# Supplementary material for: Comparing LigandMPNN and Directed Evolution for Altering the Effector-Binding Site in the RamR Transcription Factor
Source: bioRxiv. 2025 Jul 11:2025.07.10.663684. Preprint. [Version 1] doi: 10.1101/2025.07.10.663684 (PMC12265539; doi:10.1101/2025.07.10.663684)
Supplement: Supplement 5 [file media-5.pdb]

ATOM      1  N   MET A   1     -37.625   4.660  -3.238  1.00 34.00           N  
ATOM      2  CA  MET A   1     -37.031   3.688  -2.328  1.00 34.00           C  
ATOM      3  C   MET A   1     -35.500   3.686  -2.455  1.00 34.00           C  
ATOM      4  O   MET A   1     -34.969   3.146  -3.420  1.00 34.00           O  
ATOM      5  CB  MET A   1     -37.562   2.287  -2.602  1.00 34.00           C  
ATOM      6  CG  MET A   1     -38.562   1.805  -1.560  1.00 34.00           C  
ATOM      7  SD  MET A   1     -39.250   0.136  -1.939  1.00 34.00           S  
ATOM      8  CE  MET A   1     -37.781  -0.883  -1.519  1.00 34.00           C  
ATOM      9  N   VAL A   2     -34.719   4.828  -1.845  1.00 42.19           N  
ATOM     10  CA  VAL A   2     -33.312   4.496  -1.783  1.00 42.19           C  
ATOM     11  C   VAL A   2     -32.719   4.934  -0.439  1.00 42.19           C  
ATOM     12  O   VAL A   2     -32.562   6.133  -0.184  1.00 42.19           O  
ATOM     13  CB  VAL A   2     -32.500   5.148  -2.939  1.00 42.19           C  
ATOM     14  CG1 VAL A   2     -31.062   4.656  -2.957  1.00 42.19           C  
ATOM     15  CG2 VAL A   2     -33.188   4.863  -4.277  1.00 42.19           C  
ATOM     16  N   ALA A   3     -33.000   4.336   0.705  1.00 55.91           N  
ATOM     17  CA  ALA A   3     -32.375   4.219   2.029  1.00 55.91           C  
ATOM     18  C   ALA A   3     -30.969   3.656   1.940  1.00 55.91           C  
ATOM     19  O   ALA A   3     -30.297   3.496   2.959  1.00 55.91           O  
ATOM     20  CB  ALA A   3     -33.250   3.340   2.932  1.00 55.91           C  
ATOM     21  N   ARG A   4     -30.203   3.787   0.766  1.00 56.81           N  
ATOM     22  CA  ARG A   4     -28.922   3.152   0.510  1.00 56.81           C  
ATOM     23  C   ARG A   4     -27.797   4.184   0.478  1.00 56.81           C  
ATOM     24  O   ARG A   4     -26.656   3.877   0.814  1.00 56.81           O  
ATOM     25  CB  ARG A   4     -28.953   2.377  -0.808  1.00 56.81           C  
ATOM     26  CG  ARG A   4     -28.156   1.088  -0.786  1.00 56.81           C  
ATOM     27  CD  ARG A   4     -28.531   0.163  -1.933  1.00 56.81           C  
ATOM     28  NE  ARG A   4     -27.891   0.559  -3.182  1.00 56.81           N  
ATOM     29  CZ  ARG A   4     -27.938  -0.139  -4.312  1.00 56.81           C  
ATOM     30  NH1 ARG A   4     -28.594  -1.286  -4.375  1.00 56.81           N1+
ATOM     31  NH2 ARG A   4     -27.312   0.313  -5.391  1.00 56.81           N  
ATOM     32  N   PRO A   5     -28.016   5.500   0.746  1.00 60.00           N  
ATOM     33  CA  PRO A   5     -26.891   6.441   0.693  1.00 60.00           C  
ATOM     34  C   PRO A   5     -26.250   6.660   2.057  1.00 60.00           C  
ATOM     35  O   PRO A   5     -25.031   6.867   2.141  1.00 60.00           O  
ATOM     36  CB  PRO A   5     -27.547   7.730   0.181  1.00 60.00           C  
ATOM     37  CG  PRO A   5     -28.969   7.363  -0.105  1.00 60.00           C  
ATOM     38  CD  PRO A   5     -29.203   5.965   0.392  1.00 60.00           C  
ATOM     39  N   LYS A   6     -26.891   6.277   3.199  1.00 63.94           N  
ATOM     40  CA  LYS A   6     -26.391   6.547   4.543  1.00 63.94           C  
ATOM     41  C   LYS A   6     -25.484   5.422   5.023  1.00 63.94           C  
ATOM     42  O   LYS A   6     -24.453   5.680   5.652  1.00 63.94           O  
ATOM     43  CB  LYS A   6     -27.547   6.734   5.523  1.00 63.94           C  
ATOM     44  CG  LYS A   6     -28.219   8.102   5.434  1.00 63.94           C  
ATOM     45  CD  LYS A   6     -29.281   8.273   6.512  1.00 63.94           C  
ATOM     46  CE  LYS A   6     -30.031   9.594   6.359  1.00 63.94           C  
ATOM     47  NZ  LYS A   6     -31.094   9.758   7.398  1.00 63.94           N1+
ATOM     48  N   SER A   7     -25.781   4.160   4.473  1.00 73.56           N  
ATOM     49  CA  SER A   7     -25.016   2.973   4.859  1.00 73.56           C  
ATOM     50  C   SER A   7     -23.688   2.908   4.125  1.00 73.56           C  
ATOM     51  O   SER A   7     -22.656   2.539   4.711  1.00 73.56           O  
ATOM     52  CB  SER A   7     -25.828   1.705   4.582  1.00 73.56           C  
ATOM     53  OG  SER A   7     -25.062   0.548   4.883  1.00 73.56           O  
ATOM     54  N   GLU A   8     -23.641   3.375   2.840  1.00 80.88           N  
ATOM     55  CA  GLU A   8     -22.406   3.408   2.062  1.00 80.88           C  
ATOM     56  C   GLU A   8     -21.500   4.559   2.504  1.00 80.88           C  
ATOM     57  O   GLU A   8     -20.281   4.422   2.518  1.00 80.88           O  
ATOM     58  CB  GLU A   8     -22.719   3.529   0.567  1.00 80.88           C  
ATOM     59  CG  GLU A   8     -23.156   2.221  -0.077  1.00 80.88           C  
ATOM     60  CD  GLU A   8     -22.125   1.104   0.083  1.00 80.88           C  
ATOM     61  OE1 GLU A   8     -22.531  -0.049   0.363  1.00 80.88           O  
ATOM     62  OE2 GLU A   8     -20.922   1.384  -0.072  1.00 80.88           O1-
ATOM     63  N   ASP A   9     -22.125   5.621   3.000  1.00 86.06           N  
ATOM     64  CA  ASP A   9     -21.391   6.777   3.500  1.00 86.06           C  
ATOM     65  C   ASP A   9     -20.703   6.461   4.828  1.00 86.06           C  
ATOM     66  O   ASP A   9     -19.547   6.828   5.039  1.00 86.06           O  
ATOM     67  CB  ASP A   9     -22.328   7.980   3.662  1.00 86.06           C  
ATOM     68  CG  ASP A   9     -22.719   8.617   2.338  1.00 86.06           C  
ATOM     69  OD1 ASP A   9     -22.047   8.344   1.316  1.00 86.06           O  
ATOM     70  OD2 ASP A   9     -23.688   9.391   2.318  1.00 86.06           O1-
ATOM     71  N   LYS A  10     -21.344   5.621   5.602  1.00 90.38           N  
ATOM     72  CA  LYS A  10     -20.812   5.230   6.906  1.00 90.38           C  
ATOM     73  C   LYS A  10     -19.703   4.191   6.754  1.00 90.38           C  
ATOM     74  O   LYS A  10     -18.703   4.234   7.473  1.00 90.38           O  
ATOM     75  CB  LYS A  10     -21.922   4.684   7.797  1.00 90.38           C  
ATOM     76  CG  LYS A  10     -22.891   5.746   8.312  1.00 90.38           C  
ATOM     77  CD  LYS A  10     -23.906   5.160   9.289  1.00 90.38           C  
ATOM     78  CE  LYS A  10     -24.859   6.223   9.797  1.00 90.38           C  
ATOM     79  NZ  LYS A  10     -25.906   5.641  10.695  1.00 90.38           N1+
ATOM     80  N   LYS A  11     -19.922   3.213   5.867  1.00 94.25           N  
ATOM     81  CA  LYS A  11     -18.875   2.252   5.562  1.00 94.25           C  
ATOM     82  C   LYS A  11     -17.609   2.959   5.074  1.00 94.25           C  
ATOM     83  O   LYS A  11     -16.500   2.633   5.508  1.00 94.25           O  
ATOM     84  CB  LYS A  11     -19.344   1.247   4.512  1.00 94.25           C  
ATOM     85  CG  LYS A  11     -18.344   0.144   4.211  1.00 94.25           C  
ATOM     86  CD  LYS A  11     -18.891  -0.854   3.201  1.00 94.25           C  
ATOM     87  CE  LYS A  11     -17.875  -1.938   2.871  1.00 94.25           C  
ATOM     88  NZ  LYS A  11     -18.422  -2.924   1.889  1.00 94.25           N1+
ATOM     89  N   GLN A  12     -17.750   3.930   4.180  1.00 95.75           N  
ATOM     90  CA  GLN A  12     -16.625   4.707   3.674  1.00 95.75           C  
ATOM     91  C   GLN A  12     -15.953   5.492   4.793  1.00 95.75           C  
ATOM     92  O   GLN A  12     -14.727   5.590   4.840  1.00 95.75           O  
ATOM     93  CB  GLN A  12     -17.094   5.660   2.568  1.00 95.75           C  
ATOM     94  CG  GLN A  12     -15.945   6.363   1.849  1.00 95.75           C  
ATOM     95  CD  GLN A  12     -14.969   5.395   1.211  1.00 95.75           C  
ATOM     96  NE2 GLN A  12     -13.688   5.746   1.234  1.00 95.75           N  
ATOM     97  OE1 GLN A  12     -15.367   4.340   0.702  1.00 95.75           O  
ATOM     98  N   ALA A  13     -16.750   6.090   5.648  1.00 96.25           N  
ATOM     99  CA  ALA A  13     -16.219   6.816   6.793  1.00 96.25           C  
ATOM    100  C   ALA A  13     -15.375   5.898   7.676  1.00 96.25           C  
ATOM    101  O   ALA A  13     -14.312   6.301   8.164  1.00 96.25           O  
ATOM    102  CB  ALA A  13     -17.344   7.449   7.605  1.00 96.25           C  
ATOM    103  N   LEU A  14     -15.844   4.730   7.887  1.00 97.44           N  
ATOM    104  CA  LEU A  14     -15.117   3.744   8.680  1.00 97.44           C  
ATOM    105  C   LEU A  14     -13.805   3.354   8.000  1.00 97.44           C  
ATOM    106  O   LEU A  14     -12.773   3.236   8.664  1.00 97.44           O  
ATOM    107  CB  LEU A  14     -15.977   2.500   8.906  1.00 97.44           C  
ATOM    108  CG  LEU A  14     -17.109   2.633   9.938  1.00 97.44           C  
ATOM    109  CD1 LEU A  14     -18.109   1.490   9.781  1.00 97.44           C  
ATOM    110  CD2 LEU A  14     -16.547   2.666  11.352  1.00 97.44           C  
ATOM    111  N   LEU A  15     -13.820   3.096   6.719  1.00 98.00           N  
ATOM    112  CA  LEU A  15     -12.609   2.732   5.984  1.00 98.00           C  
ATOM    113  C   LEU A  15     -11.602   3.873   6.004  1.00 98.00           C  
ATOM    114  O   LEU A  15     -10.391   3.641   6.137  1.00 98.00           O  
ATOM    115  CB  LEU A  15     -12.953   2.363   4.539  1.00 98.00           C  
ATOM    116  CG  LEU A  15     -13.695   1.042   4.332  1.00 98.00           C  
ATOM    117  CD1 LEU A  15     -14.094   0.879   2.871  1.00 98.00           C  
ATOM    118  CD2 LEU A  15     -12.836  -0.131   4.793  1.00 98.00           C  
ATOM    119  N   GLU A  16     -12.094   5.141   5.871  1.00 98.00           N  
ATOM    120  CA  GLU A  16     -11.211   6.297   5.941  1.00 98.00           C  
ATOM    121  C   GLU A  16     -10.586   6.430   7.328  1.00 98.00           C  
ATOM    122  O   GLU A  16      -9.383   6.699   7.453  1.00 98.00           O  
ATOM    123  CB  GLU A  16     -11.969   7.578   5.586  1.00 98.00           C  
ATOM    124  CG  GLU A  16     -12.305   7.703   4.105  1.00 98.00           C  
ATOM    125  CD  GLU A  16     -13.156   8.922   3.785  1.00 98.00           C  
ATOM    126  OE1 GLU A  16     -13.547   9.094   2.607  1.00 98.00           O  
ATOM    127  OE2 GLU A  16     -13.438   9.703   4.719  1.00 98.00           O1-
ATOM    128  N   ALA A  17     -11.422   6.246   8.328  1.00 98.19           N  
ATOM    129  CA  ALA A  17     -10.922   6.293   9.703  1.00 98.19           C  
ATOM    130  C   ALA A  17      -9.906   5.184   9.953  1.00 98.19           C  
ATOM    131  O   ALA A  17      -8.875   5.406  10.594  1.00 98.19           O  
ATOM    132  CB  ALA A  17     -12.078   6.184  10.688  1.00 98.19           C  
ATOM    133  N   ALA A  18     -10.188   4.055   9.492  1.00 98.25           N  
ATOM    134  CA  ALA A  18      -9.273   2.918   9.633  1.00 98.25           C  
ATOM    135  C   ALA A  18      -7.949   3.188   8.922  1.00 98.25           C  
ATOM    136  O   ALA A  18      -6.887   2.822   9.430  1.00 98.25           O  
ATOM    137  CB  ALA A  18      -9.922   1.650   9.078  1.00 98.25           C  
ATOM    138  N   THR A  19      -8.023   3.754   7.719  1.00 98.44           N  
ATOM    139  CA  THR A  19      -6.824   4.113   6.977  1.00 98.44           C  
ATOM    140  C   THR A  19      -5.902   4.988   7.820  1.00 98.44           C  
ATOM    141  O   THR A  19      -4.711   4.703   7.949  1.00 98.44           O  
ATOM    142  CB  THR A  19      -7.176   4.844   5.664  1.00 98.44           C  
ATOM    143  CG2 THR A  19      -5.914   5.285   4.926  1.00 98.44           C  
ATOM    144  OG1 THR A  19      -7.926   3.965   4.820  1.00 98.44           O  
ATOM    145  N   GLN A  20      -6.508   6.000   8.430  1.00 98.19           N  
ATOM    146  CA  GLN A  20      -5.723   6.926   9.234  1.00 98.19           C  
ATOM    147  C   GLN A  20      -5.160   6.230  10.477  1.00 98.19           C  
ATOM    148  O   GLN A  20      -3.990   6.402  10.812  1.00 98.19           O  
ATOM    149  CB  GLN A  20      -6.566   8.133   9.648  1.00 98.19           C  
ATOM    150  CG  GLN A  20      -6.965   9.031   8.492  1.00 98.19           C  
ATOM    151  CD  GLN A  20      -5.770   9.570   7.730  1.00 98.19           C  
ATOM    152  NE2 GLN A  20      -5.891   9.656   6.410  1.00 98.19           N  
ATOM    153  OE1 GLN A  20      -4.742   9.914   8.320  1.00 98.19           O  
ATOM    154  N   ALA A  21      -5.984   5.484  11.117  1.00 97.62           N  
ATOM    155  CA  ALA A  21      -5.602   4.801  12.352  1.00 97.62           C  
ATOM    156  C   ALA A  21      -4.465   3.814  12.102  1.00 97.62           C  
ATOM    157  O   ALA A  21      -3.492   3.775  12.859  1.00 97.62           O  
ATOM    158  CB  ALA A  21      -6.805   4.082  12.953  1.00 97.62           C  
ATOM    159  N   ILE A  22      -4.570   3.059  11.047  1.00 97.62           N  
ATOM    160  CA  ILE A  22      -3.564   2.051  10.727  1.00 97.62           C  
ATOM    161  C   ILE A  22      -2.283   2.734  10.250  1.00 97.62           C  
ATOM    162  O   ILE A  22      -1.180   2.283  10.562  1.00 97.62           O  
ATOM    163  CB  ILE A  22      -4.078   1.067   9.648  1.00 97.62           C  
ATOM    164  CG1 ILE A  22      -5.152   0.148  10.234  1.00 97.62           C  
ATOM    165  CG2 ILE A  22      -2.918   0.252   9.070  1.00 97.62           C  
ATOM    166  CD1 ILE A  22      -5.848  -0.728   9.203  1.00 97.62           C  
ATOM    167  N   ALA A  23      -2.416   3.770   9.508  1.00 96.88           N  
ATOM    168  CA  ALA A  23      -1.252   4.535   9.070  1.00 96.88           C  
ATOM    169  C   ALA A  23      -0.461   5.070  10.258  1.00 96.88           C  
ATOM    170  O   ALA A  23       0.772   5.055  10.250  1.00 96.88           O  
ATOM    171  CB  ALA A  23      -1.686   5.684   8.164  1.00 96.88           C  
ATOM    172  N   GLN A  24      -1.099   5.441  11.344  1.00 95.88           N  
ATOM    173  CA  GLN A  24      -0.478   6.086  12.492  1.00 95.88           C  
ATOM    174  C   GLN A  24       0.009   5.055  13.508  1.00 95.88           C  
ATOM    175  O   GLN A  24       1.102   5.188  14.062  1.00 95.88           O  
ATOM    176  CB  GLN A  24      -1.457   7.055  13.164  1.00 95.88           C  
ATOM    177  CG  GLN A  24      -1.724   8.312  12.352  1.00 95.88           C  
ATOM    178  CD  GLN A  24      -2.812   9.180  12.961  1.00 95.88           C  
ATOM    179  NE2 GLN A  24      -3.072  10.328  12.336  1.00 95.88           N  
ATOM    180  OE1 GLN A  24      -3.414   8.828  13.977  1.00 95.88           O  
ATOM    181  N   SER A  25      -0.782   4.027  13.703  1.00 94.38           N  
ATOM    182  CA  SER A  25      -0.537   3.176  14.859  1.00 94.38           C  
ATOM    183  C   SER A  25      -0.380   1.715  14.453  1.00 94.38           C  
ATOM    184  O   SER A  25      -0.238   0.836  15.305  1.00 94.38           O  
ATOM    185  CB  SER A  25      -1.674   3.309  15.875  1.00 94.38           C  
ATOM    186  OG  SER A  25      -1.794   4.648  16.328  1.00 94.38           O  
ATOM    187  N   GLY A  26      -0.333   1.492  13.078  1.00 93.81           N  
ATOM    188  CA  GLY A  26      -0.187   0.134  12.586  1.00 93.81           C  
ATOM    189  C   GLY A  26      -1.408  -0.729  12.836  1.00 93.81           C  
ATOM    190  O   GLY A  26      -2.496  -0.213  13.102  1.00 93.81           O  
ATOM    191  N   ILE A  27      -1.248  -2.045  12.906  1.00 93.06           N  
ATOM    192  CA  ILE A  27      -2.354  -2.992  12.977  1.00 93.06           C  
ATOM    193  C   ILE A  27      -2.898  -3.051  14.398  1.00 93.06           C  
ATOM    194  O   ILE A  27      -3.982  -3.590  14.633  1.00 93.06           O  
ATOM    195  CB  ILE A  27      -1.922  -4.402  12.508  1.00 93.06           C  
ATOM    196  CG1 ILE A  27      -0.689  -4.867  13.289  1.00 93.06           C  
ATOM    197  CG2 ILE A  27      -1.648  -4.410  11.000  1.00 93.06           C  
ATOM    198  CD1 ILE A  27      -0.392  -6.355  13.148  1.00 93.06           C  
ATOM    199  N   ALA A  28      -2.213  -2.361  15.328  1.00 93.19           N  
ATOM    200  CA  ALA A  28      -2.648  -2.342  16.719  1.00 93.19           C  
ATOM    201  C   ALA A  28      -3.721  -1.280  16.953  1.00 93.19           C  
ATOM    202  O   ALA A  28      -4.230  -1.130  18.062  1.00 93.19           O  
ATOM    203  CB  ALA A  28      -1.458  -2.094  17.641  1.00 93.19           C  
ATOM    204  N   ALA A  29      -4.055  -0.545  15.914  1.00 94.94           N  
ATOM    205  CA  ALA A  29      -5.098   0.473  16.031  1.00 94.94           C  
ATOM    206  C   ALA A  29      -6.383  -0.120  16.594  1.00 94.94           C  
ATOM    207  O   ALA A  29      -6.805  -1.205  16.188  1.00 94.94           O  
ATOM    208  CB  ALA A  29      -5.367   1.113  14.664  1.00 94.94           C  
ATOM    209  N   SER A  30      -6.926   0.625  17.516  1.00 95.62           N  
ATOM    210  CA  SER A  30      -8.109   0.151  18.219  1.00 95.62           C  
ATOM    211  C   SER A  30      -9.375   0.378  17.406  1.00 95.62           C  
ATOM    212  O   SER A  30      -9.531   1.423  16.766  1.00 95.62           O  
ATOM    213  CB  SER A  30      -8.234   0.849  19.578  1.00 95.62           C  
ATOM    214  OG  SER A  30      -8.719   2.170  19.422  1.00 95.62           O  
ATOM    215  N   THR A  31     -10.312  -0.579  17.516  1.00 96.12           N  
ATOM    216  CA  THR A  31     -11.594  -0.453  16.828  1.00 96.12           C  
ATOM    217  C   THR A  31     -12.430   0.658  17.453  1.00 96.12           C  
ATOM    218  O   THR A  31     -13.234   1.295  16.766  1.00 96.12           O  
ATOM    219  CB  THR A  31     -12.383  -1.776  16.875  1.00 96.12           C  
ATOM    220  CG2 THR A  31     -11.680  -2.857  16.047  1.00 96.12           C  
ATOM    221  OG1 THR A  31     -12.492  -2.217  18.234  1.00 96.12           O  
ATOM    222  N   ALA A  32     -12.188   0.960  18.688  1.00 96.31           N  
ATOM    223  CA  ALA A  32     -12.852   2.064  19.375  1.00 96.31           C  
ATOM    224  C   ALA A  32     -12.430   3.408  18.781  1.00 96.31           C  
ATOM    225  O   ALA A  32     -13.273   4.277  18.547  1.00 96.31           O  
ATOM    226  CB  ALA A  32     -12.547   2.021  20.859  1.00 96.31           C  
ATOM    227  N   VAL A  33     -11.164   3.551  18.594  1.00 96.00           N  
ATOM    228  CA  VAL A  33     -10.609   4.777  18.031  1.00 96.00           C  
ATOM    229  C   VAL A  33     -11.102   4.953  16.594  1.00 96.00           C  
ATOM    230  O   VAL A  33     -11.469   6.055  16.188  1.00 96.00           O  
ATOM    231  CB  VAL A  33      -9.070   4.777  18.078  1.00 96.00           C  
ATOM    232  CG1 VAL A  33      -8.500   5.906  17.219  1.00 96.00           C  
ATOM    233  CG2 VAL A  33      -8.578   4.898  19.516  1.00 96.00           C  
ATOM    234  N   ILE A  34     -11.133   3.883  15.828  1.00 97.50           N  
ATOM    235  CA  ILE A  34     -11.586   3.904  14.445  1.00 97.50           C  
ATOM    236  C   ILE A  34     -13.055   4.312  14.391  1.00 97.50           C  
ATOM    237  O   ILE A  34     -13.438   5.176  13.602  1.00 97.50           O  
ATOM    238  CB  ILE A  34     -11.391   2.531  13.758  1.00 97.50           C  
ATOM    239  CG1 ILE A  34      -9.898   2.219  13.609  1.00 97.50           C  
ATOM    240  CG2 ILE A  34     -12.094   2.496  12.398  1.00 97.50           C  
ATOM    241  CD1 ILE A  34      -9.602   0.784  13.195  1.00 97.50           C  
ATOM    242  N   ALA A  35     -13.883   3.752  15.203  1.00 96.88           N  
ATOM    243  CA  ALA A  35     -15.305   4.086  15.266  1.00 96.88           C  
ATOM    244  C   ALA A  35     -15.508   5.543  15.656  1.00 96.88           C  
ATOM    245  O   ALA A  35     -16.328   6.250  15.047  1.00 96.88           O  
ATOM    246  CB  ALA A  35     -16.031   3.166  16.250  1.00 96.88           C  
ATOM    247  N   ARG A  36     -14.797   5.965  16.672  1.00 96.94           N  
ATOM    248  CA  ARG A  36     -14.875   7.348  17.125  1.00 96.94           C  
ATOM    249  C   ARG A  36     -14.508   8.320  16.016  1.00 96.94           C  
ATOM    250  O   ARG A  36     -15.219   9.297  15.773  1.00 96.94           O  
ATOM    251  CB  ARG A  36     -13.961   7.566  18.328  1.00 96.94           C  
ATOM    252  CG  ARG A  36     -14.086   8.945  18.953  1.00 96.94           C  
ATOM    253  CD  ARG A  36     -13.156   9.109  20.156  1.00 96.94           C  
ATOM    254  NE  ARG A  36     -11.812   8.633  19.859  1.00 96.94           N  
ATOM    255  CZ  ARG A  36     -10.984   8.086  20.750  1.00 96.94           C  
ATOM    256  NH1 ARG A  36     -11.359   7.934  22.016  1.00 96.94           N1+
ATOM    257  NH2 ARG A  36      -9.781   7.680  20.375  1.00 96.94           N  
ATOM    258  N   ASN A  37     -13.406   8.070  15.297  1.00 96.44           N  
ATOM    259  CA  ASN A  37     -12.953   8.938  14.219  1.00 96.44           C  
ATOM    260  C   ASN A  37     -13.930   8.938  13.047  1.00 96.44           C  
ATOM    261  O   ASN A  37     -13.984   9.898  12.273  1.00 96.44           O  
ATOM    262  CB  ASN A  37     -11.562   8.523  13.750  1.00 96.44           C  
ATOM    263  CG  ASN A  37     -10.477   8.875  14.742  1.00 96.44           C  
ATOM    264  ND2 ASN A  37      -9.297   8.289  14.570  1.00 96.44           N  
ATOM    265  OD1 ASN A  37     -10.695   9.672  15.656  1.00 96.44           O  
ATOM    266  N   ALA A  38     -14.656   7.859  12.945  1.00 96.38           N  
ATOM    267  CA  ALA A  38     -15.633   7.715  11.867  1.00 96.38           C  
ATOM    268  C   ALA A  38     -16.969   8.336  12.250  1.00 96.38           C  
ATOM    269  O   ALA A  38     -17.891   8.414  11.422  1.00 96.38           O  
ATOM    270  CB  ALA A  38     -15.812   6.242  11.508  1.00 96.38           C  
ATOM    271  N   GLY A  39     -17.094   8.789  13.547  1.00 95.69           N  
ATOM    272  CA  GLY A  39     -18.297   9.445  14.023  1.00 95.69           C  
ATOM    273  C   GLY A  39     -19.438   8.477  14.281  1.00 95.69           C  
ATOM    274  O   GLY A  39     -20.609   8.836  14.117  1.00 95.69           O  
ATOM    275  N   VAL A  40     -19.141   7.160  14.547  1.00 94.38           N  
ATOM    276  CA  VAL A  40     -20.156   6.145  14.812  1.00 94.38           C  
ATOM    277  C   VAL A  40     -19.844   5.445  16.141  1.00 94.38           C  
ATOM    278  O   VAL A  40     -18.734   5.566  16.656  1.00 94.38           O  
ATOM    279  CB  VAL A  40     -20.234   5.109  13.672  1.00 94.38           C  
ATOM    280  CG1 VAL A  40     -20.578   5.793  12.352  1.00 94.38           C  
ATOM    281  CG2 VAL A  40     -18.938   4.332  13.555  1.00 94.38           C  
ATOM    282  N   ALA A  41     -20.859   4.805  16.719  1.00 93.94           N  
ATOM    283  CA  ALA A  41     -20.641   3.951  17.875  1.00 93.94           C  
ATOM    284  C   ALA A  41     -19.812   2.729  17.516  1.00 93.94           C  
ATOM    285  O   ALA A  41     -19.859   2.242  16.391  1.00 93.94           O  
ATOM    286  CB  ALA A  41     -21.984   3.518  18.469  1.00 93.94           C  
ATOM    287  N   GLU A  42     -19.031   2.268  18.516  1.00 93.12           N  
ATOM    288  CA  GLU A  42     -18.172   1.107  18.266  1.00 93.12           C  
ATOM    289  C   GLU A  42     -19.000  -0.104  17.844  1.00 93.12           C  
ATOM    290  O   GLU A  42     -18.594  -0.864  16.953  1.00 93.12           O  
ATOM    291  CB  GLU A  42     -17.344   0.771  19.516  1.00 93.12           C  
ATOM    292  CG  GLU A  42     -16.281  -0.287  19.266  1.00 93.12           C  
ATOM    293  CD  GLU A  42     -15.398  -0.528  20.484  1.00 93.12           C  
ATOM    294  OE1 GLU A  42     -14.438  -1.324  20.391  1.00 93.12           O  
ATOM    295  OE2 GLU A  42     -15.672   0.082  21.547  1.00 93.12           O1-
ATOM    296  N   GLY A  43     -20.141  -0.310  18.359  1.00 93.44           N  
ATOM    297  CA  GLY A  43     -21.031  -1.391  17.969  1.00 93.44           C  
ATOM    298  C   GLY A  43     -21.438  -1.343  16.516  1.00 93.44           C  
ATOM    299  O   GLY A  43     -21.641  -2.385  15.883  1.00 93.44           O  
ATOM    300  N   THR A  44     -21.578  -0.133  15.922  1.00 92.19           N  
ATOM    301  CA  THR A  44     -21.922   0.097  14.523  1.00 92.19           C  
ATOM    302  C   THR A  44     -20.828  -0.405  13.602  1.00 92.19           C  
ATOM    303  O   THR A  44     -21.109  -0.940  12.523  1.00 92.19           O  
ATOM    304  CB  THR A  44     -22.188   1.590  14.258  1.00 92.19           C  
ATOM    305  CG2 THR A  44     -22.609   1.821  12.805  1.00 92.19           C  
ATOM    306  OG1 THR A  44     -23.234   2.049  15.117  1.00 92.19           O  
ATOM    307  N   LEU A  45     -19.547  -0.264  13.977  1.00 95.38           N  
ATOM    308  CA  LEU A  45     -18.422  -0.797  13.219  1.00 95.38           C  
ATOM    309  C   LEU A  45     -18.578  -2.299  13.000  1.00 95.38           C  
ATOM    310  O   LEU A  45     -18.391  -2.793  11.891  1.00 95.38           O  
ATOM    311  CB  LEU A  45     -17.109  -0.506  13.945  1.00 95.38           C  
ATOM    312  CG  LEU A  45     -15.828  -0.941  13.219  1.00 95.38           C  
ATOM    313  CD1 LEU A  45     -14.664  -0.041  13.617  1.00 95.38           C  
ATOM    314  CD2 LEU A  45     -15.516  -2.400  13.531  1.00 95.38           C  
ATOM    315  N   PHE A  46     -18.984  -2.996  14.086  1.00 95.56           N  
ATOM    316  CA  PHE A  46     -19.062  -4.453  14.031  1.00 95.56           C  
ATOM    317  C   PHE A  46     -20.328  -4.902  13.312  1.00 95.56           C  
ATOM    318  O   PHE A  46     -20.438  -6.066  12.914  1.00 95.56           O  
ATOM    319  CB  PHE A  46     -19.016  -5.043  15.445  1.00 95.56           C  
ATOM    320  CG  PHE A  46     -17.672  -4.957  16.109  1.00 95.56           C  
ATOM    321  CD1 PHE A  46     -16.578  -5.613  15.555  1.00 95.56           C  
ATOM    322  CD2 PHE A  46     -17.500  -4.219  17.266  1.00 95.56           C  
ATOM    323  CE1 PHE A  46     -15.320  -5.535  16.156  1.00 95.56           C  
ATOM    324  CE2 PHE A  46     -16.250  -4.137  17.875  1.00 95.56           C  
ATOM    325  CZ  PHE A  46     -15.164  -4.797  17.328  1.00 95.56           C  
ATOM    326  N   ARG A  47     -21.219  -4.016  13.031  1.00 94.00           N  
ATOM    327  CA  ARG A  47     -22.344  -4.301  12.141  1.00 94.00           C  
ATOM    328  C   ARG A  47     -21.891  -4.352  10.688  1.00 94.00           C  
ATOM    329  O   ARG A  47     -22.438  -5.105   9.883  1.00 94.00           O  
ATOM    330  CB  ARG A  47     -23.438  -3.248  12.312  1.00 94.00           C  
ATOM    331  CG  ARG A  47     -24.234  -3.383  13.602  1.00 94.00           C  
ATOM    332  CD  ARG A  47     -25.312  -2.324  13.719  1.00 94.00           C  
ATOM    333  NE  ARG A  47     -26.391  -2.543  12.742  1.00 94.00           N  
ATOM    334  CZ  ARG A  47     -27.453  -1.766  12.609  1.00 94.00           C  
ATOM    335  NH1 ARG A  47     -27.625  -0.698  13.375  1.00 94.00           N1+
ATOM    336  NH2 ARG A  47     -28.359  -2.059  11.688  1.00 94.00           N  
ATOM    337  N   TYR A  48     -20.875  -3.557  10.367  1.00 94.75           N  
ATOM    338  CA  TYR A  48     -20.328  -3.514   9.016  1.00 94.75           C  
ATOM    339  C   TYR A  48     -19.219  -4.539   8.844  1.00 94.75           C  
ATOM    340  O   TYR A  48     -19.078  -5.145   7.777  1.00 94.75           O  
ATOM    341  CB  TYR A  48     -19.797  -2.111   8.695  1.00 94.75           C  
ATOM    342  CG  TYR A  48     -20.891  -1.112   8.375  1.00 94.75           C  
ATOM    343  CD1 TYR A  48     -21.266  -0.874   7.059  1.00 94.75           C  
ATOM    344  CD2 TYR A  48     -21.516  -0.403   9.391  1.00 94.75           C  
ATOM    345  CE1 TYR A  48     -22.266   0.049   6.758  1.00 94.75           C  
ATOM    346  CE2 TYR A  48     -22.516   0.521   9.094  1.00 94.75           C  
ATOM    347  CZ  TYR A  48     -22.891   0.739   7.781  1.00 94.75           C  
ATOM    348  OH  TYR A  48     -23.875   1.653   7.488  1.00 94.75           O  
ATOM    349  N   PHE A  49     -18.516  -4.688   9.867  1.00 96.31           N  
ATOM    350  CA  PHE A  49     -17.406  -5.625   9.891  1.00 96.31           C  
ATOM    351  C   PHE A  49     -17.453  -6.508  11.133  1.00 96.31           C  
ATOM    352  O   PHE A  49     -17.281  -6.027  12.250  1.00 96.31           O  
ATOM    353  CB  PHE A  49     -16.078  -4.871   9.844  1.00 96.31           C  
ATOM    354  CG  PHE A  49     -15.984  -3.863   8.727  1.00 96.31           C  
ATOM    355  CD1 PHE A  49     -15.773  -4.270   7.418  1.00 96.31           C  
ATOM    356  CD2 PHE A  49     -16.109  -2.506   8.992  1.00 96.31           C  
ATOM    357  CE1 PHE A  49     -15.688  -3.338   6.387  1.00 96.31           C  
ATOM    358  CE2 PHE A  49     -16.031  -1.568   7.969  1.00 96.31           C  
ATOM    359  CZ  PHE A  49     -15.820  -1.987   6.664  1.00 96.31           C  
ATOM    360  N   ALA A  50     -17.672  -7.734  10.898  1.00 95.06           N  
ATOM    361  CA  ALA A  50     -17.906  -8.688  11.977  1.00 95.06           C  
ATOM    362  C   ALA A  50     -16.688  -8.805  12.891  1.00 95.06           C  
ATOM    363  O   ALA A  50     -16.828  -9.023  14.094  1.00 95.06           O  
ATOM    364  CB  ALA A  50     -18.281 -10.055  11.406  1.00 95.06           C  
ATOM    365  N   THR A  51     -15.500  -8.625  12.312  1.00 95.69           N  
ATOM    366  CA  THR A  51     -14.250  -8.688  13.055  1.00 95.69           C  
ATOM    367  C   THR A  51     -13.266  -7.641  12.547  1.00 95.69           C  
ATOM    368  O   THR A  51     -13.430  -7.102  11.445  1.00 95.69           O  
ATOM    369  CB  THR A  51     -13.609 -10.086  12.953  1.00 95.69           C  
ATOM    370  CG2 THR A  51     -14.609 -11.180  13.320  1.00 95.69           C  
ATOM    371  OG1 THR A  51     -13.156 -10.305  11.609  1.00 95.69           O  
ATOM    372  N   LYS A  52     -12.219  -7.387  13.391  1.00 94.69           N  
ATOM    373  CA  LYS A  52     -11.148  -6.488  12.969  1.00 94.69           C  
ATOM    374  C   LYS A  52     -10.422  -7.031  11.742  1.00 94.69           C  
ATOM    375  O   LYS A  52     -10.023  -6.266  10.867  1.00 94.69           O  
ATOM    376  CB  LYS A  52     -10.156  -6.266  14.109  1.00 94.69           C  
ATOM    377  CG  LYS A  52      -9.102  -5.207  13.820  1.00 94.69           C  
ATOM    378  CD  LYS A  52      -8.242  -4.914  15.039  1.00 94.69           C  
ATOM    379  CE  LYS A  52      -7.180  -3.867  14.742  1.00 94.69           C  
ATOM    380  NZ  LYS A  52      -6.324  -3.592  15.938  1.00 94.69           N1+
ATOM    381  N   ASP A  53     -10.312  -8.328  11.711  1.00 96.00           N  
ATOM    382  CA  ASP A  53      -9.680  -8.969  10.562  1.00 96.00           C  
ATOM    383  C   ASP A  53     -10.461  -8.688   9.281  1.00 96.00           C  
ATOM    384  O   ASP A  53      -9.859  -8.438   8.227  1.00 96.00           O  
ATOM    385  CB  ASP A  53      -9.562 -10.477  10.789  1.00 96.00           C  
ATOM    386  CG  ASP A  53      -8.453 -10.844  11.750  1.00 96.00           C  
ATOM    387  OD1 ASP A  53      -7.574 -10.000  12.023  1.00 96.00           O  
ATOM    388  OD2 ASP A  53      -8.453 -11.992  12.242  1.00 96.00           O1-
ATOM    389  N   GLU A  54     -11.805  -8.820   9.398  1.00 96.50           N  
ATOM    390  CA  GLU A  54     -12.625  -8.492   8.242  1.00 96.50           C  
ATOM    391  C   GLU A  54     -12.430  -7.035   7.820  1.00 96.50           C  
ATOM    392  O   GLU A  54     -12.367  -6.730   6.625  1.00 96.50           O  
ATOM    393  CB  GLU A  54     -14.109  -8.758   8.531  1.00 96.50           C  
ATOM    394  CG  GLU A  54     -15.016  -8.562   7.332  1.00 96.50           C  
ATOM    395  CD  GLU A  54     -16.484  -8.836   7.641  1.00 96.50           C  
ATOM    396  OE1 GLU A  54     -17.344  -8.617   6.754  1.00 96.50           O  
ATOM    397  OE2 GLU A  54     -16.781  -9.266   8.773  1.00 96.50           O1-
ATOM    398  N   LEU A  55     -12.383  -6.074   8.727  1.00 97.19           N  
ATOM    399  CA  LEU A  55     -12.102  -4.672   8.445  1.00 97.19           C  
ATOM    400  C   LEU A  55     -10.766  -4.508   7.734  1.00 97.19           C  
ATOM    401  O   LEU A  55     -10.680  -3.812   6.719  1.00 97.19           O  
ATOM    402  CB  LEU A  55     -12.109  -3.857   9.742  1.00 97.19           C  
ATOM    403  CG  LEU A  55     -11.633  -2.406   9.633  1.00 97.19           C  
ATOM    404  CD1 LEU A  55     -12.547  -1.623   8.695  1.00 97.19           C  
ATOM    405  CD2 LEU A  55     -11.594  -1.752  11.016  1.00 97.19           C  
ATOM    406  N   ILE A  56      -9.766  -5.188   8.203  1.00 97.25           N  
ATOM    407  CA  ILE A  56      -8.406  -5.086   7.676  1.00 97.25           C  
ATOM    408  C   ILE A  56      -8.367  -5.590   6.234  1.00 97.25           C  
ATOM    409  O   ILE A  56      -7.785  -4.949   5.359  1.00 97.25           O  
ATOM    410  CB  ILE A  56      -7.402  -5.875   8.547  1.00 97.25           C  
ATOM    411  CG1 ILE A  56      -7.129  -5.129   9.859  1.00 97.25           C  
ATOM    412  CG2 ILE A  56      -6.102  -6.125   7.777  1.00 97.25           C  
ATOM    413  CD1 ILE A  56      -6.297  -5.918  10.859  1.00 97.25           C  
ATOM    414  N   ASN A  57      -8.914  -6.762   5.949  1.00 97.81           N  
ATOM    415  CA  ASN A  57      -8.922  -7.320   4.602  1.00 97.81           C  
ATOM    416  C   ASN A  57      -9.727  -6.445   3.639  1.00 97.81           C  
ATOM    417  O   ASN A  57      -9.312  -6.230   2.498  1.00 97.81           O  
ATOM    418  CB  ASN A  57      -9.477  -8.742   4.613  1.00 97.81           C  
ATOM    419  CG  ASN A  57      -8.445  -9.766   5.055  1.00 97.81           C  
ATOM    420  ND2 ASN A  57      -8.461 -10.109   6.336  1.00 97.81           N  
ATOM    421  OD1 ASN A  57      -7.648 -10.242   4.246  1.00 97.81           O  
ATOM    422  N   THR A  58     -10.875  -5.941   4.148  1.00 97.81           N  
ATOM    423  CA  THR A  58     -11.703  -5.055   3.338  1.00 97.81           C  
ATOM    424  C   THR A  58     -10.977  -3.742   3.061  1.00 97.81           C  
ATOM    425  O   THR A  58     -11.023  -3.225   1.941  1.00 97.81           O  
ATOM    426  CB  THR A  58     -13.047  -4.766   4.027  1.00 97.81           C  
ATOM    427  CG2 THR A  58     -13.906  -3.838   3.180  1.00 97.81           C  
ATOM    428  OG1 THR A  58     -13.750  -6.000   4.230  1.00 97.81           O  
ATOM    429  N   LEU A  59     -10.352  -3.172   4.066  1.00 98.12           N  
ATOM    430  CA  LEU A  59      -9.578  -1.942   3.924  1.00 98.12           C  
ATOM    431  C   LEU A  59      -8.469  -2.113   2.893  1.00 98.12           C  
ATOM    432  O   LEU A  59      -8.273  -1.249   2.035  1.00 98.12           O  
ATOM    433  CB  LEU A  59      -8.984  -1.522   5.270  1.00 98.12           C  
ATOM    434  CG  LEU A  59      -8.039  -0.318   5.246  1.00 98.12           C  
ATOM    435  CD1 LEU A  59      -8.773   0.917   4.734  1.00 98.12           C  
ATOM    436  CD2 LEU A  59      -7.465  -0.065   6.637  1.00 98.12           C  
ATOM    437  N   TYR A  60      -7.738  -3.201   3.018  1.00 97.94           N  
ATOM    438  CA  TYR A  60      -6.648  -3.459   2.080  1.00 97.94           C  
ATOM    439  C   TYR A  60      -7.152  -3.447   0.642  1.00 97.94           C  
ATOM    440  O   TYR A  60      -6.562  -2.803  -0.226  1.00 97.94           O  
ATOM    441  CB  TYR A  60      -5.980  -4.801   2.389  1.00 97.94           C  
ATOM    442  CG  TYR A  60      -4.805  -5.113   1.496  1.00 97.94           C  
ATOM    443  CD1 TYR A  60      -4.910  -6.047   0.469  1.00 97.94           C  
ATOM    444  CD2 TYR A  60      -3.582  -4.473   1.680  1.00 97.94           C  
ATOM    445  CE1 TYR A  60      -3.828  -6.340  -0.354  1.00 97.94           C  
ATOM    446  CE2 TYR A  60      -2.492  -4.758   0.862  1.00 97.94           C  
ATOM    447  CZ  TYR A  60      -2.625  -5.688  -0.151  1.00 97.94           C  
ATOM    448  OH  TYR A  60      -1.551  -5.973  -0.963  1.00 97.94           O  
ATOM    449  N   LEU A  61      -8.188  -4.145   0.310  1.00 98.06           N  
ATOM    450  CA  LEU A  61      -8.750  -4.199  -1.034  1.00 98.06           C  
ATOM    451  C   LEU A  61      -9.219  -2.820  -1.483  1.00 98.06           C  
ATOM    452  O   LEU A  61      -9.039  -2.447  -2.646  1.00 98.06           O  
ATOM    453  CB  LEU A  61      -9.914  -5.191  -1.087  1.00 98.06           C  
ATOM    454  CG  LEU A  61      -9.547  -6.672  -0.976  1.00 98.06           C  
ATOM    455  CD1 LEU A  61     -10.812  -7.523  -0.899  1.00 98.06           C  
ATOM    456  CD2 LEU A  61      -8.680  -7.102  -2.154  1.00 98.06           C  
ATOM    457  N   HIS A  62      -9.859  -2.113  -0.506  1.00 97.88           N  
ATOM    458  CA  HIS A  62     -10.312  -0.756  -0.794  1.00 97.88           C  
ATOM    459  C   HIS A  62      -9.148   0.132  -1.225  1.00 97.88           C  
ATOM    460  O   HIS A  62      -9.250   0.855  -2.217  1.00 97.88           O  
ATOM    461  CB  HIS A  62     -11.008  -0.153   0.427  1.00 97.88           C  
ATOM    462  CG  HIS A  62     -11.352   1.295   0.270  1.00 97.88           C  
ATOM    463  CD2 HIS A  62     -10.773   2.406   0.780  1.00 97.88           C  
ATOM    464  ND1 HIS A  62     -12.414   1.730  -0.492  1.00 97.88           N  
ATOM    465  CE1 HIS A  62     -12.469   3.051  -0.444  1.00 97.88           C  
ATOM    466  NE2 HIS A  62     -11.484   3.484   0.321  1.00 97.88           N  
ATOM    467  N   LEU A  63      -8.086   0.095  -0.574  1.00 97.88           N  
ATOM    468  CA  LEU A  63      -6.898   0.895  -0.868  1.00 97.88           C  
ATOM    469  C   LEU A  63      -6.246   0.444  -2.172  1.00 97.88           C  
ATOM    470  O   LEU A  63      -5.836   1.274  -2.984  1.00 97.88           O  
ATOM    471  CB  LEU A  63      -5.891   0.801   0.280  1.00 97.88           C  
ATOM    472  CG  LEU A  63      -6.332   1.386   1.622  1.00 97.88           C  
ATOM    473  CD1 LEU A  63      -5.305   1.070   2.703  1.00 97.88           C  
ATOM    474  CD2 LEU A  63      -6.551   2.891   1.504  1.00 97.88           C  
ATOM    475  N   LYS A  64      -6.133  -0.856  -2.352  1.00 97.06           N  
ATOM    476  CA  LYS A  64      -5.535  -1.395  -3.570  1.00 97.06           C  
ATOM    477  C   LYS A  64      -6.352  -1.014  -4.801  1.00 97.06           C  
ATOM    478  O   LYS A  64      -5.793  -0.721  -5.859  1.00 97.06           O  
ATOM    479  CB  LYS A  64      -5.406  -2.916  -3.477  1.00 97.06           C  
ATOM    480  CG  LYS A  64      -4.266  -3.385  -2.584  1.00 97.06           C  
ATOM    481  CD  LYS A  64      -2.908  -3.041  -3.180  1.00 97.06           C  
ATOM    482  CE  LYS A  64      -2.018  -4.273  -3.295  1.00 97.06           C  
ATOM    483  NZ  LYS A  64      -0.677  -3.936  -3.859  1.00 97.06           N1+
ATOM    484  N   GLN A  65      -7.641  -1.049  -4.629  1.00 97.12           N  
ATOM    485  CA  GLN A  65      -8.508  -0.636  -5.727  1.00 97.12           C  
ATOM    486  C   GLN A  65      -8.203   0.794  -6.160  1.00 97.12           C  
ATOM    487  O   GLN A  65      -8.102   1.077  -7.355  1.00 97.12           O  
ATOM    488  CB  GLN A  65      -9.977  -0.760  -5.324  1.00 97.12           C  
ATOM    489  CG  GLN A  65     -10.953  -0.465  -6.453  1.00 97.12           C  
ATOM    490  CD  GLN A  65     -12.391  -0.752  -6.078  1.00 97.12           C  
ATOM    491  NE2 GLN A  65     -13.305   0.120  -6.500  1.00 97.12           N  
ATOM    492  OE1 GLN A  65     -12.688  -1.752  -5.414  1.00 97.12           O  
ATOM    493  N   ASP A  66      -8.141   1.655  -5.223  1.00 96.50           N  
ATOM    494  CA  ASP A  66      -7.812   3.049  -5.508  1.00 96.50           C  
ATOM    495  C   ASP A  66      -6.449   3.164  -6.188  1.00 96.50           C  
ATOM    496  O   ASP A  66      -6.301   3.889  -7.172  1.00 96.50           O  
ATOM    497  CB  ASP A  66      -7.832   3.881  -4.227  1.00 96.50           C  
ATOM    498  CG  ASP A  66      -7.527   5.348  -4.465  1.00 96.50           C  
ATOM    499  OD1 ASP A  66      -8.367   6.059  -5.055  1.00 96.50           O  
ATOM    500  OD2 ASP A  66      -6.434   5.797  -4.059  1.00 96.50           O1-
ATOM    501  N   LEU A  67      -5.445   2.492  -5.652  1.00 96.44           N  
ATOM    502  CA  LEU A  67      -4.098   2.482  -6.211  1.00 96.44           C  
ATOM    503  C   LEU A  67      -4.113   1.960  -7.645  1.00 96.44           C  
ATOM    504  O   LEU A  67      -3.578   2.604  -8.547  1.00 96.44           O  
ATOM    505  CB  LEU A  67      -3.166   1.628  -5.352  1.00 96.44           C  
ATOM    506  CG  LEU A  67      -1.771   1.363  -5.922  1.00 96.44           C  
ATOM    507  CD1 LEU A  67      -1.052   2.680  -6.195  1.00 96.44           C  
ATOM    508  CD2 LEU A  67      -0.959   0.493  -4.969  1.00 96.44           C  
ATOM    509  N   CYS A  68      -4.707   0.840  -7.883  1.00 96.25           N  
ATOM    510  CA  CYS A  68      -4.738   0.212  -9.195  1.00 96.25           C  
ATOM    511  C   CYS A  68      -5.465   1.096 -10.203  1.00 96.25           C  
ATOM    512  O   CYS A  68      -5.027   1.224 -11.352  1.00 96.25           O  
ATOM    513  CB  CYS A  68      -5.418  -1.155  -9.125  1.00 96.25           C  
ATOM    514  SG  CYS A  68      -4.418  -2.420  -8.312  1.00 96.25           S  
ATOM    515  N   GLN A  69      -6.539   1.654  -9.781  1.00 95.31           N  
ATOM    516  CA  GLN A  69      -7.289   2.541 -10.664  1.00 95.31           C  
ATOM    517  C   GLN A  69      -6.426   3.713 -11.125  1.00 95.31           C  
ATOM    518  O   GLN A  69      -6.469   4.098 -12.297  1.00 95.31           O  
ATOM    519  CB  GLN A  69      -8.547   3.059  -9.961  1.00 95.31           C  
ATOM    520  CG  GLN A  69      -9.477   3.848 -10.875  1.00 95.31           C  
ATOM    521  CD  GLN A  69     -10.742   4.297 -10.172  1.00 95.31           C  
ATOM    522  NE2 GLN A  69     -11.625   4.961 -10.906  1.00 95.31           N  
ATOM    523  OE1 GLN A  69     -10.922   4.055  -8.977  1.00 95.31           O  
ATOM    524  N   SER A  70      -5.672   4.273 -10.203  1.00 93.81           N  
ATOM    525  CA  SER A  70      -4.773   5.371 -10.539  1.00 93.81           C  
ATOM    526  C   SER A  70      -3.734   4.941 -11.570  1.00 93.81           C  
ATOM    527  O   SER A  70      -3.412   5.699 -12.484  1.00 93.81           O  
ATOM    528  CB  SER A  70      -4.074   5.891  -9.281  1.00 93.81           C  
ATOM    529  OG  SER A  70      -3.059   6.820  -9.617  1.00 93.81           O  
ATOM    530  N   MET A  71      -3.215   3.789 -11.453  1.00 93.56           N  
ATOM    531  CA  MET A  71      -2.189   3.266 -12.352  1.00 93.56           C  
ATOM    532  C   MET A  71      -2.781   2.936 -13.719  1.00 93.56           C  
ATOM    533  O   MET A  71      -2.189   3.260 -14.750  1.00 93.56           O  
ATOM    534  CB  MET A  71      -1.534   2.020 -11.750  1.00 93.56           C  
ATOM    535  CG  MET A  71      -0.610   2.316 -10.578  1.00 93.56           C  
ATOM    536  SD  MET A  71       0.180   0.803  -9.906  1.00 93.56           S  
ATOM    537  CE  MET A  71       1.067   1.508  -8.492  1.00 93.56           C  
ATOM    538  N   ILE A  72      -3.928   2.344 -13.734  1.00 93.88           N  
ATOM    539  CA  ILE A  72      -4.590   1.901 -14.961  1.00 93.88           C  
ATOM    540  C   ILE A  72      -4.977   3.113 -15.805  1.00 93.88           C  
ATOM    541  O   ILE A  72      -4.855   3.090 -17.031  1.00 93.88           O  
ATOM    542  CB  ILE A  72      -5.832   1.040 -14.656  1.00 93.88           C  
ATOM    543  CG1 ILE A  72      -5.414  -0.323 -14.094  1.00 93.88           C  
ATOM    544  CG2 ILE A  72      -6.699   0.873 -15.906  1.00 93.88           C  
ATOM    545  CD1 ILE A  72      -6.555  -1.109 -13.461  1.00 93.88           C  
ATOM    546  N   MET A  73      -5.465   4.141 -15.172  1.00 92.38           N  
ATOM    547  CA  MET A  73      -5.926   5.344 -15.859  1.00 92.38           C  
ATOM    548  C   MET A  73      -4.797   5.969 -16.672  1.00 92.38           C  
ATOM    549  O   MET A  73      -5.031   6.504 -17.750  1.00 92.38           O  
ATOM    550  CB  MET A  73      -6.477   6.359 -14.859  1.00 92.38           C  
ATOM    551  CG  MET A  73      -7.871   6.023 -14.352  1.00 92.38           C  
ATOM    552  SD  MET A  73      -8.508   7.281 -13.172  1.00 92.38           S  
ATOM    553  CE  MET A  73      -8.711   8.695 -14.297  1.00 92.38           C  
ATOM    554  N   GLU A  74      -3.543   5.770 -16.312  1.00 90.31           N  
ATOM    555  CA  GLU A  74      -2.402   6.438 -16.938  1.00 90.31           C  
ATOM    556  C   GLU A  74      -1.543   5.453 -17.719  1.00 90.31           C  
ATOM    557  O   GLU A  74      -0.508   5.828 -18.281  1.00 90.31           O  
ATOM    558  CB  GLU A  74      -1.555   7.148 -15.875  1.00 90.31           C  
ATOM    559  CG  GLU A  74      -2.268   8.305 -15.188  1.00 90.31           C  
ATOM    560  CD  GLU A  74      -1.434   8.961 -14.102  1.00 90.31           C  
ATOM    561  OE1 GLU A  74      -1.936   9.898 -13.438  1.00 90.31           O  
ATOM    562  OE2 GLU A  74      -0.270   8.539 -13.914  1.00 90.31           O1-
ATOM    563  N   LEU A  75      -2.031   4.223 -17.719  1.00 90.88           N  
ATOM    564  CA  LEU A  75      -1.250   3.150 -18.328  1.00 90.88           C  
ATOM    565  C   LEU A  75      -1.213   3.301 -19.844  1.00 90.88           C  
ATOM    566  O   LEU A  75      -2.254   3.490 -20.484  1.00 90.88           O  
ATOM    567  CB  LEU A  75      -1.829   1.784 -17.953  1.00 90.88           C  
ATOM    568  CG  LEU A  75      -1.097   0.562 -18.516  1.00 90.88           C  
ATOM    569  CD1 LEU A  75       0.315   0.485 -17.938  1.00 90.88           C  
ATOM    570  CD2 LEU A  75      -1.874  -0.713 -18.203  1.00 90.88           C  
ATOM    571  N   ASP A  76      -0.017   3.367 -20.391  1.00 89.31           N  
ATOM    572  CA  ASP A  76       0.215   3.305 -21.844  1.00 89.31           C  
ATOM    573  C   ASP A  76       0.439   1.865 -22.297  1.00 89.31           C  
ATOM    574  O   ASP A  76       1.537   1.325 -22.141  1.00 89.31           O  
ATOM    575  CB  ASP A  76       1.413   4.172 -22.219  1.00 89.31           C  
ATOM    576  CG  ASP A  76       1.630   4.246 -23.734  1.00 89.31           C  
ATOM    577  OD1 ASP A  76       0.863   3.615 -24.484  1.00 89.31           O  
ATOM    578  OD2 ASP A  76       2.578   4.938 -24.156  1.00 89.31           O1-
ATOM    579  N   ARG A  77      -0.585   1.270 -22.906  1.00 89.19           N  
ATOM    580  CA  ARG A  77      -0.543  -0.150 -23.250  1.00 89.19           C  
ATOM    581  C   ARG A  77       0.305  -0.390 -24.500  1.00 89.19           C  
ATOM    582  O   ARG A  77       0.568  -1.537 -24.859  1.00 89.19           O  
ATOM    583  CB  ARG A  77      -1.957  -0.693 -23.469  1.00 89.19           C  
ATOM    584  CG  ARG A  77      -2.777  -0.805 -22.188  1.00 89.19           C  
ATOM    585  CD  ARG A  77      -4.145  -1.419 -22.453  1.00 89.19           C  
ATOM    586  NE  ARG A  77      -4.926  -1.540 -21.219  1.00 89.19           N  
ATOM    587  CZ  ARG A  77      -6.238  -1.349 -21.141  1.00 89.19           C  
ATOM    588  NH1 ARG A  77      -6.949  -1.022 -22.219  1.00 89.19           N1+
ATOM    589  NH2 ARG A  77      -6.848  -1.485 -19.969  1.00 89.19           N  
ATOM    590  N   SER A  78       0.817   0.661 -25.062  1.00 90.38           N  
ATOM    591  CA  SER A  78       1.683   0.533 -26.234  1.00 90.38           C  
ATOM    592  C   SER A  78       3.113   0.191 -25.828  1.00 90.38           C  
ATOM    593  O   SER A  78       3.908  -0.254 -26.656  1.00 90.38           O  
ATOM    594  CB  SER A  78       1.672   1.824 -27.062  1.00 90.38           C  
ATOM    595  OG  SER A  78       2.367   2.855 -26.375  1.00 90.38           O  
ATOM    596  N   ILE A  79       3.510   0.371 -24.547  1.00 89.25           N  
ATOM    597  CA  ILE A  79       4.828   0.054 -24.000  1.00 89.25           C  
ATOM    598  C   ILE A  79       5.012  -1.461 -23.938  1.00 89.25           C  
ATOM    599  O   ILE A  79       4.273  -2.156 -23.234  1.00 89.25           O  
ATOM    600  CB  ILE A  79       5.023   0.670 -22.594  1.00 89.25           C  
ATOM    601  CG1 ILE A  79       4.922   2.199 -22.672  1.00 89.25           C  
ATOM    602  CG2 ILE A  79       6.367   0.239 -22.000  1.00 89.25           C  
ATOM    603  CD1 ILE A  79       4.887   2.879 -21.312  1.00 89.25           C  
ATOM    604  N   THR A  80       5.957  -2.020 -24.641  1.00 87.31           N  
ATOM    605  CA  THR A  80       6.145  -3.463 -24.734  1.00 87.31           C  
ATOM    606  C   THR A  80       7.418  -3.891 -24.016  1.00 87.31           C  
ATOM    607  O   THR A  80       7.570  -5.059 -23.656  1.00 87.31           O  
ATOM    608  CB  THR A  80       6.207  -3.922 -26.203  1.00 87.31           C  
ATOM    609  CG2 THR A  80       4.879  -3.682 -26.922  1.00 87.31           C  
ATOM    610  OG1 THR A  80       7.234  -3.193 -26.891  1.00 87.31           O  
ATOM    611  N   ASP A  81       8.305  -2.861 -23.812  1.00 91.12           N  
ATOM    612  CA  ASP A  81       9.531  -3.125 -23.078  1.00 91.12           C  
ATOM    613  C   ASP A  81       9.250  -3.289 -21.594  1.00 91.12           C  
ATOM    614  O   ASP A  81       8.602  -2.439 -20.969  1.00 91.12           O  
ATOM    615  CB  ASP A  81      10.547  -2.000 -23.297  1.00 91.12           C  
ATOM    616  CG  ASP A  81      11.836  -2.203 -22.531  1.00 91.12           C  
ATOM    617  OD1 ASP A  81      12.641  -3.084 -22.906  1.00 91.12           O  
ATOM    618  OD2 ASP A  81      12.055  -1.480 -21.531  1.00 91.12           O1-
ATOM    619  N   ALA A  82       9.766  -4.352 -20.969  1.00 90.56           N  
ATOM    620  CA  ALA A  82       9.477  -4.719 -19.578  1.00 90.56           C  
ATOM    621  C   ALA A  82      10.023  -3.682 -18.609  1.00 90.56           C  
ATOM    622  O   ALA A  82       9.352  -3.303 -17.641  1.00 90.56           O  
ATOM    623  CB  ALA A  82      10.047  -6.098 -19.266  1.00 90.56           C  
ATOM    624  N   LYS A  83      11.227  -3.230 -18.859  1.00 93.88           N  
ATOM    625  CA  LYS A  83      11.828  -2.244 -17.969  1.00 93.88           C  
ATOM    626  C   LYS A  83      11.094  -0.907 -18.062  1.00 93.88           C  
ATOM    627  O   LYS A  83      10.867  -0.255 -17.031  1.00 93.88           O  
ATOM    628  CB  LYS A  83      13.312  -2.053 -18.312  1.00 93.88           C  
ATOM    629  CG  LYS A  83      14.062  -1.193 -17.312  1.00 93.88           C  
ATOM    630  CD  LYS A  83      15.562  -1.183 -17.594  1.00 93.88           C  
ATOM    631  CE  LYS A  83      16.328  -0.335 -16.594  1.00 93.88           C  
ATOM    632  NZ  LYS A  83      17.797  -0.340 -16.859  1.00 93.88           N1+
ATOM    633  N   MET A  84      10.758  -0.516 -19.281  1.00 93.88           N  
ATOM    634  CA  MET A  84      10.031   0.737 -19.469  1.00 93.88           C  
ATOM    635  C   MET A  84       8.664   0.677 -18.797  1.00 93.88           C  
ATOM    636  O   MET A  84       8.219   1.650 -18.188  1.00 93.88           O  
ATOM    637  CB  MET A  84       9.883   1.050 -20.953  1.00 93.88           C  
ATOM    638  CG  MET A  84      11.156   1.555 -21.609  1.00 93.88           C  
ATOM    639  SD  MET A  84      10.891   2.109 -23.344  1.00 93.88           S  
ATOM    640  CE  MET A  84      11.156   0.548 -24.219  1.00 93.88           C  
ATOM    641  N   MET A  85       7.918  -0.388 -18.953  1.00 93.38           N  
ATOM    642  CA  MET A  85       6.629  -0.580 -18.297  1.00 93.38           C  
ATOM    643  C   MET A  85       6.785  -0.584 -16.781  1.00 93.38           C  
ATOM    644  O   MET A  85       5.973   0.004 -16.078  1.00 93.38           O  
ATOM    645  CB  MET A  85       5.980  -1.885 -18.766  1.00 93.38           C  
ATOM    646  CG  MET A  85       4.621  -2.148 -18.141  1.00 93.38           C  
ATOM    647  SD  MET A  85       3.396  -0.837 -18.531  1.00 93.38           S  
ATOM    648  CE  MET A  85       3.045  -1.238 -20.266  1.00 93.38           C  
ATOM    649  N   THR A  86       7.820  -1.235 -16.266  1.00 94.56           N  
ATOM    650  CA  THR A  86       8.102  -1.262 -14.836  1.00 94.56           C  
ATOM    651  C   THR A  86       8.359   0.146 -14.312  1.00 94.56           C  
ATOM    652  O   THR A  86       7.902   0.504 -13.227  1.00 94.56           O  
ATOM    653  CB  THR A  86       9.305  -2.166 -14.523  1.00 94.56           C  
ATOM    654  CG2 THR A  86       9.586  -2.203 -13.023  1.00 94.56           C  
ATOM    655  OG1 THR A  86       9.031  -3.496 -14.977  1.00 94.56           O  
ATOM    656  N   ARG A  87       9.141   0.842 -15.086  1.00 95.81           N  
ATOM    657  CA  ARG A  87       9.398   2.229 -14.703  1.00 95.81           C  
ATOM    658  C   ARG A  87       8.109   3.027 -14.633  1.00 95.81           C  
ATOM    659  O   ARG A  87       7.906   3.812 -13.703  1.00 95.81           O  
ATOM    660  CB  ARG A  87      10.367   2.885 -15.695  1.00 95.81           C  
ATOM    661  CG  ARG A  87      10.766   4.305 -15.320  1.00 95.81           C  
ATOM    662  CD  ARG A  87      11.844   4.320 -14.250  1.00 95.81           C  
ATOM    663  NE  ARG A  87      12.328   5.676 -13.992  1.00 95.81           N  
ATOM    664  CZ  ARG A  87      13.164   6.012 -13.016  1.00 95.81           C  
ATOM    665  NH1 ARG A  87      13.617   5.094 -12.172  1.00 95.81           N1+
ATOM    666  NH2 ARG A  87      13.539   7.273 -12.875  1.00 95.81           N  
ATOM    667  N   PHE A  88       7.258   2.887 -15.586  1.00 95.12           N  
ATOM    668  CA  PHE A  88       5.965   3.561 -15.562  1.00 95.12           C  
ATOM    669  C   PHE A  88       5.195   3.215 -14.297  1.00 95.12           C  
ATOM    670  O   PHE A  88       4.656   4.102 -13.633  1.00 95.12           O  
ATOM    671  CB  PHE A  88       5.145   3.182 -16.797  1.00 95.12           C  
ATOM    672  CG  PHE A  88       3.736   3.715 -16.781  1.00 95.12           C  
ATOM    673  CD1 PHE A  88       2.693   2.945 -16.281  1.00 95.12           C  
ATOM    674  CD2 PHE A  88       3.459   4.988 -17.250  1.00 95.12           C  
ATOM    675  CE1 PHE A  88       1.390   3.438 -16.266  1.00 95.12           C  
ATOM    676  CE2 PHE A  88       2.158   5.488 -17.234  1.00 95.12           C  
ATOM    677  CZ  PHE A  88       1.126   4.711 -16.734  1.00 95.12           C  
ATOM    678  N   ILE A  89       5.090   1.955 -13.984  1.00 94.62           N  
ATOM    679  CA  ILE A  89       4.367   1.485 -12.805  1.00 94.62           C  
ATOM    680  C   ILE A  89       5.004   2.062 -11.547  1.00 94.62           C  
ATOM    681  O   ILE A  89       4.301   2.514 -10.633  1.00 94.62           O  
ATOM    682  CB  ILE A  89       4.340  -0.058 -12.734  1.00 94.62           C  
ATOM    683  CG1 ILE A  89       3.498  -0.630 -13.883  1.00 94.62           C  
ATOM    684  CG2 ILE A  89       3.809  -0.529 -11.383  1.00 94.62           C  
ATOM    685  CD1 ILE A  89       2.031  -0.227 -13.836  1.00 94.62           C  
ATOM    686  N   TRP A  90       6.316   2.012 -11.469  1.00 96.75           N  
ATOM    687  CA  TRP A  90       7.055   2.600 -10.352  1.00 96.75           C  
ATOM    688  C   TRP A  90       6.703   4.074 -10.180  1.00 96.75           C  
ATOM    689  O   TRP A  90       6.344   4.512  -9.086  1.00 96.75           O  
ATOM    690  CB  TRP A  90       8.562   2.445 -10.562  1.00 96.75           C  
ATOM    691  CG  TRP A  90       9.398   3.250  -9.617  1.00 96.75           C  
ATOM    692  CD1 TRP A  90       9.891   4.512  -9.812  1.00 96.75           C  
ATOM    693  CD2 TRP A  90       9.844   2.844  -8.320  1.00 96.75           C  
ATOM    694  CE2 TRP A  90      10.602   3.910  -7.785  1.00 96.75           C  
ATOM    695  CE3 TRP A  90       9.672   1.683  -7.551  1.00 96.75           C  
ATOM    696  NE1 TRP A  90      10.617   4.914  -8.719  1.00 96.75           N  
ATOM    697  CZ2 TRP A  90      11.188   3.848  -6.520  1.00 96.75           C  
ATOM    698  CZ3 TRP A  90      10.258   1.623  -6.293  1.00 96.75           C  
ATOM    699  CH2 TRP A  90      11.008   2.701  -5.789  1.00 96.75           C  
ATOM    700  N   ASN A  91       6.785   4.859 -11.234  1.00 97.12           N  
ATOM    701  CA  ASN A  91       6.488   6.285 -11.172  1.00 97.12           C  
ATOM    702  C   ASN A  91       5.047   6.539 -10.742  1.00 97.12           C  
ATOM    703  O   ASN A  91       4.781   7.453  -9.961  1.00 97.12           O  
ATOM    704  CB  ASN A  91       6.770   6.949 -12.523  1.00 97.12           C  
ATOM    705  CG  ASN A  91       8.250   7.062 -12.820  1.00 97.12           C  
ATOM    706  ND2 ASN A  91       8.578   7.309 -14.086  1.00 97.12           N  
ATOM    707  OD1 ASN A  91       9.086   6.926 -11.930  1.00 97.12           O  
ATOM    708  N   SER A  92       4.172   5.730 -11.219  1.00 96.31           N  
ATOM    709  CA  SER A  92       2.762   5.871 -10.875  1.00 96.31           C  
ATOM    710  C   SER A  92       2.521   5.562  -9.398  1.00 96.31           C  
ATOM    711  O   SER A  92       1.759   6.262  -8.734  1.00 96.31           O  
ATOM    712  CB  SER A  92       1.903   4.949 -11.742  1.00 96.31           C  
ATOM    713  OG  SER A  92       1.958   5.344 -13.102  1.00 96.31           O  
ATOM    714  N   TYR A  93       3.152   4.480  -8.977  1.00 97.00           N  
ATOM    715  CA  TYR A  93       3.039   4.129  -7.566  1.00 97.00           C  
ATOM    716  C   TYR A  93       3.576   5.250  -6.680  1.00 97.00           C  
ATOM    717  O   TYR A  93       2.932   5.641  -5.707  1.00 97.00           O  
ATOM    718  CB  TYR A  93       3.791   2.828  -7.273  1.00 97.00           C  
ATOM    719  CG  TYR A  93       3.730   2.404  -5.824  1.00 97.00           C  
ATOM    720  CD1 TYR A  93       4.770   2.707  -4.949  1.00 97.00           C  
ATOM    721  CD2 TYR A  93       2.639   1.699  -5.332  1.00 97.00           C  
ATOM    722  CE1 TYR A  93       4.719   2.318  -3.613  1.00 97.00           C  
ATOM    723  CE2 TYR A  93       2.578   1.305  -4.000  1.00 97.00           C  
ATOM    724  CZ  TYR A  93       3.621   1.618  -3.150  1.00 97.00           C  
ATOM    725  OH  TYR A  93       3.566   1.229  -1.830  1.00 97.00           O  
ATOM    726  N   ILE A  94       4.781   5.812  -6.988  1.00 97.94           N  
ATOM    727  CA  ILE A  94       5.406   6.875  -6.211  1.00 97.94           C  
ATOM    728  C   ILE A  94       4.516   8.117  -6.215  1.00 97.94           C  
ATOM    729  O   ILE A  94       4.289   8.727  -5.168  1.00 97.94           O  
ATOM    730  CB  ILE A  94       6.812   7.223  -6.754  1.00 97.94           C  
ATOM    731  CG1 ILE A  94       7.750   6.020  -6.617  1.00 97.94           C  
ATOM    732  CG2 ILE A  94       7.383   8.453  -6.035  1.00 97.94           C  
ATOM    733  CD1 ILE A  94       7.879   5.492  -5.195  1.00 97.94           C  
ATOM    734  N   SER A  95       4.043   8.484  -7.371  1.00 97.12           N  
ATOM    735  CA  SER A  95       3.164   9.648  -7.484  1.00 97.12           C  
ATOM    736  C   SER A  95       1.916   9.484  -6.625  1.00 97.12           C  
ATOM    737  O   SER A  95       1.511  10.414  -5.926  1.00 97.12           O  
ATOM    738  CB  SER A  95       2.760   9.867  -8.945  1.00 97.12           C  
ATOM    739  OG  SER A  95       1.907  10.992  -9.062  1.00 97.12           O  
ATOM    740  N   TRP A  96       1.294   8.242  -6.676  1.00 97.75           N  
ATOM    741  CA  TRP A  96       0.126   7.945  -5.855  1.00 97.75           C  
ATOM    742  C   TRP A  96       0.456   8.078  -4.371  1.00 97.75           C  
ATOM    743  O   TRP A  96      -0.319   8.656  -3.605  1.00 97.75           O  
ATOM    744  CB  TRP A  96      -0.391   6.535  -6.148  1.00 97.75           C  
ATOM    745  CG  TRP A  96      -1.574   6.133  -5.320  1.00 97.75           C  
ATOM    746  CD1 TRP A  96      -2.891   6.383  -5.590  1.00 97.75           C  
ATOM    747  CD2 TRP A  96      -1.546   5.410  -4.086  1.00 97.75           C  
ATOM    748  CE2 TRP A  96      -2.885   5.262  -3.660  1.00 97.75           C  
ATOM    749  CE3 TRP A  96      -0.518   4.875  -3.297  1.00 97.75           C  
ATOM    750  NE1 TRP A  96      -3.684   5.863  -4.594  1.00 97.75           N  
ATOM    751  CZ2 TRP A  96      -3.221   4.594  -2.479  1.00 97.75           C  
ATOM    752  CZ3 TRP A  96      -0.855   4.215  -2.121  1.00 97.75           C  
ATOM    753  CH2 TRP A  96      -2.197   4.082  -1.726  1.00 97.75           C  
ATOM    754  N   GLY A  97       1.545   7.555  -3.980  1.00 97.56           N  
ATOM    755  CA  GLY A  97       1.983   7.617  -2.596  1.00 97.56           C  
ATOM    756  C   GLY A  97       2.246   9.031  -2.117  1.00 97.56           C  
ATOM    757  O   GLY A  97       1.896   9.383  -0.990  1.00 97.56           O  
ATOM    758  N   LEU A  98       2.873   9.828  -2.891  1.00 97.19           N  
ATOM    759  CA  LEU A  98       3.156  11.219  -2.539  1.00 97.19           C  
ATOM    760  C   LEU A  98       1.863  12.008  -2.369  1.00 97.19           C  
ATOM    761  O   LEU A  98       1.790  12.914  -1.536  1.00 97.19           O  
ATOM    762  CB  LEU A  98       4.031  11.875  -3.607  1.00 97.19           C  
ATOM    763  CG  LEU A  98       5.500  11.445  -3.641  1.00 97.19           C  
ATOM    764  CD1 LEU A  98       6.191  12.016  -4.871  1.00 97.19           C  
ATOM    765  CD2 LEU A  98       6.215  11.875  -2.367  1.00 97.19           C  
ATOM    766  N   ASN A  99       0.804  11.617  -3.143  1.00 96.69           N  
ATOM    767  CA  ASN A  99      -0.477  12.320  -3.096  1.00 96.69           C  
ATOM    768  C   ASN A  99      -1.390  11.742  -2.018  1.00 96.69           C  
ATOM    769  O   ASN A  99      -2.350  12.391  -1.598  1.00 96.69           O  
ATOM    770  CB  ASN A  99      -1.168  12.266  -4.461  1.00 96.69           C  
ATOM    771  CG  ASN A  99      -0.488  13.141  -5.496  1.00 96.69           C  
ATOM    772  ND2 ASN A  99      -0.468  12.680  -6.738  1.00 96.69           N  
ATOM    773  OD1 ASN A  99       0.017  14.219  -5.176  1.00 96.69           O  
ATOM    774  N   HIS A 100      -1.058  10.547  -1.561  1.00 97.12           N  
ATOM    775  CA  HIS A 100      -1.847   9.852  -0.549  1.00 97.12           C  
ATOM    776  C   HIS A 100      -0.948   9.180   0.482  1.00 97.12           C  
ATOM    777  O   HIS A 100      -0.941   7.953   0.598  1.00 97.12           O  
ATOM    778  CB  HIS A 100      -2.764   8.820  -1.202  1.00 97.12           C  
ATOM    779  CG  HIS A 100      -3.654   9.391  -2.260  1.00 97.12           C  
ATOM    780  CD2 HIS A 100      -3.598   9.305  -3.609  1.00 97.12           C  
ATOM    781  ND1 HIS A 100      -4.762  10.156  -1.967  1.00 97.12           N  
ATOM    782  CE1 HIS A 100      -5.348  10.523  -3.096  1.00 97.12           C  
ATOM    783  NE2 HIS A 100      -4.660  10.016  -4.105  1.00 97.12           N  
ATOM    784  N   PRO A 101      -0.254   9.906   1.353  1.00 96.31           N  
ATOM    785  CA  PRO A 101       0.754   9.336   2.250  1.00 96.31           C  
ATOM    786  C   PRO A 101       0.155   8.391   3.285  1.00 96.31           C  
ATOM    787  O   PRO A 101       0.756   7.359   3.604  1.00 96.31           O  
ATOM    788  CB  PRO A 101       1.356  10.570   2.928  1.00 96.31           C  
ATOM    789  CG  PRO A 101       0.366  11.664   2.684  1.00 96.31           C  
ATOM    790  CD  PRO A 101      -0.338  11.391   1.387  1.00 96.31           C  
ATOM    791  N   ALA A 102      -1.050   8.711   3.844  1.00 97.00           N  
ATOM    792  CA  ALA A 102      -1.701   7.855   4.836  1.00 97.00           C  
ATOM    793  C   ALA A 102      -2.127   6.527   4.219  1.00 97.00           C  
ATOM    794  O   ALA A 102      -1.979   5.473   4.836  1.00 97.00           O  
ATOM    795  CB  ALA A 102      -2.906   8.570   5.441  1.00 97.00           C  
ATOM    796  N   ARG A 103      -2.641   6.527   3.064  1.00 97.88           N  
ATOM    797  CA  ARG A 103      -3.041   5.309   2.369  1.00 97.88           C  
ATOM    798  C   ARG A 103      -1.835   4.426   2.072  1.00 97.88           C  
ATOM    799  O   ARG A 103      -1.882   3.209   2.281  1.00 97.88           O  
ATOM    800  CB  ARG A 103      -3.775   5.645   1.069  1.00 97.88           C  
ATOM    801  CG  ARG A 103      -5.141   6.277   1.280  1.00 97.88           C  
ATOM    802  CD  ARG A 103      -5.875   6.484  -0.037  1.00 97.88           C  
ATOM    803  NE  ARG A 103      -7.160   7.148   0.162  1.00 97.88           N  
ATOM    804  CZ  ARG A 103      -8.102   7.270  -0.769  1.00 97.88           C  
ATOM    805  NH1 ARG A 103      -7.922   6.770  -1.986  1.00 97.88           N1+
ATOM    806  NH2 ARG A 103      -9.242   7.891  -0.481  1.00 97.88           N  
ATOM    807  N   HIS A 104      -0.772   5.055   1.531  1.00 96.81           N  
ATOM    808  CA  HIS A 104       0.463   4.316   1.290  1.00 96.81           C  
ATOM    809  C   HIS A 104       0.979   3.674   2.572  1.00 96.81           C  
ATOM    810  O   HIS A 104       1.354   2.498   2.572  1.00 96.81           O  
ATOM    811  CB  HIS A 104       1.530   5.238   0.699  1.00 96.81           C  
ATOM    812  CG  HIS A 104       2.887   4.613   0.621  1.00 96.81           C  
ATOM    813  CD2 HIS A 104       4.023   4.867   1.312  1.00 96.81           C  
ATOM    814  ND1 HIS A 104       3.188   3.598  -0.260  1.00 96.81           N  
ATOM    815  CE1 HIS A 104       4.453   3.250  -0.105  1.00 96.81           C  
ATOM    816  NE2 HIS A 104       4.984   4.004   0.843  1.00 96.81           N  
ATOM    817  N   ARG A 105       1.025   4.387   3.607  1.00 96.56           N  
ATOM    818  CA  ARG A 105       1.503   3.877   4.887  1.00 96.56           C  
ATOM    819  C   ARG A 105       0.634   2.723   5.375  1.00 96.56           C  
ATOM    820  O   ARG A 105       1.146   1.729   5.895  1.00 96.56           O  
ATOM    821  CB  ARG A 105       1.529   4.992   5.938  1.00 96.56           C  
ATOM    822  CG  ARG A 105       2.717   5.934   5.805  1.00 96.56           C  
ATOM    823  CD  ARG A 105       2.781   6.922   6.957  1.00 96.56           C  
ATOM    824  NE  ARG A 105       2.914   8.297   6.480  1.00 96.56           N  
ATOM    825  CZ  ARG A 105       2.379   9.359   7.078  1.00 96.56           C  
ATOM    826  NH1 ARG A 105       1.663   9.227   8.188  1.00 96.56           N1+
ATOM    827  NH2 ARG A 105       2.561  10.562   6.559  1.00 96.56           N  
ATOM    828  N   ALA A 106      -0.626   2.889   5.277  1.00 97.44           N  
ATOM    829  CA  ALA A 106      -1.557   1.830   5.664  1.00 97.44           C  
ATOM    830  C   ALA A 106      -1.309   0.560   4.855  1.00 97.44           C  
ATOM    831  O   ALA A 106      -1.305  -0.543   5.406  1.00 97.44           O  
ATOM    832  CB  ALA A 106      -2.998   2.299   5.484  1.00 97.44           C  
ATOM    833  N   ILE A 107      -1.150   0.635   3.541  1.00 96.62           N  
ATOM    834  CA  ILE A 107      -0.866  -0.513   2.689  1.00 96.62           C  
ATOM    835  C   ILE A 107       0.416  -1.198   3.156  1.00 96.62           C  
ATOM    836  O   ILE A 107       0.468  -2.426   3.264  1.00 96.62           O  
ATOM    837  CB  ILE A 107      -0.741  -0.098   1.205  1.00 96.62           C  
ATOM    838  CG1 ILE A 107      -2.123   0.215   0.620  1.00 96.62           C  
ATOM    839  CG2 ILE A 107      -0.039  -1.192   0.396  1.00 96.62           C  
ATOM    840  CD1 ILE A 107      -2.082   0.781  -0.792  1.00 96.62           C  
ATOM    841  N   ARG A 108       1.398  -0.442   3.449  1.00 94.75           N  
ATOM    842  CA  ARG A 108       2.682  -0.982   3.889  1.00 94.75           C  
ATOM    843  C   ARG A 108       2.525  -1.782   5.176  1.00 94.75           C  
ATOM    844  O   ARG A 108       3.084  -2.873   5.309  1.00 94.75           O  
ATOM    845  CB  ARG A 108       3.699   0.143   4.090  1.00 94.75           C  
ATOM    846  CG  ARG A 108       5.109  -0.346   4.383  1.00 94.75           C  
ATOM    847  CD  ARG A 108       6.086   0.810   4.531  1.00 94.75           C  
ATOM    848  NE  ARG A 108       5.930   1.486   5.816  1.00 94.75           N  
ATOM    849  CZ  ARG A 108       5.734   2.793   5.965  1.00 94.75           C  
ATOM    850  NH1 ARG A 108       5.668   3.594   4.910  1.00 94.75           N1+
ATOM    851  NH2 ARG A 108       5.605   3.305   7.184  1.00 94.75           N  
ATOM    852  N   GLN A 109       1.815  -1.210   6.113  1.00 94.50           N  
ATOM    853  CA  GLN A 109       1.600  -1.860   7.402  1.00 94.50           C  
ATOM    854  C   GLN A 109       0.783  -3.141   7.242  1.00 94.50           C  
ATOM    855  O   GLN A 109       1.078  -4.156   7.879  1.00 94.50           O  
ATOM    856  CB  GLN A 109       0.898  -0.910   8.375  1.00 94.50           C  
ATOM    857  CG  GLN A 109       1.761   0.265   8.812  1.00 94.50           C  
ATOM    858  CD  GLN A 109       2.850  -0.139   9.789  1.00 94.50           C  
ATOM    859  NE2 GLN A 109       3.814   0.750  10.008  1.00 94.50           N  
ATOM    860  OE1 GLN A 109       2.824  -1.241  10.344  1.00 94.50           O  
ATOM    861  N   LEU A 110      -0.203  -3.104   6.348  1.00 94.94           N  
ATOM    862  CA  LEU A 110      -1.079  -4.250   6.133  1.00 94.94           C  
ATOM    863  C   LEU A 110      -0.353  -5.355   5.375  1.00 94.94           C  
ATOM    864  O   LEU A 110      -0.514  -6.539   5.688  1.00 94.94           O  
ATOM    865  CB  LEU A 110      -2.336  -3.830   5.367  1.00 94.94           C  
ATOM    866  CG  LEU A 110      -3.299  -2.896   6.102  1.00 94.94           C  
ATOM    867  CD1 LEU A 110      -4.398  -2.416   5.160  1.00 94.94           C  
ATOM    868  CD2 LEU A 110      -3.896  -3.594   7.320  1.00 94.94           C  
ATOM    869  N   ALA A 111       0.423  -4.988   4.379  1.00 90.81           N  
ATOM    870  CA  ALA A 111       1.100  -5.938   3.500  1.00 90.81           C  
ATOM    871  C   ALA A 111       2.107  -6.781   4.277  1.00 90.81           C  
ATOM    872  O   ALA A 111       2.336  -7.945   3.943  1.00 90.81           O  
ATOM    873  CB  ALA A 111       1.796  -5.199   2.357  1.00 90.81           C  
ATOM    874  N   VAL A 112       2.584  -6.273   5.344  1.00 87.00           N  
ATOM    875  CA  VAL A 112       3.621  -7.004   6.066  1.00 87.00           C  
ATOM    876  C   VAL A 112       3.041  -7.594   7.348  1.00 87.00           C  
ATOM    877  O   VAL A 112       3.736  -8.297   8.086  1.00 87.00           O  
ATOM    878  CB  VAL A 112       4.828  -6.098   6.395  1.00 87.00           C  
ATOM    879  CG1 VAL A 112       5.539  -5.660   5.113  1.00 87.00           C  
ATOM    880  CG2 VAL A 112       4.379  -4.883   7.203  1.00 87.00           C  
ATOM    881  N   SER A 113       1.565  -7.293   7.547  1.00 85.81           N  
ATOM    882  CA  SER A 113       0.836  -7.719   8.734  1.00 85.81           C  
ATOM    883  C   SER A 113       0.251  -9.117   8.555  1.00 85.81           C  
ATOM    884  O   SER A 113      -0.140  -9.492   7.449  1.00 85.81           O  
ATOM    885  CB  SER A 113      -0.282  -6.727   9.062  1.00 85.81           C  
ATOM    886  OG  SER A 113      -1.381  -6.902   8.188  1.00 85.81           O  
ATOM    887  N   GLU A 114       0.749 -10.234   8.633  1.00 86.06           N  
ATOM    888  CA  GLU A 114       0.318 -11.617   8.477  1.00 86.06           C  
ATOM    889  C   GLU A 114      -1.197 -11.742   8.609  1.00 86.06           C  
ATOM    890  O   GLU A 114      -1.725 -12.852   8.758  1.00 86.06           O  
ATOM    891  CB  GLU A 114       1.011 -12.516   9.508  1.00 86.06           C  
ATOM    892  CG  GLU A 114       2.520 -12.609   9.328  1.00 86.06           C  
ATOM    893  CD  GLU A 114       3.189 -13.531  10.328  1.00 86.06           C  
ATOM    894  OE1 GLU A 114       4.422 -13.727  10.250  1.00 86.06           O  
ATOM    895  OE2 GLU A 114       2.473 -14.070  11.203  1.00 86.06           O1-
ATOM    896  N   LYS A 115      -1.987 -10.617   8.484  1.00 91.94           N  
ATOM    897  CA  LYS A 115      -3.422 -10.602   8.758  1.00 91.94           C  
ATOM    898  C   LYS A 115      -4.230 -10.695   7.461  1.00 91.94           C  
ATOM    899  O   LYS A 115      -5.441 -10.914   7.496  1.00 91.94           O  
ATOM    900  CB  LYS A 115      -3.812  -9.344   9.531  1.00 91.94           C  
ATOM    901  CG  LYS A 115      -3.209  -9.273  10.930  1.00 91.94           C  
ATOM    902  CD  LYS A 115      -3.787 -10.344  11.844  1.00 91.94           C  
ATOM    903  CE  LYS A 115      -3.256 -10.211  13.266  1.00 91.94           C  
ATOM    904  NZ  LYS A 115      -3.756 -11.305  14.148  1.00 91.94           N1+
ATOM    905  N   LEU A 116      -3.582 -10.586   6.297  1.00 94.31           N  
ATOM    906  CA  LEU A 116      -4.277 -10.688   5.016  1.00 94.31           C  
ATOM    907  C   LEU A 116      -4.516 -12.141   4.641  1.00 94.31           C  
ATOM    908  O   LEU A 116      -3.604 -12.969   4.734  1.00 94.31           O  
ATOM    909  CB  LEU A 116      -3.477  -9.984   3.914  1.00 94.31           C  
ATOM    910  CG  LEU A 116      -3.230  -8.484   4.102  1.00 94.31           C  
ATOM    911  CD1 LEU A 116      -2.346  -7.949   2.982  1.00 94.31           C  
ATOM    912  CD2 LEU A 116      -4.555  -7.730   4.156  1.00 94.31           C  
ATOM    913  N   THR A 117      -5.758 -12.422   4.270  1.00 94.75           N  
ATOM    914  CA  THR A 117      -6.086 -13.773   3.830  1.00 94.75           C  
ATOM    915  C   THR A 117      -5.578 -14.023   2.412  1.00 94.75           C  
ATOM    916  O   THR A 117      -5.348 -13.078   1.657  1.00 94.75           O  
ATOM    917  CB  THR A 117      -7.605 -14.023   3.883  1.00 94.75           C  
ATOM    918  CG2 THR A 117      -8.164 -13.727   5.273  1.00 94.75           C  
ATOM    919  OG1 THR A 117      -8.258 -13.180   2.930  1.00 94.75           O  
ATOM    920  N   LYS A 118      -5.418 -15.258   2.053  1.00 92.19           N  
ATOM    921  CA  LYS A 118      -5.008 -15.609   0.696  1.00 92.19           C  
ATOM    922  C   LYS A 118      -6.020 -15.109  -0.330  1.00 92.19           C  
ATOM    923  O   LYS A 118      -5.641 -14.680  -1.424  1.00 92.19           O  
ATOM    924  CB  LYS A 118      -4.836 -17.125   0.562  1.00 92.19           C  
ATOM    925  CG  LYS A 118      -3.588 -17.672   1.245  1.00 92.19           C  
ATOM    926  CD  LYS A 118      -3.365 -19.141   0.916  1.00 92.19           C  
ATOM    927  CE  LYS A 118      -2.109 -19.672   1.586  1.00 92.19           C  
ATOM    928  NZ  LYS A 118      -1.913 -21.125   1.302  1.00 92.19           N1+
ATOM    929  N   GLU A 119      -7.258 -15.227   0.046  1.00 96.00           N  
ATOM    930  CA  GLU A 119      -8.328 -14.734  -0.823  1.00 96.00           C  
ATOM    931  C   GLU A 119      -8.164 -13.250  -1.105  1.00 96.00           C  
ATOM    932  O   GLU A 119      -8.305 -12.805  -2.248  1.00 96.00           O  
ATOM    933  CB  GLU A 119      -9.695 -15.008  -0.199  1.00 96.00           C  
ATOM    934  CG  GLU A 119     -10.867 -14.586  -1.074  1.00 96.00           C  
ATOM    935  CD  GLU A 119     -12.219 -14.844  -0.434  1.00 96.00           C  
ATOM    936  OE1 GLU A 119     -13.258 -14.492  -1.043  1.00 96.00           O  
ATOM    937  OE2 GLU A 119     -12.242 -15.406   0.685  1.00 96.00           O1-
ATOM    938  N   THR A 120      -7.938 -12.445  -0.114  1.00 96.44           N  
ATOM    939  CA  THR A 120      -7.723 -11.008  -0.253  1.00 96.44           C  
ATOM    940  C   THR A 120      -6.523 -10.727  -1.151  1.00 96.44           C  
ATOM    941  O   THR A 120      -6.590  -9.867  -2.031  1.00 96.44           O  
ATOM    942  CB  THR A 120      -7.512 -10.336   1.118  1.00 96.44           C  
ATOM    943  CG2 THR A 120      -7.195  -8.852   0.964  1.00 96.44           C  
ATOM    944  OG1 THR A 120      -8.703 -10.484   1.902  1.00 96.44           O  
ATOM    945  N   GLU A 121      -5.461 -11.398  -0.905  1.00 92.81           N  
ATOM    946  CA  GLU A 121      -4.266 -11.227  -1.728  1.00 92.81           C  
ATOM    947  C   GLU A 121      -4.559 -11.531  -3.193  1.00 92.81           C  
ATOM    948  O   GLU A 121      -4.125 -10.797  -4.086  1.00 92.81           O  
ATOM    949  CB  GLU A 121      -3.133 -12.125  -1.220  1.00 92.81           C  
ATOM    950  CG  GLU A 121      -2.545 -11.672   0.110  1.00 92.81           C  
ATOM    951  CD  GLU A 121      -1.508 -12.641   0.664  1.00 92.81           C  
ATOM    952  OE1 GLU A 121      -0.765 -12.266   1.598  1.00 92.81           O  
ATOM    953  OE2 GLU A 121      -1.438 -13.781   0.159  1.00 92.81           O1-
ATOM    954  N   GLN A 122      -5.238 -12.594  -3.416  1.00 93.00           N  
ATOM    955  CA  GLN A 122      -5.586 -12.984  -4.777  1.00 93.00           C  
ATOM    956  C   GLN A 122      -6.469 -11.930  -5.445  1.00 93.00           C  
ATOM    957  O   GLN A 122      -6.266 -11.594  -6.613  1.00 93.00           O  
ATOM    958  CB  GLN A 122      -6.293 -14.336  -4.781  1.00 93.00           C  
ATOM    959  CG  GLN A 122      -6.559 -14.891  -6.176  1.00 93.00           C  
ATOM    960  CD  GLN A 122      -5.289 -15.094  -6.980  1.00 93.00           C  
ATOM    961  NE2 GLN A 122      -5.238 -14.500  -8.164  1.00 93.00           N  
ATOM    962  OE1 GLN A 122      -4.363 -15.781  -6.535  1.00 93.00           O  
ATOM    963  N   ARG A 123      -7.457 -11.477  -4.773  1.00 96.56           N  
ATOM    964  CA  ARG A 123      -8.328 -10.438  -5.316  1.00 96.56           C  
ATOM    965  C   ARG A 123      -7.531  -9.188  -5.680  1.00 96.56           C  
ATOM    966  O   ARG A 123      -7.789  -8.562  -6.711  1.00 96.56           O  
ATOM    967  CB  ARG A 123      -9.430 -10.086  -4.312  1.00 96.56           C  
ATOM    968  CG  ARG A 123     -10.508 -11.148  -4.184  1.00 96.56           C  
ATOM    969  CD  ARG A 123     -11.523 -10.789  -3.107  1.00 96.56           C  
ATOM    970  NE  ARG A 123     -12.281  -9.586  -3.459  1.00 96.56           N  
ATOM    971  CZ  ARG A 123     -13.148  -8.977  -2.660  1.00 96.56           C  
ATOM    972  NH1 ARG A 123     -13.398  -9.453  -1.442  1.00 96.56           N1+
ATOM    973  NH2 ARG A 123     -13.781  -7.891  -3.080  1.00 96.56           N  
ATOM    974  N   ALA A 124      -6.637  -8.797  -4.785  1.00 94.38           N  
ATOM    975  CA  ALA A 124      -5.785  -7.645  -5.082  1.00 94.38           C  
ATOM    976  C   ALA A 124      -4.965  -7.883  -6.344  1.00 94.38           C  
ATOM    977  O   ALA A 124      -4.855  -6.996  -7.195  1.00 94.38           O  
ATOM    978  CB  ALA A 124      -4.867  -7.348  -3.900  1.00 94.38           C  
ATOM    979  N   ASP A 125      -4.410  -9.055  -6.480  1.00 90.94           N  
ATOM    980  CA  ASP A 125      -3.621  -9.406  -7.656  1.00 90.94           C  
ATOM    981  C   ASP A 125      -4.469  -9.359  -8.922  1.00 90.94           C  
ATOM    982  O   ASP A 125      -3.992  -8.945  -9.984  1.00 90.94           O  
ATOM    983  CB  ASP A 125      -2.998 -10.797  -7.492  1.00 90.94           C  
ATOM    984  CG  ASP A 125      -1.838 -10.812  -6.516  1.00 90.94           C  
ATOM    985  OD1 ASP A 125      -1.338  -9.727  -6.141  1.00 90.94           O  
ATOM    986  OD2 ASP A 125      -1.417 -11.922  -6.113  1.00 90.94           O1-
ATOM    987  N   ASP A 126      -5.703  -9.703  -8.859  1.00 94.38           N  
ATOM    988  CA  ASP A 126      -6.605  -9.797 -10.000  1.00 94.38           C  
ATOM    989  C   ASP A 126      -7.047  -8.414 -10.469  1.00 94.38           C  
ATOM    990  O   ASP A 126      -7.562  -8.258 -11.578  1.00 94.38           O  
ATOM    991  CB  ASP A 126      -7.824 -10.656  -9.656  1.00 94.38           C  
ATOM    992  CG  ASP A 126      -7.496 -12.133  -9.523  1.00 94.38           C  
ATOM    993  OD1 ASP A 126      -6.434 -12.562 -10.016  1.00 94.38           O  
ATOM    994  OD2 ASP A 126      -8.312 -12.867  -8.922  1.00 94.38           O1-
ATOM    995  N   MET A 127      -6.809  -7.387  -9.656  1.00 95.81           N  
ATOM    996  CA  MET A 127      -7.254  -6.027  -9.945  1.00 95.81           C  
ATOM    997  C   MET A 127      -6.441  -5.418 -11.086  1.00 95.81           C  
ATOM    998  O   MET A 127      -6.922  -4.527 -11.789  1.00 95.81           O  
ATOM    999  CB  MET A 127      -7.148  -5.148  -8.695  1.00 95.81           C  
ATOM   1000  CG  MET A 127      -8.156  -5.500  -7.617  1.00 95.81           C  
ATOM   1001  SD  MET A 127      -7.980  -4.445  -6.125  1.00 95.81           S  
ATOM   1002  CE  MET A 127      -9.406  -5.020  -5.156  1.00 95.81           C  
ATOM   1003  N   PHE A 128      -5.223  -5.891 -11.266  1.00 93.88           N  
ATOM   1004  CA  PHE A 128      -4.309  -5.348 -12.266  1.00 93.88           C  
ATOM   1005  C   PHE A 128      -3.527  -6.465 -12.945  1.00 93.88           C  
ATOM   1006  O   PHE A 128      -2.348  -6.672 -12.656  1.00 93.88           O  
ATOM   1007  CB  PHE A 128      -3.342  -4.348 -11.625  1.00 93.88           C  
ATOM   1008  CG  PHE A 128      -2.717  -3.395 -12.609  1.00 93.88           C  
ATOM   1009  CD1 PHE A 128      -1.854  -2.395 -12.180  1.00 93.88           C  
ATOM   1010  CD2 PHE A 128      -2.992  -3.500 -13.969  1.00 93.88           C  
ATOM   1011  CE1 PHE A 128      -1.272  -1.512 -13.086  1.00 93.88           C  
ATOM   1012  CE2 PHE A 128      -2.414  -2.621 -14.883  1.00 93.88           C  
ATOM   1013  CZ  PHE A 128      -1.557  -1.628 -14.438  1.00 93.88           C  
ATOM   1014  N   PRO A 129      -4.094  -7.246 -13.812  1.00 91.38           N  
ATOM   1015  CA  PRO A 129      -3.510  -8.430 -14.438  1.00 91.38           C  
ATOM   1016  C   PRO A 129      -2.221  -8.125 -15.195  1.00 91.38           C  
ATOM   1017  O   PRO A 129      -1.300  -8.945 -15.219  1.00 91.38           O  
ATOM   1018  CB  PRO A 129      -4.609  -8.906 -15.398  1.00 91.38           C  
ATOM   1019  CG  PRO A 129      -5.879  -8.383 -14.805  1.00 91.38           C  
ATOM   1020  CD  PRO A 129      -5.574  -7.094 -14.094  1.00 91.38           C  
ATOM   1021  N   GLU A 130      -2.117  -6.926 -15.844  1.00 90.19           N  
ATOM   1022  CA  GLU A 130      -0.902  -6.516 -16.547  1.00 90.19           C  
ATOM   1023  C   GLU A 130       0.290  -6.461 -15.594  1.00 90.19           C  
ATOM   1024  O   GLU A 130       1.408  -6.816 -15.969  1.00 90.19           O  
ATOM   1025  CB  GLU A 130      -1.102  -5.156 -17.219  1.00 90.19           C  
ATOM   1026  CG  GLU A 130      -2.082  -5.188 -18.375  1.00 90.19           C  
ATOM   1027  CD  GLU A 130      -3.523  -4.949 -17.953  1.00 90.19           C  
ATOM   1028  OE1 GLU A 130      -4.355  -4.586 -18.812  1.00 90.19           O  
ATOM   1029  OE2 GLU A 130      -3.820  -5.133 -16.750  1.00 90.19           O1-
ATOM   1030  N   LEU A 131       0.085  -5.898 -14.414  1.00 91.62           N  
ATOM   1031  CA  LEU A 131       1.133  -5.852 -13.398  1.00 91.62           C  
ATOM   1032  C   LEU A 131       1.542  -7.258 -12.977  1.00 91.62           C  
ATOM   1033  O   LEU A 131       2.732  -7.543 -12.820  1.00 91.62           O  
ATOM   1034  CB  LEU A 131       0.664  -5.051 -12.180  1.00 91.62           C  
ATOM   1035  CG  LEU A 131       1.653  -4.941 -11.023  1.00 91.62           C  
ATOM   1036  CD1 LEU A 131       2.959  -4.312 -11.492  1.00 91.62           C  
ATOM   1037  CD2 LEU A 131       1.049  -4.137  -9.875  1.00 91.62           C  
ATOM   1038  N   ARG A 132       0.538  -8.094 -12.766  1.00 90.38           N  
ATOM   1039  CA  ARG A 132       0.826  -9.484 -12.422  1.00 90.38           C  
ATOM   1040  C   ARG A 132       1.703 -10.133 -13.484  1.00 90.38           C  
ATOM   1041  O   ARG A 132       2.680 -10.812 -13.156  1.00 90.38           O  
ATOM   1042  CB  ARG A 132      -0.472 -10.273 -12.250  1.00 90.38           C  
ATOM   1043  CG  ARG A 132      -0.262 -11.719 -11.820  1.00 90.38           C  
ATOM   1044  CD  ARG A 132      -1.583 -12.453 -11.656  1.00 90.38           C  
ATOM   1045  NE  ARG A 132      -2.367 -12.438 -12.891  1.00 90.38           N  
ATOM   1046  CZ  ARG A 132      -3.686 -12.594 -12.953  1.00 90.38           C  
ATOM   1047  NH1 ARG A 132      -4.398 -12.773 -11.844  1.00 90.38           N1+
ATOM   1048  NH2 ARG A 132      -4.297 -12.562 -14.125  1.00 90.38           N  
ATOM   1049  N   ASP A 133       1.352  -9.992 -14.766  1.00 90.56           N  
ATOM   1050  CA  ASP A 133       2.121 -10.555 -15.867  1.00 90.56           C  
ATOM   1051  C   ASP A 133       3.541  -9.992 -15.891  1.00 90.56           C  
ATOM   1052  O   ASP A 133       4.504 -10.734 -16.094  1.00 90.56           O  
ATOM   1053  CB  ASP A 133       1.427 -10.266 -17.203  1.00 90.56           C  
ATOM   1054  CG  ASP A 133       2.096 -10.961 -18.375  1.00 90.56           C  
ATOM   1055  OD1 ASP A 133       2.229 -12.203 -18.359  1.00 90.56           O  
ATOM   1056  OD2 ASP A 133       2.498 -10.250 -19.328  1.00 90.56           O1-
ATOM   1057  N   LEU A 134       3.631  -8.742 -15.688  1.00 91.69           N  
ATOM   1058  CA  LEU A 134       4.930  -8.078 -15.641  1.00 91.69           C  
ATOM   1059  C   LEU A 134       5.797  -8.656 -14.531  1.00 91.69           C  
ATOM   1060  O   LEU A 134       6.988  -8.914 -14.734  1.00 91.69           O  
ATOM   1061  CB  LEU A 134       4.758  -6.570 -15.438  1.00 91.69           C  
ATOM   1062  CG  LEU A 134       6.043  -5.738 -15.398  1.00 91.69           C  
ATOM   1063  CD1 LEU A 134       6.762  -5.824 -16.750  1.00 91.69           C  
ATOM   1064  CD2 LEU A 134       5.734  -4.289 -15.047  1.00 91.69           C  
ATOM   1065  N   CYS A 135       5.238  -8.812 -13.328  1.00 92.19           N  
ATOM   1066  CA  CYS A 135       5.961  -9.391 -12.195  1.00 92.19           C  
ATOM   1067  C   CYS A 135       6.477 -10.781 -12.531  1.00 92.19           C  
ATOM   1068  O   CYS A 135       7.621 -11.125 -12.219  1.00 92.19           O  
ATOM   1069  CB  CYS A 135       5.062  -9.453 -10.961  1.00 92.19           C  
ATOM   1070  SG  CYS A 135       4.758  -7.844 -10.203  1.00 92.19           S  
ATOM   1071  N   HIS A 136       5.664 -11.617 -13.242  1.00 90.00           N  
ATOM   1072  CA  HIS A 136       6.059 -12.977 -13.617  1.00 90.00           C  
ATOM   1073  C   HIS A 136       7.223 -12.953 -14.602  1.00 90.00           C  
ATOM   1074  O   HIS A 136       8.086 -13.836 -14.570  1.00 90.00           O  
ATOM   1075  CB  HIS A 136       4.871 -13.727 -14.219  1.00 90.00           C  
ATOM   1076  CG  HIS A 136       3.910 -14.242 -13.195  1.00 90.00           C  
ATOM   1077  CD2 HIS A 136       3.961 -15.344 -12.398  1.00 90.00           C  
ATOM   1078  ND1 HIS A 136       2.725 -13.609 -12.898  1.00 90.00           N  
ATOM   1079  CE1 HIS A 136       2.086 -14.297 -11.969  1.00 90.00           C  
ATOM   1080  NE2 HIS A 136       2.814 -15.352 -11.648  1.00 90.00           N  
ATOM   1081  N   ARG A 137       7.328 -11.922 -15.406  1.00 89.88           N  
ATOM   1082  CA  ARG A 137       8.336 -11.844 -16.453  1.00 89.88           C  
ATOM   1083  C   ARG A 137       9.641 -11.242 -15.930  1.00 89.88           C  
ATOM   1084  O   ARG A 137      10.719 -11.586 -16.406  1.00 89.88           O  
ATOM   1085  CB  ARG A 137       7.820 -11.008 -17.641  1.00 89.88           C  
ATOM   1086  CG  ARG A 137       6.707 -11.680 -18.422  1.00 89.88           C  
ATOM   1087  CD  ARG A 137       6.137 -10.758 -19.484  1.00 89.88           C  
ATOM   1088  NE  ARG A 137       7.184 -10.195 -20.328  1.00 89.88           N  
ATOM   1089  CZ  ARG A 137       6.996  -9.250 -21.250  1.00 89.88           C  
ATOM   1090  NH1 ARG A 137       5.785  -8.750 -21.469  1.00 89.88           N1+
ATOM   1091  NH2 ARG A 137       8.023  -8.812 -21.969  1.00 89.88           N  
ATOM   1092  N   SER A 138       9.516 -10.344 -14.867  1.00 91.44           N  
ATOM   1093  CA  SER A 138      10.648  -9.477 -14.594  1.00 91.44           C  
ATOM   1094  C   SER A 138      11.164  -9.664 -13.172  1.00 91.44           C  
ATOM   1095  O   SER A 138      12.352  -9.461 -12.906  1.00 91.44           O  
ATOM   1096  CB  SER A 138      10.273  -8.008 -14.820  1.00 91.44           C  
ATOM   1097  OG  SER A 138       9.852  -7.797 -16.156  1.00 91.44           O  
ATOM   1098  N   VAL A 139      10.312 -10.086 -12.242  1.00 93.75           N  
ATOM   1099  CA  VAL A 139      10.695 -10.172 -10.836  1.00 93.75           C  
ATOM   1100  C   VAL A 139      11.484 -11.461 -10.594  1.00 93.75           C  
ATOM   1101  O   VAL A 139      11.203 -12.492 -11.211  1.00 93.75           O  
ATOM   1102  CB  VAL A 139       9.461 -10.117  -9.914  1.00 93.75           C  
ATOM   1103  CG1 VAL A 139       9.852 -10.445  -8.469  1.00 93.75           C  
ATOM   1104  CG2 VAL A 139       8.797  -8.750  -9.992  1.00 93.75           C  
ATOM   1105  N   LEU A 140      12.516 -11.453  -9.773  1.00 95.31           N  
ATOM   1106  CA  LEU A 140      13.266 -12.641  -9.391  1.00 95.31           C  
ATOM   1107  C   LEU A 140      12.328 -13.750  -8.922  1.00 95.31           C  
ATOM   1108  O   LEU A 140      11.383 -13.492  -8.172  1.00 95.31           O  
ATOM   1109  CB  LEU A 140      14.266 -12.305  -8.281  1.00 95.31           C  
ATOM   1110  CG  LEU A 140      15.469 -11.445  -8.688  1.00 95.31           C  
ATOM   1111  CD1 LEU A 140      16.203 -10.953  -7.449  1.00 95.31           C  
ATOM   1112  CD2 LEU A 140      16.406 -12.227  -9.602  1.00 95.31           C  
ATOM   1113  N   MET A 141      12.578 -15.047  -9.367  1.00 93.00           N  
ATOM   1114  CA  MET A 141      11.711 -16.188  -9.094  1.00 93.00           C  
ATOM   1115  C   MET A 141      11.539 -16.391  -7.594  1.00 93.00           C  
ATOM   1116  O   MET A 141      10.461 -16.797  -7.141  1.00 93.00           O  
ATOM   1117  CB  MET A 141      12.281 -17.453  -9.734  1.00 93.00           C  
ATOM   1118  CG  MET A 141      12.109 -17.516 -11.250  1.00 93.00           C  
ATOM   1119  SD  MET A 141      12.461 -19.172 -11.938  1.00 93.00           S  
ATOM   1120  CE  MET A 141      14.164 -19.406 -11.375  1.00 93.00           C  
ATOM   1121  N   VAL A 142      12.602 -16.062  -6.793  1.00 95.06           N  
ATOM   1122  CA  VAL A 142      12.562 -16.250  -5.348  1.00 95.06           C  
ATOM   1123  C   VAL A 142      11.438 -15.422  -4.738  1.00 95.06           C  
ATOM   1124  O   VAL A 142      10.742 -15.875  -3.826  1.00 95.06           O  
ATOM   1125  CB  VAL A 142      13.914 -15.891  -4.691  1.00 95.06           C  
ATOM   1126  CG1 VAL A 142      14.227 -14.406  -4.898  1.00 95.06           C  
ATOM   1127  CG2 VAL A 142      13.898 -16.234  -3.203  1.00 95.06           C  
ATOM   1128  N   PHE A 143      11.227 -14.234  -5.250  1.00 94.38           N  
ATOM   1129  CA  PHE A 143      10.227 -13.336  -4.695  1.00 94.38           C  
ATOM   1130  C   PHE A 143       8.836 -13.711  -5.195  1.00 94.38           C  
ATOM   1131  O   PHE A 143       7.832 -13.180  -4.707  1.00 94.38           O  
ATOM   1132  CB  PHE A 143      10.539 -11.883  -5.062  1.00 94.38           C  
ATOM   1133  CG  PHE A 143      11.820 -11.367  -4.461  1.00 94.38           C  
ATOM   1134  CD1 PHE A 143      12.188 -11.719  -3.166  1.00 94.38           C  
ATOM   1135  CD2 PHE A 143      12.656 -10.539  -5.188  1.00 94.38           C  
ATOM   1136  CE1 PHE A 143      13.367 -11.242  -2.605  1.00 94.38           C  
ATOM   1137  CE2 PHE A 143      13.844 -10.055  -4.637  1.00 94.38           C  
ATOM   1138  CZ  PHE A 143      14.195 -10.414  -3.344  1.00 94.38           C  
ATOM   1139  N   MET A 144       8.727 -14.688  -6.184  1.00 91.81           N  
ATOM   1140  CA  MET A 144       7.434 -15.164  -6.676  1.00 91.81           C  
ATOM   1141  C   MET A 144       6.969 -16.391  -5.891  1.00 91.81           C  
ATOM   1142  O   MET A 144       5.824 -16.812  -6.031  1.00 91.81           O  
ATOM   1143  CB  MET A 144       7.516 -15.500  -8.164  1.00 91.81           C  
ATOM   1144  CG  MET A 144       7.859 -14.305  -9.047  1.00 91.81           C  
ATOM   1145  SD  MET A 144       6.625 -12.953  -8.914  1.00 91.81           S  
ATOM   1146  CE  MET A 144       5.195 -13.750  -9.695  1.00 91.81           C  
ATOM   1147  N   SER A 145       7.805 -16.875  -5.102  1.00 92.25           N  
ATOM   1148  CA  SER A 145       7.469 -18.047  -4.289  1.00 92.25           C  
ATOM   1149  C   SER A 145       6.578 -17.656  -3.111  1.00 92.25           C  
ATOM   1150  O   SER A 145       6.609 -16.516  -2.650  1.00 92.25           O  
ATOM   1151  CB  SER A 145       8.742 -18.719  -3.777  1.00 92.25           C  
ATOM   1152  OG  SER A 145       9.336 -17.969  -2.740  1.00 92.25           O  
ATOM   1153  N   ASP A 146       5.793 -18.594  -2.594  1.00 87.69           N  
ATOM   1154  CA  ASP A 146       4.914 -18.375  -1.448  1.00 87.69           C  
ATOM   1155  C   ASP A 146       5.715 -18.016  -0.202  1.00 87.69           C  
ATOM   1156  O   ASP A 146       5.289 -17.172   0.594  1.00 87.69           O  
ATOM   1157  CB  ASP A 146       4.062 -19.625  -1.180  1.00 87.69           C  
ATOM   1158  CG  ASP A 146       2.959 -19.812  -2.203  1.00 87.69           C  
ATOM   1159  OD1 ASP A 146       2.617 -18.859  -2.924  1.00 87.69           O  
ATOM   1160  OD2 ASP A 146       2.422 -20.953  -2.287  1.00 87.69           O1-
ATOM   1161  N   GLU A 147       6.887 -18.578  -0.100  1.00 91.19           N  
ATOM   1162  CA  GLU A 147       7.723 -18.438   1.089  1.00 91.19           C  
ATOM   1163  C   GLU A 147       8.312 -17.031   1.197  1.00 91.19           C  
ATOM   1164  O   GLU A 147       8.414 -16.484   2.295  1.00 91.19           O  
ATOM   1165  CB  GLU A 147       8.844 -19.484   1.076  1.00 91.19           C  
ATOM   1166  CG  GLU A 147       9.680 -19.500   2.350  1.00 91.19           C  
ATOM   1167  CD  GLU A 147      10.719 -20.609   2.369  1.00 91.19           C  
ATOM   1168  OE1 GLU A 147      11.430 -20.766   3.389  1.00 91.19           O  
ATOM   1169  OE2 GLU A 147      10.820 -21.344   1.356  1.00 91.19           O1-
ATOM   1170  N   TYR A 148       8.641 -16.391   0.019  1.00 92.75           N  
ATOM   1171  CA  TYR A 148       9.430 -15.156   0.073  1.00 92.75           C  
ATOM   1172  C   TYR A 148       8.688 -14.000  -0.578  1.00 92.75           C  
ATOM   1173  O   TYR A 148       9.219 -12.891  -0.681  1.00 92.75           O  
ATOM   1174  CB  TYR A 148      10.789 -15.359  -0.613  1.00 92.75           C  
ATOM   1175  CG  TYR A 148      11.672 -16.375   0.071  1.00 92.75           C  
ATOM   1176  CD1 TYR A 148      12.227 -16.109   1.320  1.00 92.75           C  
ATOM   1177  CD2 TYR A 148      11.945 -17.594  -0.531  1.00 92.75           C  
ATOM   1178  CE1 TYR A 148      13.039 -17.047   1.953  1.00 92.75           C  
ATOM   1179  CE2 TYR A 148      12.758 -18.547   0.093  1.00 92.75           C  
ATOM   1180  CZ  TYR A 148      13.305 -18.250   1.333  1.00 92.75           C  
ATOM   1181  OH  TYR A 148      14.109 -19.188   1.955  1.00 92.75           O  
ATOM   1182  N   ARG A 149       7.488 -14.258  -1.032  1.00 89.75           N  
ATOM   1183  CA  ARG A 149       6.695 -13.234  -1.705  1.00 89.75           C  
ATOM   1184  C   ARG A 149       6.500 -12.016  -0.808  1.00 89.75           C  
ATOM   1185  O   ARG A 149       6.672 -10.883  -1.250  1.00 89.75           O  
ATOM   1186  CB  ARG A 149       5.340 -13.797  -2.129  1.00 89.75           C  
ATOM   1187  CG  ARG A 149       4.426 -12.781  -2.789  1.00 89.75           C  
ATOM   1188  CD  ARG A 149       3.080 -13.383  -3.162  1.00 89.75           C  
ATOM   1189  NE  ARG A 149       3.207 -14.352  -4.246  1.00 89.75           N  
ATOM   1190  CZ  ARG A 149       3.082 -14.062  -5.539  1.00 89.75           C  
ATOM   1191  NH1 ARG A 149       2.820 -12.828  -5.938  1.00 89.75           N1+
ATOM   1192  NH2 ARG A 149       3.217 -15.023  -6.441  1.00 89.75           N  
ATOM   1193  N   ALA A 150       6.078 -12.234   0.442  1.00 88.94           N  
ATOM   1194  CA  ALA A 150       5.840 -11.133   1.372  1.00 88.94           C  
ATOM   1195  C   ALA A 150       7.113 -10.320   1.600  1.00 88.94           C  
ATOM   1196  O   ALA A 150       7.062  -9.094   1.716  1.00 88.94           O  
ATOM   1197  CB  ALA A 150       5.309 -11.664   2.699  1.00 88.94           C  
ATOM   1198  N   PHE A 151       8.188 -11.016   1.726  1.00 92.44           N  
ATOM   1199  CA  PHE A 151       9.484 -10.367   1.871  1.00 92.44           C  
ATOM   1200  C   PHE A 151       9.789  -9.484   0.668  1.00 92.44           C  
ATOM   1201  O   PHE A 151      10.180  -8.328   0.826  1.00 92.44           O  
ATOM   1202  CB  PHE A 151      10.594 -11.414   2.045  1.00 92.44           C  
ATOM   1203  CG  PHE A 151      11.977 -10.820   2.139  1.00 92.44           C  
ATOM   1204  CD1 PHE A 151      12.883 -10.969   1.098  1.00 92.44           C  
ATOM   1205  CD2 PHE A 151      12.367 -10.109   3.268  1.00 92.44           C  
ATOM   1206  CE1 PHE A 151      14.164 -10.422   1.181  1.00 92.44           C  
ATOM   1207  CE2 PHE A 151      13.641  -9.562   3.359  1.00 92.44           C  
ATOM   1208  CZ  PHE A 151      14.539  -9.719   2.314  1.00 92.44           C  
ATOM   1209  N   GLY A 152       9.711  -9.977  -0.525  1.00 94.00           N  
ATOM   1210  CA  GLY A 152       9.891  -9.195  -1.736  1.00 94.00           C  
ATOM   1211  C   GLY A 152       9.016  -7.957  -1.786  1.00 94.00           C  
ATOM   1212  O   GLY A 152       9.477  -6.879  -2.160  1.00 94.00           O  
ATOM   1213  N   ASP A 153       7.719  -8.117  -1.481  1.00 92.06           N  
ATOM   1214  CA  ASP A 153       6.801  -6.984  -1.413  1.00 92.06           C  
ATOM   1215  C   ASP A 153       7.297  -5.938  -0.420  1.00 92.06           C  
ATOM   1216  O   ASP A 153       7.238  -4.734  -0.694  1.00 92.06           O  
ATOM   1217  CB  ASP A 153       5.398  -7.453  -1.026  1.00 92.06           C  
ATOM   1218  CG  ASP A 153       4.699  -8.211  -2.139  1.00 92.06           C  
ATOM   1219  OD1 ASP A 153       5.188  -8.195  -3.289  1.00 92.06           O  
ATOM   1220  OD2 ASP A 153       3.648  -8.836  -1.863  1.00 92.06           O1-
ATOM   1221  N   GLY A 154       7.695  -6.457   0.761  1.00 94.00           N  
ATOM   1222  CA  GLY A 154       8.250  -5.559   1.763  1.00 94.00           C  
ATOM   1223  C   GLY A 154       9.453  -4.777   1.264  1.00 94.00           C  
ATOM   1224  O   GLY A 154       9.578  -3.582   1.540  1.00 94.00           O  
ATOM   1225  N   LEU A 155      10.344  -5.383   0.561  1.00 95.44           N  
ATOM   1226  CA  LEU A 155      11.508  -4.711  -0.009  1.00 95.44           C  
ATOM   1227  C   LEU A 155      11.078  -3.605  -0.970  1.00 95.44           C  
ATOM   1228  O   LEU A 155      11.617  -2.496  -0.927  1.00 95.44           O  
ATOM   1229  CB  LEU A 155      12.406  -5.715  -0.733  1.00 95.44           C  
ATOM   1230  CG  LEU A 155      13.281  -6.605   0.152  1.00 95.44           C  
ATOM   1231  CD1 LEU A 155      13.992  -7.656  -0.692  1.00 95.44           C  
ATOM   1232  CD2 LEU A 155      14.289  -5.766   0.928  1.00 95.44           C  
ATOM   1233  N   PHE A 156      10.156  -3.988  -1.856  1.00 96.19           N  
ATOM   1234  CA  PHE A 156       9.625  -3.000  -2.787  1.00 96.19           C  
ATOM   1235  C   PHE A 156       9.078  -1.793  -2.037  1.00 96.19           C  
ATOM   1236  O   PHE A 156       9.438  -0.653  -2.338  1.00 96.19           O  
ATOM   1237  CB  PHE A 156       8.531  -3.619  -3.662  1.00 96.19           C  
ATOM   1238  CG  PHE A 156       7.773  -2.613  -4.484  1.00 96.19           C  
ATOM   1239  CD1 PHE A 156       6.559  -2.104  -4.035  1.00 96.19           C  
ATOM   1240  CD2 PHE A 156       8.273  -2.180  -5.707  1.00 96.19           C  
ATOM   1241  CE1 PHE A 156       5.855  -1.172  -4.797  1.00 96.19           C  
ATOM   1242  CE2 PHE A 156       7.570  -1.250  -6.469  1.00 96.19           C  
ATOM   1243  CZ  PHE A 156       6.363  -0.749  -6.016  1.00 96.19           C  
ATOM   1244  N   LEU A 157       8.203  -2.057  -1.053  1.00 95.75           N  
ATOM   1245  CA  LEU A 157       7.551  -0.985  -0.308  1.00 95.75           C  
ATOM   1246  C   LEU A 157       8.578  -0.145   0.446  1.00 95.75           C  
ATOM   1247  O   LEU A 157       8.430   1.075   0.549  1.00 95.75           O  
ATOM   1248  CB  LEU A 157       6.523  -1.562   0.673  1.00 95.75           C  
ATOM   1249  CG  LEU A 157       5.281  -2.205   0.055  1.00 95.75           C  
ATOM   1250  CD1 LEU A 157       4.488  -2.953   1.119  1.00 95.75           C  
ATOM   1251  CD2 LEU A 157       4.414  -1.150  -0.625  1.00 95.75           C  
ATOM   1252  N   ALA A 158       9.617  -0.736   0.955  1.00 96.31           N  
ATOM   1253  CA  ALA A 158      10.664  -0.009   1.667  1.00 96.31           C  
ATOM   1254  C   ALA A 158      11.414   0.933   0.728  1.00 96.31           C  
ATOM   1255  O   ALA A 158      11.695   2.078   1.085  1.00 96.31           O  
ATOM   1256  CB  ALA A 158      11.641  -0.986   2.322  1.00 96.31           C  
ATOM   1257  N   LEU A 159      11.789   0.468  -0.437  1.00 97.62           N  
ATOM   1258  CA  LEU A 159      12.469   1.298  -1.429  1.00 97.62           C  
ATOM   1259  C   LEU A 159      11.562   2.436  -1.892  1.00 97.62           C  
ATOM   1260  O   LEU A 159      12.016   3.572  -2.043  1.00 97.62           O  
ATOM   1261  CB  LEU A 159      12.898   0.452  -2.629  1.00 97.62           C  
ATOM   1262  CG  LEU A 159      14.062  -0.514  -2.396  1.00 97.62           C  
ATOM   1263  CD1 LEU A 159      14.125  -1.548  -3.516  1.00 97.62           C  
ATOM   1264  CD2 LEU A 159      15.375   0.250  -2.293  1.00 97.62           C  
ATOM   1265  N   ALA A 160      10.320   2.072  -2.074  1.00 97.69           N  
ATOM   1266  CA  ALA A 160       9.359   3.092  -2.477  1.00 97.69           C  
ATOM   1267  C   ALA A 160       9.219   4.172  -1.407  1.00 97.69           C  
ATOM   1268  O   ALA A 160       9.195   5.363  -1.720  1.00 97.69           O  
ATOM   1269  CB  ALA A 160       8.000   2.457  -2.762  1.00 97.69           C  
ATOM   1270  N   GLU A 161       9.039   3.762  -0.194  1.00 96.81           N  
ATOM   1271  CA  GLU A 161       8.906   4.695   0.920  1.00 96.81           C  
ATOM   1272  C   GLU A 161      10.109   5.633   0.998  1.00 96.81           C  
ATOM   1273  O   GLU A 161       9.945   6.844   1.175  1.00 96.81           O  
ATOM   1274  CB  GLU A 161       8.750   3.938   2.240  1.00 96.81           C  
ATOM   1275  CG  GLU A 161       8.555   4.844   3.449  1.00 96.81           C  
ATOM   1276  CD  GLU A 161       8.375   4.078   4.750  1.00 96.81           C  
ATOM   1277  OE1 GLU A 161       7.766   4.621   5.695  1.00 96.81           O  
ATOM   1278  OE2 GLU A 161       8.859   2.922   4.824  1.00 96.81           O1-
ATOM   1279  N   THR A 162      11.250   5.055   0.955  1.00 97.69           N  
ATOM   1280  CA  THR A 162      12.469   5.855   1.013  1.00 97.69           C  
ATOM   1281  C   THR A 162      12.500   6.875  -0.123  1.00 97.69           C  
ATOM   1282  O   THR A 162      12.836   8.039   0.091  1.00 97.69           O  
ATOM   1283  CB  THR A 162      13.727   4.965   0.947  1.00 97.69           C  
ATOM   1284  CG2 THR A 162      14.992   5.809   0.901  1.00 97.69           C  
ATOM   1285  OG1 THR A 162      13.766   4.121   2.104  1.00 97.69           O  
ATOM   1286  N   THR A 163      12.180   6.414  -1.273  1.00 98.19           N  
ATOM   1287  CA  THR A 163      12.133   7.289  -2.441  1.00 98.19           C  
ATOM   1288  C   THR A 163      11.148   8.430  -2.227  1.00 98.19           C  
ATOM   1289  O   THR A 163      11.477   9.594  -2.477  1.00 98.19           O  
ATOM   1290  CB  THR A 163      11.750   6.504  -3.709  1.00 98.19           C  
ATOM   1291  CG2 THR A 163      11.688   7.418  -4.926  1.00 98.19           C  
ATOM   1292  OG1 THR A 163      12.719   5.477  -3.943  1.00 98.19           O  
ATOM   1293  N   MET A 164       9.984   8.102  -1.754  1.00 97.94           N  
ATOM   1294  CA  MET A 164       8.945   9.102  -1.510  1.00 97.94           C  
ATOM   1295  C   MET A 164       9.398  10.102  -0.448  1.00 97.94           C  
ATOM   1296  O   MET A 164       9.172  11.305  -0.585  1.00 97.94           O  
ATOM   1297  CB  MET A 164       7.641   8.438  -1.079  1.00 97.94           C  
ATOM   1298  CG  MET A 164       6.969   7.637  -2.186  1.00 97.94           C  
ATOM   1299  SD  MET A 164       5.449   6.785  -1.610  1.00 97.94           S  
ATOM   1300  CE  MET A 164       5.211   5.605  -2.971  1.00 97.94           C  
ATOM   1301  N   ASP A 165       9.977   9.695   0.607  1.00 97.25           N  
ATOM   1302  CA  ASP A 165      10.430  10.555   1.697  1.00 97.25           C  
ATOM   1303  C   ASP A 165      11.430  11.594   1.196  1.00 97.25           C  
ATOM   1304  O   ASP A 165      11.297  12.781   1.507  1.00 97.25           O  
ATOM   1305  CB  ASP A 165      11.062   9.711   2.809  1.00 97.25           C  
ATOM   1306  CG  ASP A 165      10.039   8.984   3.660  1.00 97.25           C  
ATOM   1307  OD1 ASP A 165       8.836   9.289   3.551  1.00 97.25           O  
ATOM   1308  OD2 ASP A 165      10.445   8.109   4.453  1.00 97.25           O1-
ATOM   1309  N   PHE A 166      12.344  11.172   0.413  1.00 97.81           N  
ATOM   1310  CA  PHE A 166      13.359  12.086  -0.092  1.00 97.81           C  
ATOM   1311  C   PHE A 166      12.789  13.008  -1.162  1.00 97.81           C  
ATOM   1312  O   PHE A 166      13.133  14.188  -1.226  1.00 97.81           O  
ATOM   1313  CB  PHE A 166      14.555  11.305  -0.658  1.00 97.81           C  
ATOM   1314  CG  PHE A 166      15.586  10.938   0.373  1.00 97.81           C  
ATOM   1315  CD1 PHE A 166      16.719  11.727   0.557  1.00 97.81           C  
ATOM   1316  CD2 PHE A 166      15.430   9.805   1.160  1.00 97.81           C  
ATOM   1317  CE1 PHE A 166      17.672  11.391   1.511  1.00 97.81           C  
ATOM   1318  CE2 PHE A 166      16.375   9.461   2.115  1.00 97.81           C  
ATOM   1319  CZ  PHE A 166      17.500  10.258   2.289  1.00 97.81           C  
ATOM   1320  N   ALA A 167      11.945  12.453  -2.021  1.00 97.75           N  
ATOM   1321  CA  ALA A 167      11.305  13.273  -3.047  1.00 97.75           C  
ATOM   1322  C   ALA A 167      10.445  14.367  -2.416  1.00 97.75           C  
ATOM   1323  O   ALA A 167      10.391  15.484  -2.922  1.00 97.75           O  
ATOM   1324  CB  ALA A 167      10.461  12.398  -3.973  1.00 97.75           C  
ATOM   1325  N   ALA A 168       9.773  14.016  -1.296  1.00 96.75           N  
ATOM   1326  CA  ALA A 168       8.891  14.961  -0.611  1.00 96.75           C  
ATOM   1327  C   ALA A 168       9.695  16.062   0.081  1.00 96.75           C  
ATOM   1328  O   ALA A 168       9.250  17.203   0.160  1.00 96.75           O  
ATOM   1329  CB  ALA A 168       8.016  14.227   0.402  1.00 96.75           C  
ATOM   1330  N   ARG A 169      10.883  15.875   0.554  1.00 96.31           N  
ATOM   1331  CA  ARG A 169      11.727  16.797   1.306  1.00 96.31           C  
ATOM   1332  C   ARG A 169      12.414  17.797   0.376  1.00 96.31           C  
ATOM   1333  O   ARG A 169      12.750  18.906   0.787  1.00 96.31           O  
ATOM   1334  CB  ARG A 169      12.773  16.031   2.117  1.00 96.31           C  
ATOM   1335  CG  ARG A 169      12.203  15.297   3.324  1.00 96.31           C  
ATOM   1336  CD  ARG A 169      13.266  14.508   4.066  1.00 96.31           C  
ATOM   1337  NE  ARG A 169      12.688  13.633   5.078  1.00 96.31           N  
ATOM   1338  CZ  ARG A 169      13.359  12.711   5.762  1.00 96.31           C  
ATOM   1339  NH1 ARG A 169      14.664  12.531   5.551  1.00 96.31           N1+
ATOM   1340  NH2 ARG A 169      12.734  11.969   6.660  1.00 96.31           N  
ATOM   1341  N   ASP A 170      12.625  17.359  -0.945  1.00 96.56           N  
ATOM   1342  CA  ASP A 170      13.320  18.188  -1.931  1.00 96.56           C  
ATOM   1343  C   ASP A 170      12.633  18.109  -3.293  1.00 96.56           C  
ATOM   1344  O   ASP A 170      13.094  17.391  -4.191  1.00 96.56           O  
ATOM   1345  CB  ASP A 170      14.781  17.750  -2.055  1.00 96.56           C  
ATOM   1346  CG  ASP A 170      15.617  18.719  -2.869  1.00 96.56           C  
ATOM   1347  OD1 ASP A 170      15.078  19.734  -3.365  1.00 96.56           O  
ATOM   1348  OD2 ASP A 170      16.828  18.469  -3.020  1.00 96.56           O1-
ATOM   1349  N   PRO A 171      11.523  18.875  -3.441  1.00 95.50           N  
ATOM   1350  CA  PRO A 171      10.727  18.781  -4.668  1.00 95.50           C  
ATOM   1351  C   PRO A 171      11.531  19.141  -5.918  1.00 95.50           C  
ATOM   1352  O   PRO A 171      11.234  18.641  -7.008  1.00 95.50           O  
ATOM   1353  CB  PRO A 171       9.609  19.797  -4.430  1.00 95.50           C  
ATOM   1354  CG  PRO A 171       9.430  19.828  -2.945  1.00 95.50           C  
ATOM   1355  CD  PRO A 171      10.781  19.703  -2.303  1.00 95.50           C  
ATOM   1356  N   ALA A 172      12.523  20.047  -5.820  1.00 97.31           N  
ATOM   1357  CA  ALA A 172      13.367  20.453  -6.941  1.00 97.31           C  
ATOM   1358  C   ALA A 172      14.148  19.266  -7.496  1.00 97.31           C  
ATOM   1359  O   ALA A 172      14.438  19.203  -8.695  1.00 97.31           O  
ATOM   1360  CB  ALA A 172      14.328  21.562  -6.516  1.00 97.31           C  
ATOM   1361  N   ARG A 173      14.469  18.281  -6.637  1.00 97.19           N  
ATOM   1362  CA  ARG A 173      15.250  17.125  -7.047  1.00 97.19           C  
ATOM   1363  C   ARG A 173      14.406  15.859  -7.027  1.00 97.19           C  
ATOM   1364  O   ARG A 173      14.945  14.750  -7.066  1.00 97.19           O  
ATOM   1365  CB  ARG A 173      16.484  16.953  -6.145  1.00 97.19           C  
ATOM   1366  CG  ARG A 173      17.516  18.062  -6.297  1.00 97.19           C  
ATOM   1367  CD  ARG A 173      18.703  17.844  -5.379  1.00 97.19           C  
ATOM   1368  NE  ARG A 173      19.438  16.625  -5.727  1.00 97.19           N  
ATOM   1369  CZ  ARG A 173      20.453  16.125  -5.027  1.00 97.19           C  
ATOM   1370  NH1 ARG A 173      20.875  16.734  -3.922  1.00 97.19           N1+
ATOM   1371  NH2 ARG A 173      21.047  15.023  -5.438  1.00 97.19           N  
ATOM   1372  N   ALA A 174      13.203  15.945  -6.805  1.00 97.56           N  
ATOM   1373  CA  ALA A 174      12.297  14.812  -6.680  1.00 97.56           C  
ATOM   1374  C   ALA A 174      12.461  13.852  -7.852  1.00 97.56           C  
ATOM   1375  O   ALA A 174      12.484  12.633  -7.660  1.00 97.56           O  
ATOM   1376  CB  ALA A 174      10.852  15.297  -6.586  1.00 97.56           C  
ATOM   1377  N   GLY A 175      12.562  14.430  -9.078  1.00 97.69           N  
ATOM   1378  CA  GLY A 175      12.742  13.609 -10.258  1.00 97.69           C  
ATOM   1379  C   GLY A 175      13.977  12.727 -10.188  1.00 97.69           C  
ATOM   1380  O   GLY A 175      13.938  11.562 -10.602  1.00 97.69           O  
ATOM   1381  N   GLU A 176      15.031  13.219  -9.625  1.00 98.06           N  
ATOM   1382  CA  GLU A 176      16.281  12.484  -9.492  1.00 98.06           C  
ATOM   1383  C   GLU A 176      16.141  11.328  -8.508  1.00 98.06           C  
ATOM   1384  O   GLU A 176      16.609  10.219  -8.781  1.00 98.06           O  
ATOM   1385  CB  GLU A 176      17.406  13.414  -9.055  1.00 98.06           C  
ATOM   1386  CG  GLU A 176      17.797  14.453 -10.102  1.00 98.06           C  
ATOM   1387  CD  GLU A 176      18.844  15.445  -9.602  1.00 98.06           C  
ATOM   1388  OE1 GLU A 176      18.922  16.562 -10.148  1.00 98.06           O  
ATOM   1389  OE2 GLU A 176      19.578  15.094  -8.656  1.00 98.06           O1-
ATOM   1390  N   TYR A 177      15.523  11.555  -7.395  1.00 98.12           N  
ATOM   1391  CA  TYR A 177      15.312  10.523  -6.383  1.00 98.12           C  
ATOM   1392  C   TYR A 177      14.430   9.406  -6.926  1.00 98.12           C  
ATOM   1393  O   TYR A 177      14.703   8.227  -6.691  1.00 98.12           O  
ATOM   1394  CB  TYR A 177      14.672  11.133  -5.129  1.00 98.12           C  
ATOM   1395  CG  TYR A 177      15.625  11.945  -4.293  1.00 98.12           C  
ATOM   1396  CD1 TYR A 177      16.734  11.359  -3.701  1.00 98.12           C  
ATOM   1397  CD2 TYR A 177      15.422  13.305  -4.098  1.00 98.12           C  
ATOM   1398  CE1 TYR A 177      17.625  12.102  -2.930  1.00 98.12           C  
ATOM   1399  CE2 TYR A 177      16.297  14.062  -3.326  1.00 98.12           C  
ATOM   1400  CZ  TYR A 177      17.391  13.453  -2.748  1.00 98.12           C  
ATOM   1401  OH  TYR A 177      18.266  14.195  -1.985  1.00 98.12           O  
ATOM   1402  N   ILE A 178      13.398   9.812  -7.625  1.00 98.44           N  
ATOM   1403  CA  ILE A 178      12.461   8.836  -8.172  1.00 98.44           C  
ATOM   1404  C   ILE A 178      13.172   7.961  -9.195  1.00 98.44           C  
ATOM   1405  O   ILE A 178      13.016   6.734  -9.188  1.00 98.44           O  
ATOM   1406  CB  ILE A 178      11.234   9.531  -8.812  1.00 98.44           C  
ATOM   1407  CG1 ILE A 178      10.375  10.203  -7.734  1.00 98.44           C  
ATOM   1408  CG2 ILE A 178      10.414   8.531  -9.625  1.00 98.44           C  
ATOM   1409  CD1 ILE A 178       9.297  11.117  -8.289  1.00 98.44           C  
ATOM   1410  N   ALA A 179      13.969   8.570 -10.031  1.00 98.25           N  
ATOM   1411  CA  ALA A 179      14.719   7.828 -11.039  1.00 98.25           C  
ATOM   1412  C   ALA A 179      15.727   6.875 -10.391  1.00 98.25           C  
ATOM   1413  O   ALA A 179      15.836   5.715 -10.789  1.00 98.25           O  
ATOM   1414  CB  ALA A 179      15.438   8.789 -11.984  1.00 98.25           C  
ATOM   1415  N   LEU A 180      16.438   7.340  -9.453  1.00 98.00           N  
ATOM   1416  CA  LEU A 180      17.422   6.508  -8.758  1.00 98.00           C  
ATOM   1417  C   LEU A 180      16.734   5.402  -7.969  1.00 98.00           C  
ATOM   1418  O   LEU A 180      17.219   4.270  -7.918  1.00 98.00           O  
ATOM   1419  CB  LEU A 180      18.281   7.363  -7.828  1.00 98.00           C  
ATOM   1420  CG  LEU A 180      19.391   8.188  -8.492  1.00 98.00           C  
ATOM   1421  CD1 LEU A 180      19.984   9.180  -7.492  1.00 98.00           C  
ATOM   1422  CD2 LEU A 180      20.469   7.273  -9.055  1.00 98.00           C  
ATOM   1423  N   GLY A 181      15.703   5.770  -7.258  1.00 98.25           N  
ATOM   1424  CA  GLY A 181      14.898   4.762  -6.582  1.00 98.25           C  
ATOM   1425  C   GLY A 181      14.469   3.629  -7.496  1.00 98.25           C  
ATOM   1426  O   GLY A 181      14.508   2.461  -7.105  1.00 98.25           O  
ATOM   1427  N   PHE A 182      14.055   3.947  -8.711  1.00 98.31           N  
ATOM   1428  CA  PHE A 182      13.680   2.934  -9.695  1.00 98.31           C  
ATOM   1429  C   PHE A 182      14.867   2.023 -10.008  1.00 98.31           C  
ATOM   1430  O   PHE A 182      14.727   0.799 -10.023  1.00 98.31           O  
ATOM   1431  CB  PHE A 182      13.172   3.590 -10.977  1.00 98.31           C  
ATOM   1432  CG  PHE A 182      13.031   2.635 -12.133  1.00 98.31           C  
ATOM   1433  CD1 PHE A 182      13.977   2.617 -13.156  1.00 98.31           C  
ATOM   1434  CD2 PHE A 182      11.961   1.752 -12.195  1.00 98.31           C  
ATOM   1435  CE1 PHE A 182      13.852   1.735 -14.227  1.00 98.31           C  
ATOM   1436  CE2 PHE A 182      11.828   0.867 -13.266  1.00 98.31           C  
ATOM   1437  CZ  PHE A 182      12.773   0.861 -14.281  1.00 98.31           C  
ATOM   1438  N   GLU A 183      15.977   2.631 -10.305  1.00 97.56           N  
ATOM   1439  CA  GLU A 183      17.156   1.838 -10.648  1.00 97.56           C  
ATOM   1440  C   GLU A 183      17.516   0.871  -9.523  1.00 97.56           C  
ATOM   1441  O   GLU A 183      17.859  -0.283  -9.781  1.00 97.56           O  
ATOM   1442  CB  GLU A 183      18.344   2.748 -10.961  1.00 97.56           C  
ATOM   1443  CG  GLU A 183      18.188   3.543 -12.250  1.00 97.56           C  
ATOM   1444  CD  GLU A 183      18.031   2.664 -13.484  1.00 97.56           C  
ATOM   1445  OE1 GLU A 183      17.375   3.092 -14.453  1.00 97.56           O  
ATOM   1446  OE2 GLU A 183      18.578   1.540 -13.477  1.00 97.56           O1-
ATOM   1447  N   ALA A 184      17.500   1.383  -8.289  1.00 97.44           N  
ATOM   1448  CA  ALA A 184      17.797   0.542  -7.129  1.00 97.44           C  
ATOM   1449  C   ALA A 184      16.812  -0.625  -7.047  1.00 97.44           C  
ATOM   1450  O   ALA A 184      17.219  -1.774  -6.859  1.00 97.44           O  
ATOM   1451  CB  ALA A 184      17.734   1.369  -5.848  1.00 97.44           C  
ATOM   1452  N   MET A 185      15.523  -0.338  -7.105  1.00 97.31           N  
ATOM   1453  CA  MET A 185      14.469  -1.350  -7.051  1.00 97.31           C  
ATOM   1454  C   MET A 185      14.625  -2.359  -8.180  1.00 97.31           C  
ATOM   1455  O   MET A 185      14.508  -3.566  -7.965  1.00 97.31           O  
ATOM   1456  CB  MET A 185      13.094  -0.695  -7.121  1.00 97.31           C  
ATOM   1457  CG  MET A 185      11.938  -1.687  -7.098  1.00 97.31           C  
ATOM   1458  SD  MET A 185      11.562  -2.365  -8.758  1.00 97.31           S  
ATOM   1459  CE  MET A 185      10.820  -0.905  -9.539  1.00 97.31           C  
ATOM   1460  N   TRP A 186      14.852  -1.864  -9.422  1.00 96.25           N  
ATOM   1461  CA  TRP A 186      14.992  -2.719 -10.594  1.00 96.25           C  
ATOM   1462  C   TRP A 186      16.141  -3.711 -10.406  1.00 96.25           C  
ATOM   1463  O   TRP A 186      15.984  -4.902 -10.695  1.00 96.25           O  
ATOM   1464  CB  TRP A 186      15.227  -1.875 -11.852  1.00 96.25           C  
ATOM   1465  CG  TRP A 186      15.391  -2.682 -13.102  1.00 96.25           C  
ATOM   1466  CD1 TRP A 186      16.562  -2.973 -13.742  1.00 96.25           C  
ATOM   1467  CD2 TRP A 186      14.352  -3.295 -13.867  1.00 96.25           C  
ATOM   1468  CE2 TRP A 186      14.961  -3.943 -14.961  1.00 96.25           C  
ATOM   1469  CE3 TRP A 186      12.961  -3.359 -13.734  1.00 96.25           C  
ATOM   1470  NE1 TRP A 186      16.312  -3.732 -14.867  1.00 96.25           N  
ATOM   1471  CZ2 TRP A 186      14.227  -4.648 -15.914  1.00 96.25           C  
ATOM   1472  CZ3 TRP A 186      12.227  -4.062 -14.680  1.00 96.25           C  
ATOM   1473  CH2 TRP A 186      12.867  -4.699 -15.758  1.00 96.25           C  
ATOM   1474  N   ARG A 187      17.234  -3.285  -9.930  1.00 95.19           N  
ATOM   1475  CA  ARG A 187      18.422  -4.121  -9.734  1.00 95.19           C  
ATOM   1476  C   ARG A 187      18.219  -5.098  -8.578  1.00 95.19           C  
ATOM   1477  O   ARG A 187      18.734  -6.219  -8.609  1.00 95.19           O  
ATOM   1478  CB  ARG A 187      19.656  -3.258  -9.477  1.00 95.19           C  
ATOM   1479  CG  ARG A 187      20.172  -2.531 -10.711  1.00 95.19           C  
ATOM   1480  CD  ARG A 187      21.375  -1.664 -10.391  1.00 95.19           C  
ATOM   1481  NE  ARG A 187      21.812  -0.904 -11.555  1.00 95.19           N  
ATOM   1482  CZ  ARG A 187      22.844  -0.059 -11.562  1.00 95.19           C  
ATOM   1483  NH1 ARG A 187      23.562   0.151 -10.461  1.00 95.19           N1+
ATOM   1484  NH2 ARG A 187      23.156   0.582 -12.680  1.00 95.19           N  
ATOM   1485  N   ALA A 188      17.531  -4.691  -7.586  1.00 95.44           N  
ATOM   1486  CA  ALA A 188      17.359  -5.496  -6.379  1.00 95.44           C  
ATOM   1487  C   ALA A 188      16.312  -6.598  -6.602  1.00 95.44           C  
ATOM   1488  O   ALA A 188      16.453  -7.703  -6.074  1.00 95.44           O  
ATOM   1489  CB  ALA A 188      16.938  -4.609  -5.211  1.00 95.44           C  
ATOM   1490  N   LEU A 189      15.297  -6.328  -7.445  1.00 95.50           N  
ATOM   1491  CA  LEU A 189      14.125  -7.195  -7.391  1.00 95.50           C  
ATOM   1492  C   LEU A 189      13.906  -7.895  -8.727  1.00 95.50           C  
ATOM   1493  O   LEU A 189      13.109  -8.828  -8.820  1.00 95.50           O  
ATOM   1494  CB  LEU A 189      12.883  -6.391  -7.012  1.00 95.50           C  
ATOM   1495  CG  LEU A 189      12.914  -5.688  -5.656  1.00 95.50           C  
ATOM   1496  CD1 LEU A 189      11.625  -4.902  -5.434  1.00 95.50           C  
ATOM   1497  CD2 LEU A 189      13.133  -6.699  -4.535  1.00 95.50           C  
ATOM   1498  N   THR A 190      14.562  -7.516  -9.766  1.00 93.75           N  
ATOM   1499  CA  THR A 190      14.242  -8.047 -11.086  1.00 93.75           C  
ATOM   1500  C   THR A 190      15.398  -8.883 -11.625  1.00 93.75           C  
ATOM   1501  O   THR A 190      16.531  -8.773 -11.148  1.00 93.75           O  
ATOM   1502  CB  THR A 190      13.922  -6.914 -12.086  1.00 93.75           C  
ATOM   1503  CG2 THR A 190      12.789  -6.031 -11.562  1.00 93.75           C  
ATOM   1504  OG1 THR A 190      15.094  -6.113 -12.281  1.00 93.75           O  
ATOM   1505  N   ARG A 191      15.039  -9.711 -12.602  1.00 86.06           N  
ATOM   1506  CA  ARG A 191      16.031 -10.531 -13.297  1.00 86.06           C  
ATOM   1507  C   ARG A 191      16.859  -9.688 -14.266  1.00 86.06           C  
ATOM   1508  O   ARG A 191      16.344  -8.750 -14.875  1.00 86.06           O  
ATOM   1509  CB  ARG A 191      15.336 -11.672 -14.055  1.00 86.06           C  
ATOM   1510  CG  ARG A 191      14.516 -12.586 -13.164  1.00 86.06           C  
ATOM   1511  CD  ARG A 191      13.805 -13.664 -13.977  1.00 86.06           C  
ATOM   1512  NE  ARG A 191      12.953 -14.500 -13.125  1.00 86.06           N  
ATOM   1513  CZ  ARG A 191      12.312 -15.594 -13.539  1.00 86.06           C  
ATOM   1514  NH1 ARG A 191      12.422 -16.000 -14.797  1.00 86.06           N1+
ATOM   1515  NH2 ARG A 191      11.570 -16.281 -12.688  1.00 86.06           N  
ATOM   1516  N   GLU A 192      18.125  -9.531 -14.125  1.00 67.06           N  
ATOM   1517  CA  GLU A 192      18.953  -8.836 -15.102  1.00 67.06           C  
ATOM   1518  C   GLU A 192      18.797  -9.430 -16.500  1.00 67.06           C  
ATOM   1519  O   GLU A 192      18.719 -10.656 -16.641  1.00 67.06           O  
ATOM   1520  CB  GLU A 192      20.438  -8.883 -14.672  1.00 67.06           C  
ATOM   1521  CG  GLU A 192      20.797  -7.844 -13.625  1.00 67.06           C  
ATOM   1522  CD  GLU A 192      22.281  -7.844 -13.273  1.00 67.06           C  
ATOM   1523  OE1 GLU A 192      22.703  -7.035 -12.406  1.00 67.06           O  
ATOM   1524  OE2 GLU A 192      23.016  -8.656 -13.859  1.00 67.06           O1-
ATOM   1525  N   GLU A 193      18.109  -8.688 -17.469  1.00 58.53           N  
ATOM   1526  CA  GLU A 193      18.141  -9.102 -18.859  1.00 58.53           C  
ATOM   1527  C   GLU A 193      19.531  -9.562 -19.281  1.00 58.53           C  
ATOM   1528  O   GLU A 193      20.531  -8.867 -19.016  1.00 58.53           O  
ATOM   1529  CB  GLU A 193      17.672  -7.961 -19.766  1.00 58.53           C  
ATOM   1530  CG  GLU A 193      16.172  -7.945 -20.016  1.00 58.53           C  
ATOM   1531  CD  GLU A 193      15.727  -6.805 -20.922  1.00 58.53           C  
ATOM   1532  OE1 GLU A 193      14.508  -6.699 -21.203  1.00 58.53           O  
ATOM   1533  OE2 GLU A 193      16.594  -6.012 -21.344  1.00 58.53           O1-
ATOM   1534  N   GLN A 194      20.125 -10.781 -18.969  1.00 40.28           N  
ATOM   1535  CA  GLN A 194      21.250 -11.227 -19.797  1.00 40.28           C  
ATOM   1536  C   GLN A 194      21.156 -10.641 -21.203  1.00 40.28           C  
ATOM   1537  O   GLN A 194      20.094 -10.633 -21.812  1.00 40.28           O  
ATOM   1538  CB  GLN A 194      21.297 -12.750 -19.859  1.00 40.28           C  
ATOM   1539  CG  GLN A 194      21.797 -13.406 -18.578  1.00 40.28           C  
ATOM   1540  CD  GLN A 194      21.984 -14.906 -18.719  1.00 40.28           C  
ATOM   1541  NE2 GLN A 194      22.531 -15.539 -17.688  1.00 40.28           N  
ATOM   1542  OE1 GLN A 194      21.625 -15.492 -19.750  1.00 40.28           O  
TER   
HETATM 1543  O   UNK     0       6.491  -2.114  -9.847  1.00  0.00           O  
HETATM 1544  O   UNK     0       6.876  -4.426 -11.281  1.00  0.00           O  
HETATM 1545  O   UNK     0       1.446  -1.923  -6.316  1.00  0.00           O  
HETATM 1546  O   UNK     0       0.385  -2.723  -3.932  1.00  0.00           O  
HETATM 1547  N   UNK     0       5.163  -5.844  -5.544  1.00  0.00           N  
HETATM 1548  C   UNK     0       6.166  -4.857  -5.774  1.00  0.00           C  
HETATM 1549  C   UNK     0       6.348  -4.682  -7.228  1.00  0.00           C  
HETATM 1550  C   UNK     0       6.542  -5.849  -7.948  1.00  0.00           C  
HETATM 1551  C   UNK     0       6.539  -7.114  -7.164  1.00  0.00           C  
HETATM 1552  C   UNK     0       5.328  -7.056  -6.259  1.00  0.00           C  
HETATM 1553  C   UNK     0       5.919  -3.575  -5.043  1.00  0.00           C  
HETATM 1554  C   UNK     0       6.329  -3.442  -7.839  1.00  0.00           C  
HETATM 1555  C   UNK     0       4.477  -3.347  -4.767  1.00  0.00           C  
HETATM 1556  C   UNK     0       6.719  -5.775  -9.299  1.00  0.00           C  
HETATM 1557  C   UNK     0       6.507  -3.360  -9.203  1.00  0.00           C  
HETATM 1558  C   UNK     0       6.698  -4.530  -9.906  1.00  0.00           C  
HETATM 1559  C   UNK     0       3.645  -2.737  -5.686  1.00  0.00           C  
HETATM 1560  C   UNK     0       3.916  -3.742  -3.570  1.00  0.00           C  
HETATM 1561  C   UNK     0       2.308  -2.538  -5.404  1.00  0.00           C  
HETATM 1562  C   UNK     0       2.570  -3.540  -3.288  1.00  0.00           C  
HETATM 1563  C   UNK     0       1.740  -2.931  -4.206  1.00  0.00           C  
HETATM 1564  C   UNK     0       6.613  -0.912  -9.110  1.00  0.00           C  
HETATM 1565  C   UNK     0       7.687  -5.367 -11.970  1.00  0.00           C  
HETATM 1566  C   UNK     0       1.906  -1.217  -7.449  1.00  0.00           C  
HETATM 1567  C   UNK     0      -0.256  -3.601  -3.028  1.00  0.00           C  
CONECT 1543 1557 1564
CONECT 1544 1558 1565
CONECT 1545 1561 1566
CONECT 1546 1563 1567
CONECT 1547 1548 1552
CONECT 1548 1547 1549 1553
CONECT 1549 1548 1550 1554
CONECT 1550 1549 1551 1556
CONECT 1551 1550 1552
CONECT 1552 1547 1551
CONECT 1553 1548 1555
CONECT 1554 1549 1557
CONECT 1555 1553 1559 1560
CONECT 1556 1550 1558
CONECT 1557 1543 1554 1558
CONECT 1558 1544 1556 1557
CONECT 1559 1555 1561
CONECT 1560 1555 1562
CONECT 1561 1545 1559 1563
CONECT 1562 1560 1563
CONECT 1563 1546 1561 1562
CONECT 1564 1543
CONECT 1565 1544
CONECT 1566 1545
CONECT 1567 1546
END
