# Supplementary material for: Comparing LigandMPNN and Directed Evolution for Altering the Effector-Binding Site in the RamR Transcription Factor
Source: bioRxiv. 2025 Jul 11:2025.07.10.663684. Preprint. [Version 1] doi: 10.1101/2025.07.10.663684 (PMC12265539; doi:10.1101/2025.07.10.663684)
Supplement: Supplement 8 [file media-8.pdb]

ATOM      1  N   MET A   1     -10.905  14.546  32.419  1.00  0.33
ATOM      2  CA  MET A   1     -12.204  13.885  32.468  1.00  0.33
ATOM      3  C   MET A   1     -12.313  12.806  31.399  1.00  0.33
ATOM      4  O   MET A   1     -11.814  12.969  30.285  1.00  0.33
ATOM      5  CB  MET A   1     -13.350  14.870  32.251  1.00  0.33
ATOM      6  CG  MET A   1     -13.611  15.734  33.478  1.00  0.33
ATOM      7  SD  MET A   1     -15.302  16.356  33.543  1.00  0.33
ATOM      8  CE  MET A   1     -15.348  17.366  32.066  1.00  0.33
ATOM      9  H   MET A   1     -10.809  15.473  32.809  1.00  0.33
ATOM     10  HA  MET A   1     -12.309  13.400  33.438  1.00  0.33
ATOM     11 1HB  MET A   1     -13.132  15.534  31.416  1.00  0.33
ATOM     12 2HB  MET A   1     -14.273  14.338  32.015  1.00  0.33
ATOM     13 1HG  MET A   1     -13.422  15.151  34.379  1.00  0.33
ATOM     14 2HG  MET A   1     -12.931  16.585  33.474  1.00  0.33
ATOM     15 1HE  MET A   1     -16.583  17.993  31.869  1.00  0.33
ATOM     16 2HE  MET A   1     -14.843  18.311  32.074  1.00  0.33
ATOM     17 3HE  MET A   1     -15.386  16.943  31.073  1.00  0.33
ATOM     18  N   VAL A   2     -13.444  12.516  30.286  1.00  0.38
ATOM     19  CA  VAL A   2     -14.345  11.559  29.654  1.00  0.38
ATOM     20  C   VAL A   2     -13.584  10.350  29.126  1.00  0.38
ATOM     21  O   VAL A   2     -12.542  10.492  28.486  1.00  0.38
ATOM     22  CB  VAL A   2     -15.112  12.200  28.483  1.00  0.38
ATOM     23  CG1 VAL A   2     -16.190  11.214  28.059  1.00  0.38
ATOM     24  CG2 VAL A   2     -15.727  13.535  28.877  1.00  0.38
ATOM     25  H   VAL A   2     -12.984  13.210  29.714  1.00  0.38
ATOM     26  HA  VAL A   2     -15.067  11.220  30.399  1.00  0.38
ATOM     27  HB  VAL A   2     -14.452  12.342  27.627  1.00  0.38
ATOM     28 1HG1 VAL A   2     -16.759  11.631  27.227  1.00  0.38
ATOM     29 2HG1 VAL A   2     -15.725  10.279  27.747  1.00  0.38
ATOM     30 3HG1 VAL A   2     -16.861  11.025  28.897  1.00  0.38
ATOM     31 1HG2 VAL A   2     -16.304  13.931  28.042  1.00  0.38
ATOM     32 2HG2 VAL A   2     -16.383  13.393  29.736  1.00  0.38
ATOM     33 3HG2 VAL A   2     -14.936  14.238  29.137  1.00  0.38
ATOM     34  N   ALA A   3     -14.172   9.261  29.757  1.00  0.46
ATOM     35  CA  ALA A   3     -13.628   7.923  29.555  1.00  0.46
ATOM     36  C   ALA A   3     -13.919   7.417  28.147  1.00  0.46
ATOM     37  O   ALA A   3     -14.984   7.682  27.590  1.00  0.46
ATOM     38  CB  ALA A   3     -14.163   6.891  30.536  1.00  0.46
ATOM     39  H   ALA A   3     -15.012   9.373  30.306  1.00  0.46
ATOM     40  HA  ALA A   3     -12.546   7.976  29.674  1.00  0.46
ATOM     41 1HB  ALA A   3     -13.719   5.919  30.319  1.00  0.46
ATOM     42 2HB  ALA A   3     -13.906   7.188  31.553  1.00  0.46
ATOM     43 3HB  ALA A   3     -15.245   6.825  30.440  1.00  0.46
ATOM     44  N   ARG A   4     -12.713   9.115  26.872  1.00  0.45
ATOM     45  CA  ARG A   4     -12.852   8.295  25.674  1.00  0.45
ATOM     46  C   ARG A   4     -13.187   6.852  26.029  1.00  0.45
ATOM     47  O   ARG A   4     -12.514   6.233  26.853  1.00  0.45
ATOM     48  CB  ARG A   4     -11.588   8.261  24.828  1.00  0.45
ATOM     49  CG  ARG A   4     -11.366   9.581  24.106  1.00  0.45
ATOM     50  CD  ARG A   4     -10.242   9.496  23.139  1.00  0.45
ATOM     51  NE  ARG A   4     -10.017  10.760  22.457  1.00  0.45
ATOM     52  CZ  ARG A   4      -9.101  10.954  21.488  1.00  0.45
ATOM     53  NH1 ARG A   4      -8.334   9.960  21.100  1.00  0.45
ATOM     54  NH2 ARG A   4      -8.973  12.145  20.929  1.00  0.45
ATOM     55  H   ARG A   4     -11.789   9.312  27.229  1.00  0.45
ATOM     56  HA  ARG A   4     -13.663   8.701  25.069  1.00  0.45
ATOM     57 1HB  ARG A   4     -10.708   8.069  25.440  1.00  0.45
ATOM     58 2HB  ARG A   4     -11.639   7.477  24.073  1.00  0.45
ATOM     59 1HG  ARG A   4     -12.269   9.852  23.558  1.00  0.45
ATOM     60 2HG  ARG A   4     -11.136  10.360  24.833  1.00  0.45
ATOM     61 1HD  ARG A   4      -9.328   9.227  23.668  1.00  0.45
ATOM     62 2HD  ARG A   4     -10.463   8.739  22.389  1.00  0.45
ATOM     63  HE  ARG A   4     -10.588  11.550  22.729  1.00  0.45
ATOM     64 1HH1 ARG A   4      -8.432   9.050  21.528  1.00  0.45
ATOM     65 2HH1 ARG A   4      -7.648  10.105  20.374  1.00  0.45
ATOM     66 1HH2 ARG A   4      -9.562  12.910  21.227  1.00  0.45
ATOM     67 2HH2 ARG A   4      -8.287  12.290  20.203  1.00  0.45
ATOM     68  N   PRO A   5     -13.244   6.334  25.370  1.00  0.52
ATOM     69  CA  PRO A   5     -14.593   5.824  25.584  1.00  0.52
ATOM     70  C   PRO A   5     -14.637   4.308  25.444  1.00  0.52
ATOM     71  O   PRO A   5     -13.866   3.722  24.684  1.00  0.52
ATOM     72  CB  PRO A   5     -15.528   6.462  24.552  1.00  0.52
ATOM     73  CG  PRO A   5     -14.700   7.171  23.535  1.00  0.52
ATOM     74  CD  PRO A   5     -13.335   7.265  24.164  1.00  0.52
ATOM     75  HA  PRO A   5     -14.942   6.131  26.580  1.00  0.52
ATOM     76 1HB  PRO A   5     -16.143   5.660  24.117  1.00  0.52
ATOM     77 2HB  PRO A   5     -16.211   7.135  25.090  1.00  0.52
ATOM     78 1HG  PRO A   5     -14.693   6.607  22.591  1.00  0.52
ATOM     79 2HG  PRO A   5     -15.133   8.157  23.313  1.00  0.52
ATOM     80 1HD  PRO A   5     -12.665   7.863  23.529  1.00  0.52
ATOM     81 2HD  PRO A   5     -13.398   7.781  25.133  1.00  0.52
ATOM     82  N   LYS A   6     -15.155   4.421  26.010  1.00  0.63
ATOM     83  CA  LYS A   6     -15.396   2.993  26.178  1.00  0.63
ATOM     84  C   LYS A   6     -15.702   2.325  24.843  1.00  0.63
ATOM     85  O   LYS A   6     -15.202   1.238  24.553  1.00  0.63
ATOM     86  CB  LYS A   6     -16.560   2.767  27.143  1.00  0.63
ATOM     87  CG  LYS A   6     -16.203   3.054  28.596  1.00  0.63
ATOM     88  CD  LYS A   6     -17.342   2.677  29.530  1.00  0.63
ATOM     89  CE  LYS A   6     -16.985   2.960  30.982  1.00  0.63
ATOM     90  NZ  LYS A   6     -17.930   2.304  31.926  1.00  0.63
ATOM     91  H   LYS A   6     -15.809   5.081  26.407  1.00  0.63
ATOM     92  HA  LYS A   6     -14.493   2.535  26.581  1.00  0.63
ATOM     93 1HB  LYS A   6     -17.400   3.407  26.873  1.00  0.63
ATOM     94 2HB  LYS A   6     -16.903   1.734  27.081  1.00  0.63
ATOM     95 1HG  LYS A   6     -15.315   2.483  28.871  1.00  0.63
ATOM     96 2HG  LYS A   6     -15.982   4.114  28.714  1.00  0.63
ATOM     97 1HD  LYS A   6     -18.233   3.248  29.266  1.00  0.63
ATOM     98 2HD  LYS A   6     -17.567   1.616  29.422  1.00  0.63
ATOM     99 1HE  LYS A   6     -15.974   2.521  31.259  1.00  0.63
ATOM    100 2HE  LYS A   6     -16.999   3.958  31.232  1.00  0.63
ATOM    101 1HZ  LYS A   6     -17.656   2.439  32.949  1.00  0.63
ATOM    102 2HZ  LYS A   6     -18.862   2.569  31.831  1.00  0.63
ATOM    103 3HZ  LYS A   6     -17.904   1.227  31.858  1.00  0.63
ATOM    104  N   SER A   7     -16.156   3.153  24.410  1.00  0.77
ATOM    105  CA  SER A   7     -16.521   2.599  23.111  1.00  0.77
ATOM    106  C   SER A   7     -15.298   2.438  22.218  1.00  0.77
ATOM    107  O   SER A   7     -15.156   1.436  21.517  1.00  0.77
ATOM    108  CB  SER A   7     -17.569   3.464  22.440  1.00  0.77
ATOM    109  OG  SER A   7     -17.174   4.764  22.095  1.00  0.77
ATOM    110  H   SER A   7     -16.532   4.049  24.685  1.00  0.77
ATOM    111  HG  SER A   7     -17.931   5.164  21.662  1.00  0.77
ATOM    112  HA  SER A   7     -16.963   1.614  23.268  1.00  0.77
ATOM    113 1HB  SER A   7     -17.889   2.930  21.546  1.00  0.77
ATOM    114 2HB  SER A   7     -18.420   3.508  23.118  1.00  0.77
ATOM    115  N   GLU A   8     -14.439   3.359  22.216  1.00  0.77
ATOM    116  CA  GLU A   8     -13.236   3.310  21.393  1.00  0.77
ATOM    117  C   GLU A   8     -12.279   2.231  21.882  1.00  0.77
ATOM    118  O   GLU A   8     -11.600   1.582  21.085  1.00  0.77
ATOM    119  CB  GLU A   8     -12.541   4.673  21.364  1.00  0.77
ATOM    120  CG  GLU A   8     -13.245   5.713  20.505  1.00  0.77
ATOM    121  CD  GLU A   8     -13.341   5.311  19.059  1.00  0.77
ATOM    122  OE1 GLU A   8     -14.200   5.817  18.377  1.00  0.77
ATOM    123  OE2 GLU A   8     -12.554   4.498  18.636  1.00  0.77
ATOM    124  H   GLU A   8     -14.621   4.182  22.773  1.00  0.77
ATOM    125  HA  GLU A   8     -13.526   3.065  20.372  1.00  0.77
ATOM    126 1HB  GLU A   8     -12.469   5.068  22.377  1.00  0.77
ATOM    127 2HB  GLU A   8     -11.526   4.557  20.984  1.00  0.77
ATOM    128 1HG  GLU A   8     -14.257   5.857  20.883  1.00  0.77
ATOM    129 2HG  GLU A   8     -12.690   6.650  20.558  1.00  0.77
ATOM    130  N   ASP A   9     -12.336   2.060  23.163  1.00  0.84
ATOM    131  CA  ASP A   9     -11.501   1.010  23.733  1.00  0.84
ATOM    132  C   ASP A   9     -11.986  -0.371  23.308  1.00  0.84
ATOM    133  O   ASP A   9     -11.184  -1.262  23.028  1.00  0.84
ATOM    134  CB  ASP A   9     -11.479   1.111  25.260  1.00  0.84
ATOM    135  CG  ASP A   9     -10.739   2.336  25.780  1.00  0.84
ATOM    136  OD1 ASP A   9     -10.995   2.733  26.892  1.00  0.84
ATOM    137  OD2 ASP A   9      -9.925   2.862  25.060  1.00  0.84
ATOM    138  H   ASP A   9     -12.868   2.656  23.781  1.00  0.84
ATOM    139  HA  ASP A   9     -10.487   1.128  23.350  1.00  0.84
ATOM    140 1HB  ASP A   9     -12.504   1.139  25.631  1.00  0.84
ATOM    141 2HB  ASP A   9     -11.007   0.217  25.670  1.00  0.84
ATOM    142  N   LYS A  10     -13.293  -0.432  23.243  1.00  0.86
ATOM    143  CA  LYS A  10     -13.864  -1.706  22.822  1.00  0.86
ATOM    144  C   LYS A  10     -13.569  -1.983  21.353  1.00  0.86
ATOM    145  O   LYS A  10     -13.258  -3.112  20.975  1.00  0.86
ATOM    146  CB  LYS A  10     -15.372  -1.735  23.076  1.00  0.86
ATOM    147  CG  LYS A  10     -15.742  -1.846  24.549  1.00  0.86
ATOM    148  CD  LYS A  10     -17.248  -1.954  24.734  1.00  0.86
ATOM    149  CE  LYS A  10     -17.618  -2.074  26.205  1.00  0.86
ATOM    150  NZ  LYS A  10     -19.060  -2.394  26.392  1.00  0.86
ATOM    151  H   LYS A  10     -13.912   0.315  23.525  1.00  0.86
ATOM    152  HA  LYS A  10     -13.406  -2.502  23.410  1.00  0.86
ATOM    153 1HB  LYS A  10     -15.831  -0.827  22.684  1.00  0.86
ATOM    154 2HB  LYS A  10     -15.820  -2.581  22.554  1.00  0.86
ATOM    155 1HG  LYS A  10     -15.267  -2.729  24.978  1.00  0.86
ATOM    156 2HG  LYS A  10     -15.381  -0.966  25.082  1.00  0.86
ATOM    157 1HD  LYS A  10     -17.730  -1.069  24.317  1.00  0.86
ATOM    158 2HD  LYS A  10     -17.617  -2.832  24.204  1.00  0.86
ATOM    159 1HE  LYS A  10     -17.080  -2.940  26.705  1.00  0.86
ATOM    160 2HE  LYS A  10     -17.457  -1.216  26.750  1.00  0.86
ATOM    161 1HZ  LYS A  10     -19.322  -2.546  27.416  1.00  0.86
ATOM    162 2HZ  LYS A  10     -19.681  -1.744  26.019  1.00  0.86
ATOM    163 3HZ  LYS A  10     -19.328  -3.355  25.978  1.00  0.86
ATOM    164  N   LYS A  11     -13.691  -0.942  20.599  1.00  0.88
ATOM    165  CA  LYS A  11     -13.386  -1.096  19.181  1.00  0.88
ATOM    166  C   LYS A  11     -11.942  -1.535  18.973  1.00  0.88
ATOM    167  O   LYS A  11     -11.666  -2.446  18.193  1.00  0.88
ATOM    168  CB  LYS A  11     -13.664   0.220  18.455  1.00  0.88
ATOM    169  CG  LYS A  11     -13.442   0.145  16.950  1.00  0.88
ATOM    170  CD  LYS A  11     -13.818   1.452  16.270  1.00  0.88
ATOM    171  CE  LYS A  11     -13.591   1.380  14.767  1.00  0.88
ATOM    172  NZ  LYS A  11     -14.167   2.557  14.060  1.00  0.88
ATOM    173  H   LYS A  11     -14.013  -0.047  20.938  1.00  0.88
ATOM    174  HA  LYS A  11     -14.032  -1.873  18.771  1.00  0.88
ATOM    175 1HB  LYS A  11     -14.696   0.528  18.626  1.00  0.88
ATOM    176 2HB  LYS A  11     -13.019   1.005  18.850  1.00  0.88
ATOM    177 1HG  LYS A  11     -12.392  -0.072  16.748  1.00  0.88
ATOM    178 2HG  LYS A  11     -14.047  -0.659  16.533  1.00  0.88
ATOM    179 1HD  LYS A  11     -14.869   1.673  16.460  1.00  0.88
ATOM    180 2HD  LYS A  11     -13.215   2.262  16.680  1.00  0.88
ATOM    181 1HE  LYS A  11     -12.486   1.419  14.506  1.00  0.88
ATOM    182 2HE  LYS A  11     -14.016   0.558  14.317  1.00  0.88
ATOM    183 1HZ  LYS A  11     -13.960   2.554  13.013  1.00  0.88
ATOM    184 2HZ  LYS A  11     -15.126   2.680  14.173  1.00  0.88
ATOM    185 3HZ  LYS A  11     -13.698   3.484  14.348  1.00  0.88
ATOM    186  N   GLN A  12     -11.015  -0.922  19.701  1.00  0.84
ATOM    187  CA  GLN A  12      -9.605  -1.279  19.595  1.00  0.84
ATOM    188  C   GLN A  12      -9.360  -2.706  20.069  1.00  0.84
ATOM    189  O   GLN A  12      -8.568  -3.439  19.477  1.00  0.84
ATOM    190  CB  GLN A  12      -8.740  -0.301  20.396  1.00  0.84
ATOM    191  CG  GLN A  12      -8.673   1.104  19.823  1.00  0.84
ATOM    192  CD  GLN A  12      -8.047   1.136  18.442  1.00  0.84
ATOM    193  OE1 GLN A  12      -7.286   0.239  18.069  1.00  0.84
ATOM    194  NE2 GLN A  12      -8.363   2.173  17.674  1.00  0.84
ATOM    195  H   GLN A  12     -11.294  -0.211  20.361  1.00  0.84
ATOM    196  HA  GLN A  12      -9.310  -1.217  18.548  1.00  0.84
ATOM    197 1HB  GLN A  12      -9.126  -0.232  21.413  1.00  0.84
ATOM    198 2HB  GLN A  12      -7.723  -0.689  20.457  1.00  0.84
ATOM    199 1HG  GLN A  12      -9.684   1.504  19.749  1.00  0.84
ATOM    200 2HG  GLN A  12      -8.072   1.727  20.485  1.00  0.84
ATOM    201 1HE2 GLN A  12      -7.984   2.248  16.759  1.00  0.84
ATOM    202 2HE2 GLN A  12      -8.984   2.878  18.016  1.00  0.84
ATOM    203  N   ALA A  13     -10.069  -3.074  21.089  1.00  0.93
ATOM    204  CA  ALA A  13      -9.930  -4.438  21.586  1.00  0.93
ATOM    205  C   ALA A  13     -10.412  -5.452  20.556  1.00  0.93
ATOM    206  O   ALA A  13      -9.804  -6.507  20.379  1.00  0.93
ATOM    207  CB  ALA A  13     -10.678  -4.600  22.901  1.00  0.93
ATOM    208  H   ALA A  13     -10.698  -2.440  21.560  1.00  0.93
ATOM    209  HA  ALA A  13      -8.872  -4.625  21.770  1.00  0.93
ATOM    210 1HB  ALA A  13     -10.561  -5.622  23.263  1.00  0.93
ATOM    211 2HB  ALA A  13     -10.274  -3.906  23.638  1.00  0.93
ATOM    212 3HB  ALA A  13     -11.735  -4.389  22.747  1.00  0.93
ATOM    213  N   LEU A  14     -11.516  -5.092  19.873  1.00  0.93
ATOM    214  CA  LEU A  14     -12.037  -5.981  18.840  1.00  0.93
ATOM    215  C   LEU A  14     -11.068  -6.089  17.667  1.00  0.93
ATOM    216  O   LEU A  14     -10.824  -7.180  17.150  1.00  0.93
ATOM    217  CB  LEU A  14     -13.409  -5.492  18.361  1.00  0.93
ATOM    218  CG  LEU A  14     -14.562  -5.644  19.361  1.00  0.93
ATOM    219  CD1 LEU A  14     -15.769  -4.856  18.869  1.00  0.93
ATOM    220  CD2 LEU A  14     -14.902  -7.118  19.525  1.00  0.93
ATOM    221  H   LEU A  14     -12.017  -4.241  20.087  1.00  0.93
ATOM    222  HA  LEU A  14     -12.167  -6.973  19.271  1.00  0.93
ATOM    223 1HB  LEU A  14     -13.330  -4.437  18.104  1.00  0.93
ATOM    224 2HB  LEU A  14     -13.677  -6.045  17.460  1.00  0.93
ATOM    225  HG  LEU A  14     -14.265  -5.230  20.325  1.00  0.93
ATOM    226 1HD1 LEU A  14     -16.588  -4.964  19.579  1.00  0.93
ATOM    227 2HD1 LEU A  14     -15.503  -3.803  18.779  1.00  0.93
ATOM    228 3HD1 LEU A  14     -16.080  -5.237  17.896  1.00  0.93
ATOM    229 1HD2 LEU A  14     -15.721  -7.225  20.236  1.00  0.93
ATOM    230 2HD2 LEU A  14     -15.201  -7.532  18.561  1.00  0.93
ATOM    231 3HD2 LEU A  14     -14.028  -7.654  19.894  1.00  0.93
ATOM    232  N   LEU A  15     -10.531  -4.980  17.261  1.00  0.94
ATOM    233  CA  LEU A  15      -9.593  -4.989  16.145  1.00  0.94
ATOM    234  C   LEU A  15      -8.329  -5.768  16.492  1.00  0.94
ATOM    235  O   LEU A  15      -7.797  -6.509  15.665  1.00  0.94
ATOM    236  CB  LEU A  15      -9.252  -3.556  15.717  1.00  0.94
ATOM    237  CG  LEU A  15     -10.400  -2.775  15.064  1.00  0.94
ATOM    238  CD1 LEU A  15      -9.969  -1.333  14.838  1.00  0.94
ATOM    239  CD2 LEU A  15     -10.786  -3.443  13.753  1.00  0.94
ATOM    240  H   LEU A  15     -10.759  -4.102  17.705  1.00  0.94
ATOM    241  HA  LEU A  15     -10.072  -5.473  15.294  1.00  0.94
ATOM    242 1HB  LEU A  15      -8.927  -2.996  16.593  1.00  0.94
ATOM    243 2HB  LEU A  15      -8.426  -3.588  15.006  1.00  0.94
ATOM    244  HG  LEU A  15     -11.260  -2.765  15.734  1.00  0.94
ATOM    245 1HD1 LEU A  15     -10.785  -0.778  14.374  1.00  0.94
ATOM    246 2HD1 LEU A  15      -9.717  -0.874  15.794  1.00  0.94
ATOM    247 3HD1 LEU A  15      -9.098  -1.311  14.184  1.00  0.94
ATOM    248 1HD2 LEU A  15     -11.602  -2.888  13.289  1.00  0.94
ATOM    249 2HD2 LEU A  15      -9.926  -3.452  13.082  1.00  0.94
ATOM    250 3HD2 LEU A  15     -11.106  -4.466  13.946  1.00  0.94
ATOM    251  N   GLU A  16      -7.848  -5.534  17.691  1.00  0.86
ATOM    252  CA  GLU A  16      -6.667  -6.273  18.121  1.00  0.86
ATOM    253  C   GLU A  16      -6.947  -7.769  18.185  1.00  0.86
ATOM    254  O   GLU A  16      -6.125  -8.583  17.764  1.00  0.86
ATOM    255  CB  GLU A  16      -6.186  -5.754  19.478  1.00  0.86
ATOM    256  CG  GLU A  16      -4.929  -6.442  19.994  1.00  0.86
ATOM    257  CD  GLU A  16      -3.745  -6.253  19.088  1.00  0.86
ATOM    258  OE1 GLU A  16      -2.754  -6.912  19.292  1.00  0.86
ATOM    259  OE2 GLU A  16      -3.832  -5.449  18.190  1.00  0.86
ATOM    260  H   GLU A  16      -8.297  -4.902  18.340  1.00  0.86
ATOM    261  HA  GLU A  16      -5.873  -6.110  17.392  1.00  0.86
ATOM    262 1HB  GLU A  16      -5.979  -4.686  19.410  1.00  0.86
ATOM    263 2HB  GLU A  16      -6.970  -5.889  20.222  1.00  0.86
ATOM    264 1HG  GLU A  16      -4.677  -6.028  20.970  1.00  0.86
ATOM    265 2HG  GLU A  16      -5.122  -7.511  20.080  1.00  0.86
ATOM    266  N   ALA A  17      -8.101  -8.150  18.780  1.00  0.95
ATOM    267  CA  ALA A  17      -8.495  -9.553  18.829  1.00  0.95
ATOM    268  C   ALA A  17      -8.640 -10.134  17.429  1.00  0.95
ATOM    269  O   ALA A  17      -8.236 -11.268  17.172  1.00  0.95
ATOM    270  CB  ALA A  17      -9.783  -9.714  19.623  1.00  0.95
ATOM    271  H   ALA A  17      -8.727  -7.450  19.152  1.00  0.95
ATOM    272  HA  ALA A  17      -7.708 -10.107  19.341  1.00  0.95
ATOM    273 1HB  ALA A  17     -10.061 -10.768  19.656  1.00  0.95
ATOM    274 2HB  ALA A  17      -9.632  -9.347  20.639  1.00  0.95
ATOM    275 3HB  ALA A  17     -10.578  -9.144  19.145  1.00  0.95
ATOM    276  N   ALA A  18      -9.208  -9.373  16.535  1.00  0.95
ATOM    277  CA  ALA A  18      -9.345  -9.808  15.150  1.00  0.95
ATOM    278  C   ALA A  18      -7.982 -10.002  14.496  1.00  0.95
ATOM    279  O   ALA A  18      -7.776 -10.950  13.738  1.00  0.95
ATOM    280  CB  ALA A  18     -10.195  -8.821  14.364  1.00  0.95
ATOM    281  H   ALA A  18      -9.587  -8.478  16.809  1.00  0.95
ATOM    282  HA  ALA A  18      -9.857 -10.770  15.146  1.00  0.95
ATOM    283 1HB  ALA A  18     -10.293  -9.164  13.334  1.00  0.95
ATOM    284 2HB  ALA A  18     -11.183  -8.749  14.818  1.00  0.95
ATOM    285 3HB  ALA A  18      -9.719  -7.841  14.376  1.00  0.95
ATOM    286  N   THR A  19      -7.069  -9.087  14.787  1.00  0.94
ATOM    287  CA  THR A  19      -5.715  -9.215  14.262  1.00  0.94
ATOM    288  C   THR A  19      -5.095 -10.549  14.656  1.00  0.94
ATOM    289  O   THR A  19      -4.544 -11.261  13.815  1.00  0.94
ATOM    290  CB  THR A  19      -4.840  -8.059  14.781  1.00  0.94
ATOM    291  OG1 THR A  19      -5.367  -6.805  14.327  1.00  0.94
ATOM    292  CG2 THR A  19      -3.410  -8.213  14.285  1.00  0.94
ATOM    293  H   THR A  19      -7.281  -8.333  15.424  1.00  0.94
ATOM    294  HG1 THR A  19      -5.339  -6.168  15.044  1.00  0.94
ATOM    295  HA  THR A  19      -5.761  -9.173  13.174  1.00  0.94
ATOM    296  HB  THR A  19      -4.843  -8.065  15.871  1.00  0.94
ATOM    297 1HG2 THR A  19      -2.803  -7.392  14.664  1.00  0.94
ATOM    298 2HG2 THR A  19      -3.003  -9.160  14.638  1.00  0.94
ATOM    299 3HG2 THR A  19      -3.400  -8.198  13.196  1.00  0.94
ATOM    300  N   GLN A  20      -5.230 -10.884  15.914  1.00  0.87
ATOM    301  CA  GLN A  20      -4.650 -12.126  16.412  1.00  0.87
ATOM    302  C   GLN A  20      -5.352 -13.340  15.817  1.00  0.87
ATOM    303  O   GLN A  20      -4.705 -14.302  15.403  1.00  0.87
ATOM    304  CB  GLN A  20      -4.713 -12.171  17.941  1.00  0.87
ATOM    305  CG  GLN A  20      -3.782 -11.168  18.601  1.00  0.87
ATOM    306  CD  GLN A  20      -3.915 -11.163  20.112  1.00  0.87
ATOM    307  OE1 GLN A  20      -4.823 -11.784  20.672  1.00  0.87
ATOM    308  NE2 GLN A  20      -3.009 -10.460  20.783  1.00  0.87
ATOM    309  H   GLN A  20      -5.699 -10.266  16.560  1.00  0.87
ATOM    310  HA  GLN A  20      -3.603 -12.163  16.113  1.00  0.87
ATOM    311 1HB  GLN A  20      -5.727 -11.964  18.282  1.00  0.87
ATOM    312 2HB  GLN A  20      -4.444 -13.165  18.299  1.00  0.87
ATOM    313 1HG  GLN A  20      -2.753 -11.422  18.350  1.00  0.87
ATOM    314 2HG  GLN A  20      -4.021 -10.170  18.234  1.00  0.87
ATOM    315 1HE2 GLN A  20      -3.045 -10.419  21.775  1.00  0.87
ATOM    316 2HE2 GLN A  20      -2.290  -9.971  20.289  1.00  0.87
ATOM    317  N   ALA A  21      -6.683 -13.277  15.789  1.00  0.94
ATOM    318  CA  ALA A  21      -7.459 -14.401  15.278  1.00  0.94
ATOM    319  C   ALA A  21      -7.177 -14.639  13.800  1.00  0.94
ATOM    320  O   ALA A  21      -6.998 -15.777  13.368  1.00  0.94
ATOM    321  CB  ALA A  21      -8.945 -14.178  15.521  1.00  0.94
ATOM    322  H   ALA A  21      -7.168 -12.461  16.133  1.00  0.94
ATOM    323  HA  ALA A  21      -7.159 -15.296  15.824  1.00  0.94
ATOM    324 1HB  ALA A  21      -9.508 -15.030  15.139  1.00  0.94
ATOM    325 2HB  ALA A  21      -9.127 -14.073  16.591  1.00  0.94
ATOM    326 3HB  ALA A  21      -9.265 -13.272  15.009  1.00  0.94
ATOM    327  N   ILE A  22      -7.132 -13.587  13.046  1.00  0.92
ATOM    328  CA  ILE A  22      -6.890 -13.712  11.613  1.00  0.92
ATOM    329  C   ILE A  22      -5.452 -14.127  11.332  1.00  0.92
ATOM    330  O   ILE A  22      -5.190 -14.925  10.431  1.00  0.92
ATOM    331  CB  ILE A  22      -7.271 -12.414  10.879  1.00  0.92
ATOM    332  CG1 ILE A  22      -8.793 -12.268  10.962  1.00  0.92
ATOM    333  CG2 ILE A  22      -6.812 -12.423   9.429  1.00  0.92
ATOM    334  CD1 ILE A  22      -9.320 -10.998  10.334  1.00  0.92
ATOM    335  H   ILE A  22      -7.265 -12.668  13.443  1.00  0.92
ATOM    336  HA  ILE A  22      -7.550 -14.483  11.217  1.00  0.92
ATOM    337  HB  ILE A  22      -6.844 -11.546  11.380  1.00  0.92
ATOM    338 1HG2 ILE A  22      -7.144 -11.509   8.937  1.00  0.92
ATOM    339 2HG2 ILE A  22      -5.725 -12.481   9.392  1.00  0.92
ATOM    340 3HG2 ILE A  22      -7.239 -13.286   8.917  1.00  0.92
ATOM    341 1HG1 ILE A  22      -9.267 -13.115  10.468  1.00  0.92
ATOM    342 2HG1 ILE A  22      -9.103 -12.285  12.007  1.00  0.92
ATOM    343 1HD1 ILE A  22     -10.405 -10.967  10.433  1.00  0.92
ATOM    344 2HD1 ILE A  22      -8.884 -10.135  10.838  1.00  0.92
ATOM    345 3HD1 ILE A  22      -9.051 -10.976   9.279  1.00  0.92
ATOM    346  N   ALA A  23      -4.514 -13.654  12.112  1.00  0.93
ATOM    347  CA  ALA A  23      -3.126 -14.074  11.966  1.00  0.93
ATOM    348  C   ALA A  23      -2.980 -15.577  12.171  1.00  0.93
ATOM    349  O   ALA A  23      -2.172 -16.228  11.509  1.00  0.93
ATOM    350  CB  ALA A  23      -2.229 -13.307  12.927  1.00  0.93
ATOM    351  H   ALA A  23      -4.763 -13.030  12.866  1.00  0.93
ATOM    352  HA  ALA A  23      -2.807 -13.843  10.949  1.00  0.93
ATOM    353 1HB  ALA A  23      -1.196 -13.632  12.798  1.00  0.93
ATOM    354 2HB  ALA A  23      -2.302 -12.240  12.719  1.00  0.93
ATOM    355 3HB  ALA A  23      -2.545 -13.500  13.951  1.00  0.93
ATOM    356  N   GLN A  24      -3.830 -16.154  13.012  1.00  0.82
ATOM    357  CA  GLN A  24      -3.736 -17.570  13.347  1.00  0.82
ATOM    358  C   GLN A  24      -4.580 -18.417  12.402  1.00  0.82
ATOM    359  O   GLN A  24      -4.159 -19.491  11.972  1.00  0.82
ATOM    360  CB  GLN A  24      -4.166 -17.809  14.796  1.00  0.82
ATOM    361  CG  GLN A  24      -3.195 -17.249  15.821  1.00  0.82
ATOM    362  CD  GLN A  24      -3.688 -17.427  17.244  1.00  0.82
ATOM    363  OE1 GLN A  24      -4.832 -17.828  17.474  1.00  0.82
ATOM    364  NE2 GLN A  24      -2.827 -17.129  18.210  1.00  0.82
ATOM    365  H   GLN A  24      -4.439 -15.559  13.556  1.00  0.82
ATOM    366  HA  GLN A  24      -2.698 -17.882  13.241  1.00  0.82
ATOM    367 1HB  GLN A  24      -5.140 -17.353  14.972  1.00  0.82
ATOM    368 2HB  GLN A  24      -4.268 -18.879  14.979  1.00  0.82
ATOM    369 1HG  GLN A  24      -2.241 -17.767  15.723  1.00  0.82
ATOM    370 2HG  GLN A  24      -3.062 -16.183  15.636  1.00  0.82
ATOM    371 1HE2 GLN A  24      -3.093 -17.225  19.162  1.00  0.82
ATOM    372 2HE2 GLN A  24      -1.908 -16.806  17.980  1.00  0.82
ATOM    373  N   SER A  25      -5.763 -17.930  12.107  1.00  0.86
ATOM    374  CA  SER A  25      -6.724 -18.795  11.434  1.00  0.86
ATOM    375  C   SER A  25      -7.137 -18.217  10.087  1.00  0.86
ATOM    376  O   SER A  25      -7.922 -18.821   9.355  1.00  0.86
ATOM    377  CB  SER A  25      -7.945 -19.000  12.309  1.00  0.86
ATOM    378  OG  SER A  25      -7.641 -19.615  13.531  1.00  0.86
ATOM    379  H   SER A  25      -6.041 -16.994  12.367  1.00  0.86
ATOM    380  HG  SER A  25      -8.446 -19.581  14.052  1.00  0.86
ATOM    381  HA  SER A  25      -6.255 -19.765  11.261  1.00  0.86
ATOM    382 1HB  SER A  25      -8.407 -18.030  12.492  1.00  0.86
ATOM    383 2HB  SER A  25      -8.666 -19.608  11.763  1.00  0.86
ATOM    384  N   GLY A  26      -6.668 -17.001   9.826  1.00  0.89
ATOM    385  CA  GLY A  26      -7.058 -16.464   8.528  1.00  0.89
ATOM    386  C   GLY A  26      -8.478 -15.913   8.564  1.00  0.89
ATOM    387  O   GLY A  26      -9.040 -15.688   9.636  1.00  0.89
ATOM    388  H   GLY A  26      -6.117 -16.429  10.450  1.00  0.89
ATOM    389 1HA  GLY A  26      -6.365 -15.674   8.237  1.00  0.89
ATOM    390 2HA  GLY A  26      -6.987 -17.247   7.774  1.00  0.89
ATOM    391  N   ILE A  27      -8.969 -15.667   7.464  1.00  0.83
ATOM    392  CA  ILE A  27     -10.271 -15.024   7.332  1.00  0.83
ATOM    393  C   ILE A  27     -11.384 -15.920   7.861  1.00  0.83
ATOM    394  O   ILE A  27     -12.509 -15.468   8.074  1.00  0.83
ATOM    395  CB  ILE A  27     -10.585 -14.584   5.891  1.00  0.83
ATOM    396  CG1 ILE A  27     -10.629 -15.699   4.843  1.00  0.83
ATOM    397  CG2 ILE A  27      -9.562 -13.526   5.505  1.00  0.83
ATOM    398  CD1 ILE A  27     -11.252 -15.280   3.531  1.00  0.83
ATOM    399  H   ILE A  27      -8.500 -16.002   6.634  1.00  0.83
ATOM    400  HA  ILE A  27     -10.264 -14.107   7.919  1.00  0.83
ATOM    401  HB  ILE A  27     -11.575 -14.129   5.908  1.00  0.83
ATOM    402 1HG2 ILE A  27      -9.805 -13.127   4.521  1.00  0.83
ATOM    403 2HG2 ILE A  27      -9.578 -12.721   6.238  1.00  0.83
ATOM    404 3HG2 ILE A  27      -8.568 -13.974   5.480  1.00  0.83
ATOM    405 1HG1 ILE A  27      -9.617 -16.050   4.643  1.00  0.83
ATOM    406 2HG1 ILE A  27     -11.196 -16.544   5.234  1.00  0.83
ATOM    407 1HD1 ILE A  27     -11.247 -16.123   2.840  1.00  0.83
ATOM    408 2HD1 ILE A  27     -12.280 -14.957   3.703  1.00  0.83
ATOM    409 3HD1 ILE A  27     -10.680 -14.458   3.103  1.00  0.83
ATOM    410  N   ALA A  28     -11.045 -17.103   8.104  1.00  0.87
ATOM    411  CA  ALA A  28     -12.016 -18.070   8.603  1.00  0.87
ATOM    412  C   ALA A  28     -12.199 -17.938  10.110  1.00  0.87
ATOM    413  O   ALA A  28     -13.009 -18.645  10.710  1.00  0.87
ATOM    414  CB  ALA A  28     -11.608 -19.486   8.224  1.00  0.87
ATOM    415  H   ALA A  28     -10.090 -17.395   7.957  1.00  0.87
ATOM    416  HA  ALA A  28     -12.976 -17.861   8.130  1.00  0.87
ATOM    417 1HB  ALA A  28     -12.349 -20.191   8.600  1.00  0.87
ATOM    418 2HB  ALA A  28     -11.547 -19.568   7.138  1.00  0.87
ATOM    419 3HB  ALA A  28     -10.637 -19.713   8.660  1.00  0.87
ATOM    420  N   ALA A  29     -11.410 -17.024  10.689  1.00  0.90
ATOM    421  CA  ALA A  29     -11.613 -16.843  12.121  1.00  0.90
ATOM    422  C   ALA A  29     -13.066 -16.505  12.433  1.00  0.90
ATOM    423  O   ALA A  29     -13.682 -15.684  11.754  1.00  0.90
ATOM    424  CB  ALA A  29     -10.670 -15.757  12.616  1.00  0.90
ATOM    425  H   ALA A  29     -10.787 -16.399  10.198  1.00  0.90
ATOM    426  HA  ALA A  29     -11.375 -17.783  12.619  1.00  0.90
ATOM    427 1HB  ALA A  29     -10.811 -15.613  13.688  1.00  0.90
ATOM    428 2HB  ALA A  29      -9.639 -16.054  12.423  1.00  0.90
ATOM    429 3HB  ALA A  29     -10.882 -14.825  12.094  1.00  0.90
ATOM    430  N   SER A  30     -13.567 -17.142  13.436  1.00  0.90
ATOM    431  CA  SER A  30     -14.964 -16.910  13.784  1.00  0.90
ATOM    432  C   SER A  30     -15.133 -15.599  14.541  1.00  0.90
ATOM    433  O   SER A  30     -14.237 -15.172  15.270  1.00  0.90
ATOM    434  CB  SER A  30     -15.510 -18.054  14.615  1.00  0.90
ATOM    435  OG  SER A  30     -15.041 -18.050  15.935  1.00  0.90
ATOM    436  H   SER A  30     -13.074 -17.911  13.868  1.00  0.90
ATOM    437  HG  SER A  30     -15.575 -18.693  16.408  1.00  0.90
ATOM    438  HA  SER A  30     -15.545 -16.850  12.863  1.00  0.90
ATOM    439 1HB  SER A  30     -16.598 -17.992  14.613  1.00  0.90
ATOM    440 2HB  SER A  30     -15.236 -18.991  14.132  1.00  0.90
ATOM    441  N   THR A  31     -16.210 -14.960  14.253  1.00  0.91
ATOM    442  CA  THR A  31     -16.517 -13.744  14.996  1.00  0.91
ATOM    443  C   THR A  31     -16.663 -14.031  16.485  1.00  0.91
ATOM    444  O   THR A  31     -16.400 -13.168  17.322  1.00  0.91
ATOM    445  CB  THR A  31     -17.783 -13.054  14.455  1.00  0.91
ATOM    446  OG1 THR A  31     -18.922 -13.924  14.455  1.00  0.91
ATOM    447  CG2 THR A  31     -17.518 -12.571  13.038  1.00  0.91
ATOM    448  H   THR A  31     -16.894 -15.330  13.609  1.00  0.91
ATOM    449  HG1 THR A  31     -19.618 -13.539  13.917  1.00  0.91
ATOM    450  HA  THR A  31     -15.693 -13.042  14.868  1.00  0.91
ATOM    451  HB  THR A  31     -17.999 -12.196  15.092  1.00  0.91
ATOM    452 1HG2 THR A  31     -18.394 -12.040  12.665  1.00  0.91
ATOM    453 2HG2 THR A  31     -16.660 -11.900  13.037  1.00  0.91
ATOM    454 3HG2 THR A  31     -17.311 -13.426  12.395  1.00  0.91
ATOM    455  N   ALA A  32     -17.129 -15.273  16.799  1.00  0.92
ATOM    456  CA  ALA A  32     -17.261 -15.674  18.195  1.00  0.92
ATOM    457  C   ALA A  32     -15.912 -15.656  18.903  1.00  0.92
ATOM    458  O   ALA A  32     -15.798 -15.167  20.027  1.00  0.92
ATOM    459  CB  ALA A  32     -17.911 -17.047  18.285  1.00  0.92
ATOM    460  H   ALA A  32     -17.370 -15.932  16.073  1.00  0.92
ATOM    461  HA  ALA A  32     -17.911 -14.956  18.694  1.00  0.92
ATOM    462 1HB  ALA A  32     -18.010 -17.335  19.332  1.00  0.92
ATOM    463 2HB  ALA A  32     -18.898 -17.013  17.823  1.00  0.92
ATOM    464 3HB  ALA A  32     -17.293 -17.777  17.766  1.00  0.92
ATOM    465  N   VAL A  33     -14.870 -16.193  18.192  1.00  0.90
ATOM    466  CA  VAL A  33     -13.529 -16.207  18.765  1.00  0.90
ATOM    467  C   VAL A  33     -12.994 -14.793  18.948  1.00  0.90
ATOM    468  O   VAL A  33     -12.385 -14.477  19.971  1.00  0.90
ATOM    469  CB  VAL A  33     -12.592 -17.043  17.874  1.00  0.90
ATOM    470  CG1 VAL A  33     -11.130 -16.677  18.084  1.00  0.90
ATOM    471  CG2 VAL A  33     -12.824 -18.520  18.156  1.00  0.90
ATOM    472  H   VAL A  33     -15.021 -16.604  17.282  1.00  0.90
ATOM    473  HA  VAL A  33     -13.575 -16.693  19.740  1.00  0.90
ATOM    474  HB  VAL A  33     -12.830 -16.830  16.832  1.00  0.90
ATOM    475 1HG1 VAL A  33     -10.504 -17.291  17.436  1.00  0.90
ATOM    476 2HG1 VAL A  33     -10.980 -15.625  17.842  1.00  0.90
ATOM    477 3HG1 VAL A  33     -10.857 -16.853  19.124  1.00  0.90
ATOM    478 1HG2 VAL A  33     -12.181 -19.119  17.511  1.00  0.90
ATOM    479 2HG2 VAL A  33     -12.591 -18.732  19.199  1.00  0.90
ATOM    480 3HG2 VAL A  33     -13.867 -18.769  17.959  1.00  0.90
ATOM    481  N   ILE A  34     -13.217 -13.970  17.988  1.00  0.94
ATOM    482  CA  ILE A  34     -12.775 -12.584  18.082  1.00  0.94
ATOM    483  C   ILE A  34     -13.434 -11.873  19.257  1.00  0.94
ATOM    484  O   ILE A  34     -12.767 -11.193  20.036  1.00  0.94
ATOM    485  CB  ILE A  34     -13.061 -11.841  16.764  1.00  0.94
ATOM    486  CG1 ILE A  34     -12.264 -12.468  15.617  1.00  0.94
ATOM    487  CG2 ILE A  34     -12.730 -10.363  16.901  1.00  0.94
ATOM    488  CD1 ILE A  34     -12.688 -11.993  14.247  1.00  0.94
ATOM    489  H   ILE A  34     -13.733 -14.268  17.173  1.00  0.94
ATOM    490  HA  ILE A  34     -11.697 -12.575  18.239  1.00  0.94
ATOM    491  HB  ILE A  34     -14.115 -11.946  16.508  1.00  0.94
ATOM    492 1HG2 ILE A  34     -12.936  -9.855  15.959  1.00  0.94
ATOM    493 2HG2 ILE A  34     -13.340  -9.926  17.690  1.00  0.94
ATOM    494 3HG2 ILE A  34     -11.675 -10.248  17.151  1.00  0.94
ATOM    495 1HG1 ILE A  34     -11.206 -12.243  15.744  1.00  0.94
ATOM    496 2HG1 ILE A  34     -12.372 -13.553  15.649  1.00  0.94
ATOM    497 1HD1 ILE A  34     -12.078 -12.481  13.487  1.00  0.94
ATOM    498 2HD1 ILE A  34     -13.738 -12.241  14.084  1.00  0.94
ATOM    499 3HD1 ILE A  34     -12.555 -10.914  14.179  1.00  0.94
ATOM    500  N   ALA A  35     -14.738 -12.048  19.369  1.00  0.93
ATOM    501  CA  ALA A  35     -15.485 -11.411  20.447  1.00  0.93
ATOM    502  C   ALA A  35     -15.013 -11.903  21.809  1.00  0.93
ATOM    503  O   ALA A  35     -14.810 -11.111  22.730  1.00  0.93
ATOM    504  CB  ALA A  35     -16.977 -11.645  20.264  1.00  0.93
ATOM    505  H   ALA A  35     -15.231 -12.628  18.704  1.00  0.93
ATOM    506  HA  ALA A  35     -15.302 -10.338  20.397  1.00  0.93
ATOM    507 1HB  ALA A  35     -17.523 -11.158  21.073  1.00  0.93
ATOM    508 2HB  ALA A  35     -17.297 -11.229  19.309  1.00  0.93
ATOM    509 3HB  ALA A  35     -17.182 -12.714  20.281  1.00  0.93
ATOM    510  N   ARG A  36     -14.893 -13.201  21.903  1.00  0.82
ATOM    511  CA  ARG A  36     -14.452 -13.779  23.167  1.00  0.82
ATOM    512  C   ARG A  36     -13.073 -13.262  23.557  1.00  0.82
ATOM    513  O   ARG A  36     -12.844 -12.882  24.705  1.00  0.82
ATOM    514  CB  ARG A  36     -14.447 -15.297  23.073  1.00  0.82
ATOM    515  CG  ARG A  36     -14.120 -15.974  24.395  1.00  0.82
ATOM    516  CD  ARG A  36     -14.196 -17.454  24.287  1.00  0.82
ATOM    517  NE  ARG A  36     -13.345 -17.964  23.225  1.00  0.82
ATOM    518  CZ  ARG A  36     -13.763 -18.774  22.232  1.00  0.82
ATOM    519  NH1 ARG A  36     -15.020 -19.155  22.180  1.00  0.82
ATOM    520  NH2 ARG A  36     -12.909 -19.184  21.311  1.00  0.82
ATOM    521  H   ARG A  36     -15.080 -13.812  21.121  1.00  0.82
ATOM    522  HA  ARG A  36     -15.161 -13.493  23.944  1.00  0.82
ATOM    523 1HB  ARG A  36     -15.420 -15.661  22.748  1.00  0.82
ATOM    524 2HB  ARG A  36     -13.711 -15.631  22.341  1.00  0.82
ATOM    525 1HG  ARG A  36     -13.110 -15.704  24.702  1.00  0.82
ATOM    526 2HG  ARG A  36     -14.830 -15.649  25.156  1.00  0.82
ATOM    527 1HD  ARG A  36     -13.875 -17.904  25.226  1.00  0.82
ATOM    528 2HD  ARG A  36     -15.222 -17.751  24.074  1.00  0.82
ATOM    529  HE  ARG A  36     -12.371 -17.692  23.231  1.00  0.82
ATOM    530 1HH1 ARG A  36     -15.672 -18.841  22.885  1.00  0.82
ATOM    531 2HH1 ARG A  36     -15.333 -19.762  21.437  1.00  0.82
ATOM    532 1HH2 ARG A  36     -11.943 -18.891  21.351  1.00  0.82
ATOM    533 2HH2 ARG A  36     -13.222 -19.791  20.568  1.00  0.82
ATOM    534  N   ASN A  37     -12.111 -13.218  22.673  1.00  0.90
ATOM    535  CA  ASN A  37     -10.757 -12.741  22.929  1.00  0.90
ATOM    536  C   ASN A  37     -10.756 -11.269  23.321  1.00  0.90
ATOM    537  O   ASN A  37      -9.912 -10.824  24.099  1.00  0.90
ATOM    538  CB  ASN A  37      -9.867 -12.974  21.723  1.00  0.90
ATOM    539  CG  ASN A  37      -9.505 -14.423  21.548  1.00  0.90
ATOM    540  OD1 ASN A  37      -9.642 -15.226  22.478  1.00  0.90
ATOM    541  ND2 ASN A  37      -9.047 -14.773  20.373  1.00  0.90
ATOM    542  H   ASN A  37     -12.363 -13.504  21.738  1.00  0.90
ATOM    543  HA  ASN A  37     -10.347 -13.300  23.772  1.00  0.90
ATOM    544 1HB  ASN A  37     -10.374 -12.627  20.822  1.00  0.90
ATOM    545 2HB  ASN A  37      -8.950 -12.393  21.827  1.00  0.90
ATOM    546 1HD2 ASN A  37      -8.791 -15.724  20.199  1.00  0.90
ATOM    547 2HD2 ASN A  37      -8.954 -14.090  19.650  1.00  0.90
ATOM    548  N   ALA A  38     -11.687 -10.526  22.794  1.00  0.93
ATOM    549  CA  ALA A  38     -11.786  -9.107  23.113  1.00  0.93
ATOM    550  C   ALA A  38     -12.506  -8.888  24.437  1.00  0.93
ATOM    551  O   ALA A  38     -12.495  -7.786  24.986  1.00  0.93
ATOM    552  CB  ALA A  38     -12.472  -8.339  21.993  1.00  0.93
ATOM    553  H   ALA A  38     -12.367 -10.940  22.173  1.00  0.93
ATOM    554  HA  ALA A  38     -10.775  -8.711  23.212  1.00  0.93
ATOM    555 1HB  ALA A  38     -12.526  -7.283  22.255  1.00  0.93
ATOM    556 2HB  ALA A  38     -11.904  -8.456  21.070  1.00  0.93
ATOM    557 3HB  ALA A  38     -13.479  -8.729  21.849  1.00  0.93
ATOM    558  N   GLY A  39     -13.129 -10.050  24.936  1.00  0.91
ATOM    559  CA  GLY A  39     -13.825  -9.955  26.214  1.00  0.91
ATOM    560  C   GLY A  39     -15.206  -9.335  26.045  1.00  0.91
ATOM    561  O   GLY A  39     -15.735  -8.714  26.967  1.00  0.91
ATOM    562  H   GLY A  39     -13.123 -10.931  24.443  1.00  0.91
ATOM    563 1HA  GLY A  39     -13.919 -10.949  26.651  1.00  0.91
ATOM    564 2HA  GLY A  39     -13.235  -9.355  26.905  1.00  0.91
ATOM    565  N   VAL A  40     -15.784  -9.426  24.885  1.00  0.89
ATOM    566  CA  VAL A  40     -17.127  -8.915  24.638  1.00  0.89
ATOM    567  C   VAL A  40     -18.039 -10.006  24.090  1.00  0.89
ATOM    568  O   VAL A  40     -17.570 -11.043  23.621  1.00  0.89
ATOM    569  CB  VAL A  40     -17.063  -7.725  23.663  1.00  0.89
ATOM    570  CG1 VAL A  40     -16.339  -6.553  24.310  1.00  0.89
ATOM    571  CG2 VAL A  40     -16.369  -8.143  22.375  1.00  0.89
ATOM    572  H   VAL A  40     -15.286  -9.885  24.136  1.00  0.89
ATOM    573  HA  VAL A  40     -17.540  -8.556  25.581  1.00  0.89
ATOM    574  HB  VAL A  40     -18.076  -7.393  23.439  1.00  0.89
ATOM    575 1HG1 VAL A  40     -16.300  -5.718  23.610  1.00  0.89
ATOM    576 2HG1 VAL A  40     -16.873  -6.248  25.209  1.00  0.89
ATOM    577 3HG1 VAL A  40     -15.324  -6.853  24.572  1.00  0.89
ATOM    578 1HG2 VAL A  40     -16.326  -7.294  21.694  1.00  0.89
ATOM    579 2HG2 VAL A  40     -15.357  -8.481  22.600  1.00  0.89
ATOM    580 3HG2 VAL A  40     -16.927  -8.955  21.908  1.00  0.89
ATOM    581  N   ALA A  41     -19.304  -9.734  24.110  1.00  0.90
ATOM    582  CA  ALA A  41     -20.267 -10.652  23.513  1.00  0.90
ATOM    583  C   ALA A  41     -20.273 -10.533  21.994  1.00  0.90
ATOM    584  O   ALA A  41     -19.997  -9.467  21.444  1.00  0.90
ATOM    585  CB  ALA A  41     -21.657 -10.381  24.070  1.00  0.90
ATOM    586  H   ALA A  41     -19.640  -8.976  24.687  1.00  0.90
ATOM    587  HA  ALA A  41     -19.967 -11.669  23.767  1.00  0.90
ATOM    588 1HB  ALA A  41     -22.370 -11.070  23.617  1.00  0.90
ATOM    589 2HB  ALA A  41     -21.650 -10.523  25.150  1.00  0.90
ATOM    590 3HB  ALA A  41     -21.946  -9.357  23.841  1.00  0.90
ATOM    591  N   GLU A  42     -20.670 -11.645  21.387  1.00  0.83
ATOM    592  CA  GLU A  42     -20.730 -11.621  19.930  1.00  0.83
ATOM    593  C   GLU A  42     -21.651 -10.512  19.435  1.00  0.83
ATOM    594  O   GLU A  42     -21.355  -9.843  18.445  1.00  0.83
ATOM    595  CB  GLU A  42     -21.189 -12.986  19.414  1.00  0.83
ATOM    596  CG  GLU A  42     -21.118 -13.105  17.898  1.00  0.83
ATOM    597  CD  GLU A  42     -21.435 -14.489  17.404  1.00  0.83
ATOM    598  OE1 GLU A  42     -21.397 -14.698  16.215  1.00  0.83
ATOM    599  OE2 GLU A  42     -21.716 -15.338  18.217  1.00  0.83
ATOM    600  H   GLU A  42     -20.979 -12.470  21.879  1.00  0.83
ATOM    601  HA  GLU A  42     -19.730 -11.424  19.546  1.00  0.83
ATOM    602 1HB  GLU A  42     -20.572 -13.777  19.841  1.00  0.83
ATOM    603 2HB  GLU A  42     -22.219 -13.176  19.716  1.00  0.83
ATOM    604 1HG  GLU A  42     -21.837 -12.415  17.456  1.00  0.83
ATOM    605 2HG  GLU A  42     -20.109 -12.853  17.571  1.00  0.83
ATOM    606  N   GLY A  43     -22.749 -10.271  20.032  1.00  0.90
ATOM    607  CA  GLY A  43     -23.702  -9.243  19.630  1.00  0.90
ATOM    608  C   GLY A  43     -23.074  -7.857  19.691  1.00  0.90
ATOM    609  O   GLY A  43     -23.377  -6.991  18.870  1.00  0.90
ATOM    610  H   GLY A  43     -22.942 -10.826  20.854  1.00  0.90
ATOM    611 1HA  GLY A  43     -24.048  -9.445  18.616  1.00  0.90
ATOM    612 2HA  GLY A  43     -24.574  -9.281  20.281  1.00  0.90
ATOM    613  N   THR A  44     -22.213  -7.688  20.637  1.00  0.89
ATOM    614  CA  THR A  44     -21.538  -6.402  20.768  1.00  0.89
ATOM    615  C   THR A  44     -20.648  -6.122  19.564  1.00  0.89
ATOM    616  O   THR A  44     -20.546  -4.983  19.107  1.00  0.89
ATOM    617  CB  THR A  44     -20.717  -6.363  22.070  1.00  0.89
ATOM    618  OG1 THR A  44     -21.573  -6.618  23.191  1.00  0.89
ATOM    619  CG2 THR A  44     -20.057  -5.003  22.240  1.00  0.89
ATOM    620  H   THR A  44     -21.967  -8.439  21.265  1.00  0.89
ATOM    621  HG1 THR A  44     -21.038  -6.840  23.957  1.00  0.89
ATOM    622  HA  THR A  44     -22.294  -5.619  20.817  1.00  0.89
ATOM    623  HB  THR A  44     -19.947  -7.133  22.035  1.00  0.89
ATOM    624 1HG2 THR A  44     -19.478  -4.993  23.163  1.00  0.89
ATOM    625 2HG2 THR A  44     -19.397  -4.811  21.395  1.00  0.89
ATOM    626 3HG2 THR A  44     -20.823  -4.230  22.285  1.00  0.89
ATOM    627  N   LEU A  45     -19.954  -7.156  19.123  1.00  0.89
ATOM    628  CA  LEU A  45     -19.141  -7.003  17.923  1.00  0.89
ATOM    629  C   LEU A  45     -19.948  -6.388  16.784  1.00  0.89
ATOM    630  O   LEU A  45     -19.479  -5.480  16.098  1.00  0.89
ATOM    631  CB  LEU A  45     -18.598  -8.377  17.511  1.00  0.89
ATOM    632  CG  LEU A  45     -17.756  -8.418  16.230  1.00  0.89
ATOM    633  CD1 LEU A  45     -16.351  -7.913  16.528  1.00  0.89
ATOM    634  CD2 LEU A  45     -17.723  -9.839  15.689  1.00  0.89
ATOM    635  H   LEU A  45     -20.105  -8.080  19.501  1.00  0.89
ATOM    636  HA  LEU A  45     -18.309  -6.337  18.152  1.00  0.89
ATOM    637 1HB  LEU A  45     -17.983  -8.759  18.324  1.00  0.89
ATOM    638 2HB  LEU A  45     -19.443  -9.051  17.374  1.00  0.89
ATOM    639  HG  LEU A  45     -18.196  -7.756  15.483  1.00  0.89
ATOM    640 1HD1 LEU A  45     -15.753  -7.943  15.617  1.00  0.89
ATOM    641 2HD1 LEU A  45     -16.403  -6.888  16.895  1.00  0.89
ATOM    642 3HD1 LEU A  45     -15.890  -8.547  17.285  1.00  0.89
ATOM    643 1HD2 LEU A  45     -17.125  -9.868  14.777  1.00  0.89
ATOM    644 2HD2 LEU A  45     -17.282 -10.502  16.434  1.00  0.89
ATOM    645 3HD2 LEU A  45     -18.739 -10.168  15.467  1.00  0.89
ATOM    646  N   PHE A  46     -21.218  -6.894  16.610  1.00  0.86
ATOM    647  CA  PHE A  46     -22.061  -6.467  15.500  1.00  0.86
ATOM    648  C   PHE A  46     -22.613  -5.066  15.735  1.00  0.86
ATOM    649  O   PHE A  46     -23.108  -4.421  14.811  1.00  0.86
ATOM    650  CB  PHE A  46     -23.180  -7.474  15.228  1.00  0.86
ATOM    651  CG  PHE A  46     -22.659  -8.722  14.575  1.00  0.86
ATOM    652  CD1 PHE A  46     -22.567  -9.909  15.287  1.00  0.86
ATOM    653  CD2 PHE A  46     -22.259  -8.712  13.247  1.00  0.86
ATOM    654  CE1 PHE A  46     -22.087 -11.058  14.686  1.00  0.86
ATOM    655  CE2 PHE A  46     -21.779  -9.859  12.644  1.00  0.86
ATOM    656  CZ  PHE A  46     -21.693 -11.032  13.364  1.00  0.86
ATOM    657  H   PHE A  46     -21.621  -7.458  17.345  1.00  0.86
ATOM    658  HA  PHE A  46     -21.453  -6.435  14.597  1.00  0.86
ATOM    659 1HB  PHE A  46     -23.673  -7.757  16.157  1.00  0.86
ATOM    660 2HB  PHE A  46     -23.937  -7.038  14.575  1.00  0.86
ATOM    661 1HD  PHE A  46     -22.878  -9.928  16.331  1.00  0.86
ATOM    662 2HD  PHE A  46     -22.327  -7.784  12.677  1.00  0.86
ATOM    663 1HE  PHE A  46     -22.020 -11.983  15.257  1.00  0.86
ATOM    664 2HE  PHE A  46     -21.468  -9.837  11.600  1.00  0.86
ATOM    665  HZ  PHE A  46     -21.315 -11.937  12.890  1.00  0.86
ATOM    666  N   ARG A  47     -22.477  -4.582  16.882  1.00  0.78
ATOM    667  CA  ARG A  47     -22.801  -3.184  17.137  1.00  0.78
ATOM    668  C   ARG A  47     -21.743  -2.258  16.550  1.00  0.78
ATOM    669  O   ARG A  47     -22.059  -1.178  16.049  1.00  0.78
ATOM    670  CB  ARG A  47     -22.948  -2.950  18.633  1.00  0.78
ATOM    671  CG  ARG A  47     -23.418  -1.548  18.986  1.00  0.78
ATOM    672  CD  ARG A  47     -23.645  -1.396  20.446  1.00  0.78
ATOM    673  NE  ARG A  47     -24.836  -2.105  20.886  1.00  0.78
ATOM    674  CZ  ARG A  47     -25.105  -2.428  22.166  1.00  0.78
ATOM    675  NH1 ARG A  47     -24.261  -2.099  23.118  1.00  0.78
ATOM    676  NH2 ARG A  47     -26.218  -3.075  22.465  1.00  0.78
ATOM    677  H   ARG A  47     -22.124  -5.151  17.638  1.00  0.78
ATOM    678  HA  ARG A  47     -23.758  -2.959  16.666  1.00  0.78
ATOM    679 1HB  ARG A  47     -23.665  -3.654  19.054  1.00  0.78
ATOM    680 2HB  ARG A  47     -21.994  -3.115  19.134  1.00  0.78
ATOM    681 1HG  ARG A  47     -22.663  -0.823  18.680  1.00  0.78
ATOM    682 2HG  ARG A  47     -24.355  -1.337  18.470  1.00  0.78
ATOM    683 1HD  ARG A  47     -22.790  -1.796  20.990  1.00  0.78
ATOM    684 2HD  ARG A  47     -23.768  -0.341  20.688  1.00  0.78
ATOM    685  HE  ARG A  47     -25.510  -2.375  20.182  1.00  0.78
ATOM    686 1HH1 ARG A  47     -23.410  -1.605  22.890  1.00  0.78
ATOM    687 2HH1 ARG A  47     -24.462  -2.341  24.078  1.00  0.78
ATOM    688 1HH2 ARG A  47     -26.868  -3.328  21.732  1.00  0.78
ATOM    689 2HH2 ARG A  47     -26.420  -3.316  23.423  1.00  0.78
ATOM    690  N   TYR A  48     -20.526  -2.733  16.635  1.00  0.87
ATOM    691  CA  TYR A  48     -19.407  -1.943  16.133  1.00  0.87
ATOM    692  C   TYR A  48     -19.166  -2.208  14.653  1.00  0.87
ATOM    693  O   TYR A  48     -18.717  -1.327  13.920  1.00  0.87
ATOM    694  CB  TYR A  48     -18.135  -2.205  16.943  1.00  0.87
ATOM    695  CG  TYR A  48     -18.160  -1.626  18.340  1.00  0.87
ATOM    696  CD1 TYR A  48     -18.370  -2.456  19.432  1.00  0.87
ATOM    697  CD2 TYR A  48     -17.973  -0.265  18.530  1.00  0.87
ATOM    698  CE1 TYR A  48     -18.393  -1.927  20.708  1.00  0.87
ATOM    699  CE2 TYR A  48     -17.996   0.264  19.806  1.00  0.87
ATOM    700  CZ  TYR A  48     -18.205  -0.567  20.894  1.00  0.87
ATOM    701  OH  TYR A  48     -18.228  -0.040  22.165  1.00  0.87
ATOM    702  H   TYR A  48     -20.368  -3.694  16.904  1.00  0.87
ATOM    703  HA  TYR A  48     -19.652  -0.887  16.245  1.00  0.87
ATOM    704 1HB  TYR A  48     -17.974  -3.281  17.023  1.00  0.87
ATOM    705 2HB  TYR A  48     -17.280  -1.784  16.416  1.00  0.87
ATOM    706 1HD  TYR A  48     -18.517  -3.526  19.282  1.00  0.87
ATOM    707 1HE  TYR A  48     -18.558  -2.579  21.565  1.00  0.87
ATOM    708 2HE  TYR A  48     -17.848   1.334  19.956  1.00  0.87
ATOM    709 2HD  TYR A  48     -17.808   0.388  17.673  1.00  0.87
ATOM    710  HH  TYR A  48     -19.092  -0.188  22.557  1.00  0.87
ATOM    711  N   PHE A  49     -19.292  -3.447  14.337  1.00  0.90
ATOM    712  CA  PHE A  49     -19.114  -3.846  12.946  1.00  0.90
ATOM    713  C   PHE A  49     -20.326  -4.614  12.434  1.00  0.90
ATOM    714  O   PHE A  49     -20.515  -5.785  12.763  1.00  0.90
ATOM    715  CB  PHE A  49     -17.840  -4.680  12.806  1.00  0.90
ATOM    716  CG  PHE A  49     -16.629  -3.962  13.330  1.00  0.90
ATOM    717  CD1 PHE A  49     -16.081  -4.302  14.558  1.00  0.90
ATOM    718  CD2 PHE A  49     -16.035  -2.946  12.597  1.00  0.90
ATOM    719  CE1 PHE A  49     -14.966  -3.642  15.041  1.00  0.90
ATOM    720  CE2 PHE A  49     -14.921  -2.285  13.077  1.00  0.90
ATOM    721  CZ  PHE A  49     -14.387  -2.634  14.300  1.00  0.90
ATOM    722  H   PHE A  49     -19.505  -4.153  15.028  1.00  0.90
ATOM    723  HA  PHE A  49     -19.013  -2.947  12.339  1.00  0.90
ATOM    724 1HB  PHE A  49     -17.941  -5.618  13.349  1.00  0.90
ATOM    725 2HB  PHE A  49     -17.663  -4.926  11.758  1.00  0.90
ATOM    726 1HD  PHE A  49     -16.539  -5.100  15.143  1.00  0.90
ATOM    727 2HD  PHE A  49     -16.458  -2.670  11.630  1.00  0.90
ATOM    728 1HE  PHE A  49     -14.546  -3.920  16.007  1.00  0.90
ATOM    729 2HE  PHE A  49     -14.464  -1.488  12.491  1.00  0.90
ATOM    730  HZ  PHE A  49     -13.509  -2.113  14.680  1.00  0.90
ATOM    731  N   ALA A  50     -21.015  -4.038  11.576  1.00  0.92
ATOM    732  CA  ALA A  50     -22.292  -4.582  11.129  1.00  0.92
ATOM    733  C   ALA A  50     -22.117  -5.967  10.517  1.00  0.92
ATOM    734  O   ALA A  50     -22.973  -6.837  10.674  1.00  0.92
ATOM    735  CB  ALA A  50     -22.949  -3.630  10.141  1.00  0.92
ATOM    736  H   ALA A  50     -20.654  -3.205  11.135  1.00  0.92
ATOM    737  HA  ALA A  50     -22.941  -4.681  11.999  1.00  0.92
ATOM    738 1HB  ALA A  50     -23.904  -4.044   9.817  1.00  0.92
ATOM    739 2HB  ALA A  50     -23.117  -2.666  10.622  1.00  0.92
ATOM    740 3HB  ALA A  50     -22.300  -3.496   9.278  1.00  0.92
ATOM    741  N   THR A  51     -21.050  -6.133   9.828  1.00  0.92
ATOM    742  CA  THR A  51     -20.756  -7.397   9.163  1.00  0.92
ATOM    743  C   THR A  51     -19.306  -7.811   9.384  1.00  0.92
ATOM    744  O   THR A  51     -18.466  -6.991   9.753  1.00  0.92
ATOM    745  CB  THR A  51     -21.000  -7.277   7.648  1.00  0.92
ATOM    746  OG1 THR A  51     -20.063  -6.362   7.067  1.00  0.92
ATOM    747  CG2 THR A  51     -22.415  -6.787   7.381  1.00  0.92
ATOM    748  H   THR A  51     -20.386  -5.375   9.759  1.00  0.92
ATOM    749  HG1 THR A  51     -20.193  -6.332   6.116  1.00  0.92
ATOM    750  HA  THR A  51     -21.395  -8.170   9.591  1.00  0.92
ATOM    751  HB  THR A  51     -20.867  -8.255   7.185  1.00  0.92
ATOM    752 1HG2 THR A  51     -22.579  -6.716   6.306  1.00  0.92
ATOM    753 2HG2 THR A  51     -23.131  -7.487   7.812  1.00  0.92
ATOM    754 3HG2 THR A  51     -22.551  -5.805   7.833  1.00  0.92
ATOM    755  N   LYS A  52     -19.060  -9.046   9.159  1.00  0.90
ATOM    756  CA  LYS A  52     -17.684  -9.525   9.197  1.00  0.90
ATOM    757  C   LYS A  52     -16.828  -8.828   8.147  1.00  0.90
ATOM    758  O   LYS A  52     -15.673  -8.486   8.401  1.00  0.90
ATOM    759  CB  LYS A  52     -17.663 -11.042   9.004  1.00  0.90
ATOM    760  CG  LYS A  52     -16.275 -11.648   9.164  1.00  0.90
ATOM    761  CD  LYS A  52     -16.317 -13.164   9.044  1.00  0.90
ATOM    762  CE  LYS A  52     -14.930 -13.771   9.196  1.00  0.90
ATOM    763  NZ  LYS A  52     -14.952 -15.252   9.058  1.00  0.90
ATOM    764  H   LYS A  52     -19.800  -9.692   8.925  1.00  0.90
ATOM    765  HA  LYS A  52     -17.264  -9.294  10.176  1.00  0.90
ATOM    766 1HB  LYS A  52     -18.323 -11.521   9.728  1.00  0.90
ATOM    767 2HB  LYS A  52     -18.027 -11.298   8.009  1.00  0.90
ATOM    768 1HG  LYS A  52     -15.612 -11.249   8.395  1.00  0.90
ATOM    769 2HG  LYS A  52     -15.872 -11.381  10.140  1.00  0.90
ATOM    770 1HD  LYS A  52     -16.970 -13.573   9.815  1.00  0.90
ATOM    771 2HD  LYS A  52     -16.718 -13.440   8.069  1.00  0.90
ATOM    772 1HE  LYS A  52     -14.228 -13.429   8.370  1.00  0.90
ATOM    773 2HE  LYS A  52     -14.490 -13.589  10.109  1.00  0.90
ATOM    774 1HZ  LYS A  52     -13.977 -15.687   9.098  1.00  0.90
ATOM    775 2HZ  LYS A  52     -15.513 -15.721   9.701  1.00  0.90
ATOM    776 3HZ  LYS A  52     -15.267 -15.572   8.077  1.00  0.90
ATOM    777  N   ASP A  53     -17.475  -8.572   6.972  1.00  0.90
ATOM    778  CA  ASP A  53     -16.768  -7.878   5.903  1.00  0.90
ATOM    779  C   ASP A  53     -16.331  -6.487   6.344  1.00  0.90
ATOM    780  O   ASP A  53     -15.225  -6.045   6.032  1.00  0.90
ATOM    781  CB  ASP A  53     -17.642  -7.783   4.650  1.00  0.90
ATOM    782  CG  ASP A  53     -17.775  -9.108   3.911  1.00  0.90
ATOM    783  OD1 ASP A  53     -18.672  -9.231   3.110  1.00  0.90
ATOM    784  OD2 ASP A  53     -16.980  -9.983   4.153  1.00  0.90
ATOM    785  H   ASP A  53     -18.441  -8.832   6.836  1.00  0.90
ATOM    786  HA  ASP A  53     -15.864  -8.440   5.664  1.00  0.90
ATOM    787 1HB  ASP A  53     -18.638  -7.438   4.930  1.00  0.90
ATOM    788 2HB  ASP A  53     -17.219  -7.045   3.969  1.00  0.90
ATOM    789  N   GLU A  54     -17.211  -5.840   7.020  1.00  0.88
ATOM    790  CA  GLU A  54     -16.858  -4.524   7.539  1.00  0.88
ATOM    791  C   GLU A  54     -15.687  -4.611   8.510  1.00  0.88
ATOM    792  O   GLU A  54     -14.796  -3.761   8.500  1.00  0.88
ATOM    793  CB  GLU A  54     -18.074  -3.904   8.231  1.00  0.88
ATOM    794  CG  GLU A  54     -17.835  -2.489   8.739  1.00  0.88
ATOM    795  CD  GLU A  54     -19.028  -1.913   9.448  1.00  0.88
ATOM    796  OE1 GLU A  54     -18.927  -0.818   9.948  1.00  0.88
ATOM    797  OE2 GLU A  54     -20.043  -2.568   9.490  1.00  0.88
ATOM    798  H   GLU A  54     -18.127  -6.216   7.215  1.00  0.88
ATOM    799  HA  GLU A  54     -16.557  -3.892   6.704  1.00  0.88
ATOM    800 1HB  GLU A  54     -18.917  -3.874   7.541  1.00  0.88
ATOM    801 2HB  GLU A  54     -18.369  -4.519   9.081  1.00  0.88
ATOM    802 1HG  GLU A  54     -16.999  -2.501   9.439  1.00  0.88
ATOM    803 2HG  GLU A  54     -17.602  -1.845   7.891  1.00  0.88
ATOM    804  N   LEU A  55     -15.741  -5.610   9.430  1.00  0.93
ATOM    805  CA  LEU A  55     -14.641  -5.809  10.365  1.00  0.93
ATOM    806  C   LEU A  55     -13.321  -6.015   9.628  1.00  0.93
ATOM    807  O   LEU A  55     -12.314  -5.386   9.953  1.00  0.93
ATOM    808  CB  LEU A  55     -14.930  -7.009  11.277  1.00  0.93
ATOM    809  CG  LEU A  55     -13.802  -7.397  12.240  1.00  0.93
ATOM    810  CD1 LEU A  55     -13.557  -6.260  13.222  1.00  0.93
ATOM    811  CD2 LEU A  55     -14.176  -8.679  12.970  1.00  0.93
ATOM    812  H   LEU A  55     -16.521  -6.252   9.444  1.00  0.93
ATOM    813  HA  LEU A  55     -14.551  -4.921  10.989  1.00  0.93
ATOM    814 1HB  LEU A  55     -15.814  -6.787  11.874  1.00  0.93
ATOM    815 2HB  LEU A  55     -15.147  -7.875  10.653  1.00  0.93
ATOM    816  HG  LEU A  55     -12.881  -7.556  11.678  1.00  0.93
ATOM    817 1HD1 LEU A  55     -12.755  -6.536  13.907  1.00  0.93
ATOM    818 2HD1 LEU A  55     -13.273  -5.362  12.675  1.00  0.93
ATOM    819 3HD1 LEU A  55     -14.467  -6.067  13.789  1.00  0.93
ATOM    820 1HD2 LEU A  55     -13.373  -8.956  13.654  1.00  0.93
ATOM    821 2HD2 LEU A  55     -15.096  -8.521  13.534  1.00  0.93
ATOM    822 3HD2 LEU A  55     -14.327  -9.479  12.246  1.00  0.93
ATOM    823  N   ILE A  56     -13.357  -6.881   8.616  1.00  0.92
ATOM    824  CA  ILE A  56     -12.147  -7.188   7.863  1.00  0.92
ATOM    825  C   ILE A  56     -11.604  -5.949   7.163  1.00  0.92
ATOM    826  O   ILE A  56     -10.404  -5.678   7.202  1.00  0.92
ATOM    827  CB  ILE A  56     -12.411  -8.323   6.856  1.00  0.92
ATOM    828  CG1 ILE A  56     -12.668  -9.636   7.599  1.00  0.92
ATOM    829  CG2 ILE A  56     -11.240  -8.471   5.896  1.00  0.92
ATOM    830  CD1 ILE A  56     -12.983 -10.801   6.689  1.00  0.92
ATOM    831  H   ILE A  56     -14.225  -7.328   8.356  1.00  0.92
ATOM    832  HA  ILE A  56     -11.389  -7.546   8.558  1.00  0.92
ATOM    833  HB  ILE A  56     -13.312  -8.103   6.285  1.00  0.92
ATOM    834 1HG2 ILE A  56     -11.444  -9.281   5.197  1.00  0.92
ATOM    835 2HG2 ILE A  56     -11.102  -7.542   5.345  1.00  0.92
ATOM    836 3HG2 ILE A  56     -10.334  -8.697   6.459  1.00  0.92
ATOM    837 1HG1 ILE A  56     -11.793  -9.895   8.194  1.00  0.92
ATOM    838 2HG1 ILE A  56     -13.503  -9.507   8.288  1.00  0.92
ATOM    839 1HD1 ILE A  56     -13.153 -11.696   7.289  1.00  0.92
ATOM    840 2HD1 ILE A  56     -13.879 -10.578   6.109  1.00  0.92
ATOM    841 3HD1 ILE A  56     -12.146 -10.972   6.014  1.00  0.92
ATOM    842  N   ASN A  57     -12.487  -5.199   6.539  1.00  0.90
ATOM    843  CA  ASN A  57     -12.057  -3.990   5.847  1.00  0.90
ATOM    844  C   ASN A  57     -11.480  -2.972   6.823  1.00  0.90
ATOM    845  O   ASN A  57     -10.458  -2.343   6.546  1.00  0.90
ATOM    846  CB  ASN A  57     -13.206  -3.388   5.059  1.00  0.90
ATOM    847  CG  ASN A  57     -13.507  -4.156   3.802  1.00  0.90
ATOM    848  OD1 ASN A  57     -12.604  -4.717   3.171  1.00  0.90
ATOM    849  ND2 ASN A  57     -14.760  -4.193   3.426  1.00  0.90
ATOM    850  H   ASN A  57     -13.470  -5.427   6.567  1.00  0.90
ATOM    851  HA  ASN A  57     -11.262  -4.255   5.149  1.00  0.90
ATOM    852 1HB  ASN A  57     -14.102  -3.365   5.681  1.00  0.90
ATOM    853 2HB  ASN A  57     -12.965  -2.358   4.793  1.00  0.90
ATOM    854 1HD2 ASN A  57     -15.019  -4.689   2.597  1.00  0.90
ATOM    855 2HD2 ASN A  57     -15.458  -3.725   3.967  1.00  0.90
ATOM    856  N   THR A  58     -12.161  -2.778   7.914  1.00  0.93
ATOM    857  CA  THR A  58     -11.689  -1.835   8.920  1.00  0.93
ATOM    858  C   THR A  58     -10.352  -2.274   9.503  1.00  0.93
ATOM    859  O   THR A  58      -9.462  -1.454   9.727  1.00  0.93
ATOM    860  CB  THR A  58     -12.741  -1.676  10.033  1.00  0.93
ATOM    861  OG1 THR A  58     -13.971  -1.212   9.461  1.00  0.93
ATOM    862  CG2 THR A  58     -12.266  -0.681  11.081  1.00  0.93
ATOM    863  H   THR A  58     -12.994  -3.318   8.098  1.00  0.93
ATOM    864  HG1 THR A  58     -14.608  -1.930   9.448  1.00  0.93
ATOM    865  HA  THR A  58     -11.545  -0.864   8.444  1.00  0.93
ATOM    866  HB  THR A  58     -12.918  -2.640  10.509  1.00  0.93
ATOM    867 1HG2 THR A  58     -13.025  -0.581  11.857  1.00  0.93
ATOM    868 2HG2 THR A  58     -11.337  -1.037  11.526  1.00  0.93
ATOM    869 3HG2 THR A  58     -12.096   0.287  10.613  1.00  0.93
ATOM    870  N   LEU A  59     -10.231  -3.584   9.754  1.00  0.94
ATOM    871  CA  LEU A  59      -8.972  -4.110  10.267  1.00  0.94
ATOM    872  C   LEU A  59      -7.831  -3.863   9.286  1.00  0.94
ATOM    873  O   LEU A  59      -6.744  -3.439   9.678  1.00  0.94
ATOM    874  CB  LEU A  59      -9.110  -5.606  10.573  1.00  0.94
ATOM    875  CG  LEU A  59      -7.826  -6.299  11.047  1.00  0.94
ATOM    876  CD1 LEU A  59      -7.314  -5.613  12.306  1.00  0.94
ATOM    877  CD2 LEU A  59      -8.108  -7.772  11.303  1.00  0.94
ATOM    878  H   LEU A  59     -10.996  -4.221   9.581  1.00  0.94
ATOM    879  HA  LEU A  59      -8.739  -3.598  11.201  1.00  0.94
ATOM    880 1HB  LEU A  59      -9.863  -5.739  11.348  1.00  0.94
ATOM    881 2HB  LEU A  59      -9.450  -6.119   9.673  1.00  0.94
ATOM    882  HG  LEU A  59      -7.057  -6.204  10.280  1.00  0.94
ATOM    883 1HD1 LEU A  59      -6.401  -6.105  12.643  1.00  0.94
ATOM    884 2HD1 LEU A  59      -7.102  -4.566  12.090  1.00  0.94
ATOM    885 3HD1 LEU A  59      -8.070  -5.677  13.088  1.00  0.94
ATOM    886 1HD2 LEU A  59      -7.195  -8.264  11.639  1.00  0.94
ATOM    887 2HD2 LEU A  59      -8.876  -7.867  12.071  1.00  0.94
ATOM    888 3HD2 LEU A  59      -8.455  -8.241  10.382  1.00  0.94
ATOM    889  N   TYR A  60      -8.088  -4.130   8.033  1.00  0.89
ATOM    890  CA  TYR A  60      -7.062  -3.896   7.025  1.00  0.89
ATOM    891  C   TYR A  60      -6.602  -2.444   7.032  1.00  0.89
ATOM    892  O   TYR A  60      -5.404  -2.162   7.034  1.00  0.89
ATOM    893  CB  TYR A  60      -7.605  -4.285   5.648  1.00  0.89
ATOM    894  CG  TYR A  60      -6.595  -4.081   4.541  1.00  0.89
ATOM    895  CD1 TYR A  60      -6.660  -2.948   3.742  1.00  0.89
ATOM    896  CD2 TYR A  60      -5.604  -5.026   4.324  1.00  0.89
ATOM    897  CE1 TYR A  60      -5.737  -2.762   2.731  1.00  0.89
ATOM    898  CE2 TYR A  60      -4.681  -4.840   3.313  1.00  0.89
ATOM    899  CZ  TYR A  60      -4.748  -3.708   2.517  1.00  0.89
ATOM    900  OH  TYR A  60      -3.829  -3.523   1.510  1.00  0.89
ATOM    901  H   TYR A  60      -9.000  -4.453   7.742  1.00  0.89
ATOM    902  HA  TYR A  60      -6.197  -4.518   7.261  1.00  0.89
ATOM    903 1HB  TYR A  60      -7.905  -5.334   5.647  1.00  0.89
ATOM    904 2HB  TYR A  60      -8.489  -3.692   5.415  1.00  0.89
ATOM    905 1HD  TYR A  60      -7.439  -2.205   3.913  1.00  0.89
ATOM    906 1HE  TYR A  60      -5.788  -1.873   2.104  1.00  0.89
ATOM    907 2HE  TYR A  60      -3.902  -5.583   3.143  1.00  0.89
ATOM    908 2HD  TYR A  60      -5.553  -5.916   4.952  1.00  0.89
ATOM    909  HH  TYR A  60      -4.196  -3.838   0.681  1.00  0.89
ATOM    910  N   LEU A  61      -7.551  -1.534   7.036  1.00  0.91
ATOM    911  CA  LEU A  61      -7.209  -0.117   7.046  1.00  0.91
ATOM    912  C   LEU A  61      -6.450   0.259   8.314  1.00  0.91
ATOM    913  O   LEU A  61      -5.514   1.058   8.275  1.00  0.91
ATOM    914  CB  LEU A  61      -8.471   0.742   6.893  1.00  0.91
ATOM    915  CG  LEU A  61      -9.160   0.664   5.525  1.00  0.91
ATOM    916  CD1 LEU A  61     -10.502   1.380   5.590  1.00  0.91
ATOM    917  CD2 LEU A  61      -8.261   1.284   4.467  1.00  0.91
ATOM    918  H   LEU A  61      -8.523  -1.806   7.051  1.00  0.91
ATOM    919  HA  LEU A  61      -6.570   0.091   6.189  1.00  0.91
ATOM    920 1HB  LEU A  61      -9.195   0.436   7.647  1.00  0.91
ATOM    921 2HB  LEU A  61      -8.208   1.785   7.073  1.00  0.91
ATOM    922  HG  LEU A  61      -9.352  -0.380   5.273  1.00  0.91
ATOM    923 1HD1 LEU A  61     -10.992   1.325   4.618  1.00  0.91
ATOM    924 2HD1 LEU A  61     -11.133   0.904   6.341  1.00  0.91
ATOM    925 3HD1 LEU A  61     -10.344   2.425   5.857  1.00  0.91
ATOM    926 1HD2 LEU A  61      -8.750   1.228   3.494  1.00  0.91
ATOM    927 2HD2 LEU A  61      -8.070   2.328   4.717  1.00  0.91
ATOM    928 3HD2 LEU A  61      -7.316   0.742   4.429  1.00  0.91
ATOM    929  N   HIS A  62      -6.915  -0.274   9.419  1.00  0.89
ATOM    930  CA  HIS A  62      -6.234  -0.010  10.681  1.00  0.89
ATOM    931  C   HIS A  62      -4.781  -0.466  10.628  1.00  0.89
ATOM    932  O   HIS A  62      -3.877   0.260  11.041  1.00  0.89
ATOM    933  CB  HIS A  62      -6.977  -0.713  11.820  1.00  0.89
ATOM    934  CG  HIS A  62      -6.297  -0.548  13.143  1.00  0.89
ATOM    935  ND1 HIS A  62      -5.121  -0.722  14.989  1.00  0.89
ATOM    936  CD2 HIS A  62      -5.480  -1.375  13.836  1.00  0.89
ATOM    937  CE1 HIS A  62      -5.721   0.456  15.018  1.00  0.89
ATOM    938  NE2 HIS A  62      -6.442   0.584  13.919  1.00  0.89
ATOM    939  H   HIS A  62      -7.721  -0.884   9.413  1.00  0.89
ATOM    940  HA  HIS A  62      -6.236   1.062  10.877  1.00  0.89
ATOM    941 1HB  HIS A  62      -7.990  -0.318  11.905  1.00  0.89
ATOM    942 2HB  HIS A  62      -7.059  -1.779  11.610  1.00  0.89
ATOM    943 2HD  HIS A  62      -5.155  -2.370  13.530  1.00  0.89
ATOM    944 1HE  HIS A  62      -5.635   1.196  15.814  1.00  0.89
ATOM    945 2HE  HIS A  62      -7.008   1.383  13.673  1.00  0.89
ATOM    946  N   LEU A  63      -4.543  -1.667  10.175  1.00  0.92
ATOM    947  CA  LEU A  63      -3.193  -2.207  10.074  1.00  0.92
ATOM    948  C   LEU A  63      -2.356  -1.417   9.073  1.00  0.92
ATOM    949  O   LEU A  63      -1.183  -1.134   9.316  1.00  0.92
ATOM    950  CB  LEU A  63      -3.238  -3.691   9.690  1.00  0.92
ATOM    951  CG  LEU A  63      -3.832  -4.631  10.748  1.00  0.92
ATOM    952  CD1 LEU A  63      -3.999  -6.023  10.155  1.00  0.92
ATOM    953  CD2 LEU A  63      -2.923  -4.662  11.968  1.00  0.92
ATOM    954  H   LEU A  63      -5.322  -2.227   9.859  1.00  0.92
ATOM    955  HA  LEU A  63      -2.717  -2.135  11.051  1.00  0.92
ATOM    956 1HB  LEU A  63      -3.829  -3.799   8.783  1.00  0.92
ATOM    957 2HB  LEU A  63      -2.223  -4.028   9.480  1.00  0.92
ATOM    958  HG  LEU A  63      -4.819  -4.272  11.040  1.00  0.92
ATOM    959 1HD1 LEU A  63      -4.421  -6.691  10.906  1.00  0.92
ATOM    960 2HD1 LEU A  63      -4.668  -5.975   9.296  1.00  0.92
ATOM    961 3HD1 LEU A  63      -3.028  -6.402   9.837  1.00  0.92
ATOM    962 1HD2 LEU A  63      -3.346  -5.329  12.719  1.00  0.92
ATOM    963 2HD2 LEU A  63      -1.936  -5.021  11.677  1.00  0.92
ATOM    964 3HD2 LEU A  63      -2.836  -3.657  12.382  1.00  0.92
ATOM    965  N   LYS A  64      -2.973  -1.116   7.988  1.00  0.84
ATOM    966  CA  LYS A  64      -2.255  -0.341   6.984  1.00  0.84
ATOM    967  C   LYS A  64      -1.869   1.032   7.520  1.00  0.84
ATOM    968  O   LYS A  64      -0.771   1.524   7.259  1.00  0.84
ATOM    969  CB  LYS A  64      -3.108  -0.216   5.721  1.00  0.84
ATOM    970  CG  LYS A  64      -2.420   0.445   4.534  1.00  0.84
ATOM    971  CD  LYS A  64      -1.299  -0.427   3.990  1.00  0.84
ATOM    972  CE  LYS A  64      -0.648   0.204   2.768  1.00  0.84
ATOM    973  NZ  LYS A  64      -0.087  -0.819   1.844  1.00  0.84
ATOM    974  H   LYS A  64      -3.950  -1.327   7.841  1.00  0.84
ATOM    975  HA  LYS A  64      -1.336  -0.871   6.730  1.00  0.84
ATOM    976 1HB  LYS A  64      -3.431  -1.210   5.410  1.00  0.84
ATOM    977 2HB  LYS A  64      -4.004   0.361   5.952  1.00  0.84
ATOM    978 1HG  LYS A  64      -3.149   0.620   3.742  1.00  0.84
ATOM    979 2HG  LYS A  64      -2.006   1.404   4.842  1.00  0.84
ATOM    980 1HD  LYS A  64      -0.541  -0.570   4.762  1.00  0.84
ATOM    981 2HD  LYS A  64      -1.698  -1.403   3.713  1.00  0.84
ATOM    982 1HE  LYS A  64      -1.405   0.762   2.130  1.00  0.84
ATOM    983 2HE  LYS A  64       0.137   0.833   2.987  1.00  0.84
ATOM    984 1HZ  LYS A  64       0.315  -0.395   0.950  1.00  0.84
ATOM    985 2HZ  LYS A  64       0.593  -1.398   2.230  1.00  0.84
ATOM    986 3HZ  LYS A  64      -0.847  -1.463   1.429  1.00  0.84
ATOM    987  N   GLN A  65      -2.734   1.688   8.243  1.00  0.82
ATOM    988  CA  GLN A  65      -2.421   2.971   8.862  1.00  0.82
ATOM    989  C   GLN A  65      -1.223   2.855   9.796  1.00  0.82
ATOM    990  O   GLN A  65      -0.336   3.708   9.793  1.00  0.82
ATOM    991  CB  GLN A  65      -3.633   3.511   9.625  1.00  0.82
ATOM    992  CG  GLN A  65      -4.717   4.095   8.735  1.00  0.82
ATOM    993  CD  GLN A  65      -5.938   4.531   9.521  1.00  0.82
ATOM    994  OE1 GLN A  65      -6.156   4.091  10.653  1.00  0.82
ATOM    995  NE2 GLN A  65      -6.745   5.402   8.924  1.00  0.82
ATOM    996  H   GLN A  65      -3.630   1.259   8.426  1.00  0.82
ATOM    997  HA  GLN A  65      -2.166   3.681   8.076  1.00  0.82
ATOM    998 1HB  GLN A  65      -4.078   2.710  10.216  1.00  0.82
ATOM    999 2HB  GLN A  65      -3.311   4.289  10.318  1.00  0.82
ATOM   1000 1HG  GLN A  65      -4.316   4.965   8.215  1.00  0.82
ATOM   1001 2HG  GLN A  65      -5.027   3.338   8.014  1.00  0.82
ATOM   1002 1HE2 GLN A  65      -7.561   5.724   9.390  1.00  0.82
ATOM   1003 2HE2 GLN A  65      -6.531   5.733   8.005  1.00  0.82
ATOM   1004  N   ASP A  66      -1.259   1.805  10.531  1.00  0.86
ATOM   1005  CA  ASP A  66      -0.131   1.565  11.424  1.00  0.86
ATOM   1006  C   ASP A  66       1.166   1.408  10.642  1.00  0.86
ATOM   1007  O   ASP A  66       2.198   1.968  11.012  1.00  0.86
ATOM   1008  CB  ASP A  66      -0.421   0.307  12.245  1.00  0.86
ATOM   1009  CG  ASP A  66       0.672  -0.010  13.257  1.00  0.86
ATOM   1010  OD1 ASP A  66       0.845  -1.163  13.574  1.00  0.86
ATOM   1011  OD2 ASP A  66       1.323   0.904  13.703  1.00  0.86
ATOM   1012  H   ASP A  66      -2.030   1.153  10.526  1.00  0.86
ATOM   1013  HA  ASP A  66      -0.014   2.434  12.074  1.00  0.86
ATOM   1014 1HB  ASP A  66      -1.364   0.431  12.778  1.00  0.86
ATOM   1015 2HB  ASP A  66      -0.534  -0.546  11.575  1.00  0.86
ATOM   1016  N   LEU A  67       1.076   0.676   9.562  1.00  0.87
ATOM   1017  CA  LEU A  67       2.240   0.480   8.706  1.00  0.87
ATOM   1018  C   LEU A  67       2.707   1.800   8.100  1.00  0.87
ATOM   1019  O   LEU A  67       3.895   2.121   8.129  1.00  0.87
ATOM   1020  CB  LEU A  67       1.899  -0.522   7.596  1.00  0.87
ATOM   1021  CG  LEU A  67       2.982  -0.742   6.531  1.00  0.87
ATOM   1022  CD1 LEU A  67       4.121  -1.559   7.125  1.00  0.87
ATOM   1023  CD2 LEU A  67       2.374  -1.446   5.327  1.00  0.87
ATOM   1024  H   LEU A  67       0.217   0.193   9.344  1.00  0.87
ATOM   1025  HA  LEU A  67       3.050   0.074   9.310  1.00  0.87
ATOM   1026 1HB  LEU A  67       1.687  -1.486   8.056  1.00  0.87
ATOM   1027 2HB  LEU A  67       0.999  -0.179   7.087  1.00  0.87
ATOM   1028  HG  LEU A  67       3.389   0.221   6.221  1.00  0.87
ATOM   1029 1HD1 LEU A  67       4.890  -1.715   6.368  1.00  0.87
ATOM   1030 2HD1 LEU A  67       4.550  -1.023   7.972  1.00  0.87
ATOM   1031 3HD1 LEU A  67       3.740  -2.523   7.460  1.00  0.87
ATOM   1032 1HD2 LEU A  67       3.143  -1.601   4.570  1.00  0.87
ATOM   1033 2HD2 LEU A  67       1.968  -2.409   5.636  1.00  0.87
ATOM   1034 3HD2 LEU A  67       1.575  -0.832   4.912  1.00  0.87
ATOM   1035  N   CYS A  68       1.787   2.536   7.572  1.00  0.86
ATOM   1036  CA  CYS A  68       2.102   3.805   6.929  1.00  0.86
ATOM   1037  C   CYS A  68       2.711   4.789   7.920  1.00  0.86
ATOM   1038  O   CYS A  68       3.667   5.496   7.601  1.00  0.86
ATOM   1039  CB  CYS A  68       0.866   4.405   6.259  1.00  0.86
ATOM   1040  SG  CYS A  68       0.348   3.530   4.763  1.00  0.86
ATOM   1041  H   CYS A  68       0.823   2.237   7.626  1.00  0.86
ATOM   1042  HA  CYS A  68       2.825   3.620   6.134  1.00  0.86
ATOM   1043 1HB  CYS A  68       0.031   4.398   6.960  1.00  0.86
ATOM   1044 2HB  CYS A  68       1.061   5.443   5.992  1.00  0.86
ATOM   1045  HG  CYS A  68      -0.889   4.017   4.739  1.00  0.86
ATOM   1046  N   GLN A  69       2.188   4.845   9.078  1.00  0.77
ATOM   1047  CA  GLN A  69       2.724   5.732  10.103  1.00  0.77
ATOM   1048  C   GLN A  69       4.178   5.398  10.414  1.00  0.77
ATOM   1049  O   GLN A  69       5.009   6.292  10.575  1.00  0.77
ATOM   1050  CB  GLN A  69       1.878   5.660  11.377  1.00  0.77
ATOM   1051  CG  GLN A  69       0.533   6.354  11.251  1.00  0.77
ATOM   1052  CD  GLN A  69      -0.321   6.192  12.494  1.00  0.77
ATOM   1053  OE1 GLN A  69       0.009   5.413  13.393  1.00  0.77
ATOM   1054  NE2 GLN A  69      -1.424   6.929  12.554  1.00  0.77
ATOM   1055  H   GLN A  69       1.417   4.234   9.310  1.00  0.77
ATOM   1056  HA  GLN A  69       2.687   6.755   9.729  1.00  0.77
ATOM   1057 1HB  GLN A  69       1.696   4.619  11.641  1.00  0.77
ATOM   1058 2HB  GLN A  69       2.417   6.119  12.205  1.00  0.77
ATOM   1059 1HG  GLN A  69       0.698   7.419  11.086  1.00  0.77
ATOM   1060 2HG  GLN A  69      -0.008   5.925  10.407  1.00  0.77
ATOM   1061 1HE2 GLN A  69      -2.023   6.865  13.344  1.00  0.77
ATOM   1062 2HE2 GLN A  69      -1.653   7.548  11.803  1.00  0.77
ATOM   1063  N   SER A  70       4.421   4.140  10.478  1.00  0.83
ATOM   1064  CA  SER A  70       5.795   3.726  10.736  1.00  0.83
ATOM   1065  C   SER A  70       6.714   4.116   9.586  1.00  0.83
ATOM   1066  O   SER A  70       7.858   4.516   9.800  1.00  0.83
ATOM   1067  CB  SER A  70       5.853   2.229  10.969  1.00  0.83
ATOM   1068  OG  SER A  70       5.182   1.854  12.140  1.00  0.83
ATOM   1069  H   SER A  70       3.707   3.435  10.365  1.00  0.83
ATOM   1070  HG  SER A  70       5.246   0.897  12.187  1.00  0.83
ATOM   1071  HA  SER A  70       6.144   4.229  11.639  1.00  0.83
ATOM   1072 1HB  SER A  70       5.410   1.720  10.113  1.00  0.83
ATOM   1073 2HB  SER A  70       6.896   1.920  11.029  1.00  0.83
ATOM   1074  N   MET A  71       6.199   4.050   8.418  1.00  0.81
ATOM   1075  CA  MET A  71       6.984   4.383   7.235  1.00  0.81
ATOM   1076  C   MET A  71       7.183   5.889   7.112  1.00  0.81
ATOM   1077  O   MET A  71       8.278   6.357   6.801  1.00  0.81
ATOM   1078  CB  MET A  71       6.304   3.838   5.981  1.00  0.81
ATOM   1079  CG  MET A  71       6.363   2.322   5.849  1.00  0.81
ATOM   1080  SD  MET A  71       5.438   1.712   4.426  1.00  0.81
ATOM   1081  CE  MET A  71       6.212   2.631   3.099  1.00  0.81
ATOM   1082  H   MET A  71       5.225   3.806   8.309  1.00  0.81
ATOM   1083  HA  MET A  71       7.969   3.927   7.334  1.00  0.81
ATOM   1084 1HB  MET A  71       5.255   4.132   5.977  1.00  0.81
ATOM   1085 2HB  MET A  71       6.769   4.269   5.095  1.00  0.81
ATOM   1086 1HG  MET A  71       7.401   2.007   5.746  1.00  0.81
ATOM   1087 2HG  MET A  71       5.955   1.862   6.748  1.00  0.81
ATOM   1088 1HE  MET A  71       5.666   2.346   1.844  1.00  0.81
ATOM   1089 2HE  MET A  71       5.980   3.672   2.991  1.00  0.81
ATOM   1090 3HE  MET A  71       7.205   2.404   2.736  1.00  0.81
ATOM   1091  N   ILE A  72       6.134   6.616   7.373  1.00  0.76
ATOM   1092  CA  ILE A  72       6.203   8.069   7.265  1.00  0.76
ATOM   1093  C   ILE A  72       7.180   8.651   8.278  1.00  0.76
ATOM   1094  O   ILE A  72       7.932   9.575   7.970  1.00  0.76
ATOM   1095  CB  ILE A  72       4.804   8.685   7.448  1.00  0.76
ATOM   1096  CG1 ILE A  72       3.862   8.342   6.290  1.00  0.76
ATOM   1097  CG2 ILE A  72       4.931  10.192   7.605  1.00  0.76
ATOM   1098  CD1 ILE A  72       2.429   8.764   6.523  1.00  0.76
ATOM   1099  H   ILE A  72       5.303   6.190   7.757  1.00  0.76
ATOM   1100  HA  ILE A  72       6.555   8.325   6.267  1.00  0.76
ATOM   1101  HB  ILE A  72       4.357   8.271   8.351  1.00  0.76
ATOM   1102 1HG2 ILE A  72       3.945  10.626   7.764  1.00  0.76
ATOM   1103 2HG2 ILE A  72       5.568  10.416   8.461  1.00  0.76
ATOM   1104 3HG2 ILE A  72       5.373  10.616   6.704  1.00  0.76
ATOM   1105 1HG1 ILE A  72       4.216   8.823   5.379  1.00  0.76
ATOM   1106 2HG1 ILE A  72       3.875   7.265   6.117  1.00  0.76
ATOM   1107 1HD1 ILE A  72       1.824   8.487   5.660  1.00  0.76
ATOM   1108 2HD1 ILE A  72       2.043   8.265   7.413  1.00  0.76
ATOM   1109 3HD1 ILE A  72       2.387   9.843   6.664  1.00  0.76
ATOM   1110  N   MET A  73       7.181   8.131   9.416  1.00  0.76
ATOM   1111  CA  MET A  73       8.077   8.618  10.459  1.00  0.76
ATOM   1112  C   MET A  73       9.535   8.481  10.040  1.00  0.76
ATOM   1113  O   MET A  73      10.371   9.317  10.384  1.00  0.76
ATOM   1114  CB  MET A  73       7.824   7.868  11.765  1.00  0.76
ATOM   1115  CG  MET A  73       6.515   8.220  12.458  1.00  0.76
ATOM   1116  SD  MET A  73       6.347   9.989  12.768  1.00  0.76
ATOM   1117  CE  MET A  73       7.670  10.253  13.946  1.00  0.76
ATOM   1118  H   MET A  73       6.622   7.308   9.593  1.00  0.76
ATOM   1119  HA  MET A  73       7.877   9.677  10.619  1.00  0.76
ATOM   1120 1HB  MET A  73       7.821   6.796  11.571  1.00  0.76
ATOM   1121 2HB  MET A  73       8.637   8.073  12.462  1.00  0.76
ATOM   1122 1HG  MET A  73       5.678   7.898  11.840  1.00  0.76
ATOM   1123 2HG  MET A  73       6.456   7.697  13.412  1.00  0.76
ATOM   1124 1HE  MET A  73       7.766  11.581  14.374  1.00  0.76
ATOM   1125 2HE  MET A  73       7.536   9.913  14.954  1.00  0.76
ATOM   1126 3HE  MET A  73       8.712  10.253  13.661  1.00  0.76
ATOM   1127  N   GLU A  74       9.807   7.717   9.176  1.00  0.75
ATOM   1128  CA  GLU A  74      11.192   7.432   8.821  1.00  0.75
ATOM   1129  C   GLU A  74      11.517   7.937   7.421  1.00  0.75
ATOM   1130  O   GLU A  74      12.671   7.908   6.993  1.00  0.75
ATOM   1131  CB  GLU A  74      11.486   5.934   8.933  1.00  0.75
ATOM   1132  CG  GLU A  74      11.452   5.424  10.367  1.00  0.75
ATOM   1133  CD  GLU A  74      11.677   3.941  10.465  1.00  0.75
ATOM   1134  OE1 GLU A  74      11.713   3.436  11.562  1.00  0.75
ATOM   1135  OE2 GLU A  74      11.814   3.312   9.442  1.00  0.75
ATOM   1136  H   GLU A  74       9.078   7.099   8.849  1.00  0.75
ATOM   1137  HA  GLU A  74      11.843   7.950   9.525  1.00  0.75
ATOM   1138 1HB  GLU A  74      10.757   5.365   8.358  1.00  0.75
ATOM   1139 2HB  GLU A  74      12.472   5.714   8.523  1.00  0.75
ATOM   1140 1HG  GLU A  74      12.235   5.923  10.938  1.00  0.75
ATOM   1141 2HG  GLU A  74      10.476   5.646  10.798  1.00  0.75
ATOM   1142  N   LEU A  75      10.467   8.350   6.808  1.00  0.79
ATOM   1143  CA  LEU A  75      10.672   8.741   5.419  1.00  0.79
ATOM   1144  C   LEU A  75      11.602   9.946   5.316  1.00  0.79
ATOM   1145  O   LEU A  75      11.419  10.944   6.013  1.00  0.79
ATOM   1146  CB  LEU A  75       9.311   9.051   4.784  1.00  0.79
ATOM   1147  CG  LEU A  75       9.254   9.325   3.276  1.00  0.79
ATOM   1148  CD1 LEU A  75       9.531   8.037   2.513  1.00  0.79
ATOM   1149  CD2 LEU A  75       7.890   9.892   2.914  1.00  0.79
ATOM   1150  H   LEU A  75       9.544   8.431   7.211  1.00  0.79
ATOM   1151  HA  LEU A  75      11.132   7.907   4.890  1.00  0.79
ATOM   1152 1HB  LEU A  75       8.659   8.203   4.991  1.00  0.79
ATOM   1153 2HB  LEU A  75       8.909   9.925   5.295  1.00  0.79
ATOM   1154  HG  LEU A  75      10.029  10.045   3.007  1.00  0.79
ATOM   1155 1HD1 LEU A  75       9.491   8.232   1.442  1.00  0.79
ATOM   1156 2HD1 LEU A  75      10.521   7.664   2.777  1.00  0.79
ATOM   1157 3HD1 LEU A  75       8.781   7.291   2.774  1.00  0.79
ATOM   1158 1HD2 LEU A  75       7.850  10.088   1.842  1.00  0.79
ATOM   1159 2HD2 LEU A  75       7.115   9.173   3.180  1.00  0.79
ATOM   1160 3HD2 LEU A  75       7.725  10.821   3.459  1.00  0.79
ATOM   1161  N   ASP A  76      12.511   9.749   4.368  1.00  0.81
ATOM   1162  CA  ASP A  76      13.418  10.830   4.001  1.00  0.81
ATOM   1163  C   ASP A  76      13.004  11.474   2.685  1.00  0.81
ATOM   1164  O   ASP A  76      13.220  10.911   1.612  1.00  0.81
ATOM   1165  CB  ASP A  76      14.841  10.276   3.899  1.00  0.81
ATOM   1166  CG  ASP A  76      15.877  11.359   3.629  1.00  0.81
ATOM   1167  OD1 ASP A  76      17.039  11.037   3.554  1.00  0.81
ATOM   1168  OD2 ASP A  76      15.496  12.498   3.501  1.00  0.81
ATOM   1169  H   ASP A  76      12.723   8.807   4.071  1.00  0.81
ATOM   1170  HA  ASP A  76      13.365  11.602   4.770  1.00  0.81
ATOM   1171 1HB  ASP A  76      15.102   9.767   4.827  1.00  0.81
ATOM   1172 2HB  ASP A  76      14.890   9.539   3.097  1.00  0.81
ATOM   1173  N   ARG A  77      12.500  12.640   2.792  1.00  0.73
ATOM   1174  CA  ARG A  77      11.934  13.304   1.624  1.00  0.73
ATOM   1175  C   ARG A  77      13.029  13.862   0.723  1.00  0.73
ATOM   1176  O   ARG A  77      12.763  14.292  -0.399  1.00  0.73
ATOM   1177  CB  ARG A  77      10.965  14.404   2.031  1.00  0.73
ATOM   1178  CG  ARG A  77       9.733  13.849   2.729  1.00  0.73
ATOM   1179  CD  ARG A  77       8.739  14.914   3.018  1.00  0.73
ATOM   1180  NE  ARG A  77       7.549  14.385   3.664  1.00  0.73
ATOM   1181  CZ  ARG A  77       6.288  14.763   3.375  1.00  0.73
ATOM   1182  NH1 ARG A  77       6.071  15.671   2.450  1.00  0.73
ATOM   1183  NH2 ARG A  77       5.271  14.220   4.021  1.00  0.73
ATOM   1184  H   ARG A  77      12.424  13.084   3.696  1.00  0.73
ATOM   1185  HA  ARG A  77      11.357  12.574   1.057  1.00  0.73
ATOM   1186 1HB  ARG A  77      11.439  15.109   2.712  1.00  0.73
ATOM   1187 2HB  ARG A  77      10.626  14.966   1.161  1.00  0.73
ATOM   1188 1HG  ARG A  77       9.259  13.102   2.093  1.00  0.73
ATOM   1189 2HG  ARG A  77      10.026  13.389   3.674  1.00  0.73
ATOM   1190 1HD  ARG A  77       9.183  15.657   3.679  1.00  0.73
ATOM   1191 2HD  ARG A  77       8.437  15.391   2.086  1.00  0.73
ATOM   1192  HE  ARG A  77       7.676  13.683   4.382  1.00  0.73
ATOM   1193 1HH1 ARG A  77       6.848  16.086   1.956  1.00  0.73
ATOM   1194 2HH1 ARG A  77       5.126  15.954   2.233  1.00  0.73
ATOM   1195 1HH2 ARG A  77       5.438  13.522   4.732  1.00  0.73
ATOM   1196 2HH2 ARG A  77       4.327  14.503   3.804  1.00  0.73
ATOM   1197  N   SER A  78      14.211  13.809   1.127  1.00  0.85
ATOM   1198  CA  SER A  78      15.332  14.284   0.325  1.00  0.85
ATOM   1199  C   SER A  78      15.724  13.262  -0.735  1.00  0.85
ATOM   1200  O   SER A  78      16.489  13.565  -1.650  1.00  0.85
ATOM   1201  CB  SER A  78      16.532  14.626   1.187  1.00  0.85
ATOM   1202  OG  SER A  78      17.163  13.483   1.694  1.00  0.85
ATOM   1203  H   SER A  78      14.390  13.430   2.046  1.00  0.85
ATOM   1204  HG  SER A  78      16.468  12.834   1.830  1.00  0.85
ATOM   1205  HA  SER A  78      15.032  15.203  -0.180  1.00  0.85
ATOM   1206 1HB  SER A  78      17.240  15.202   0.593  1.00  0.85
ATOM   1207 2HB  SER A  78      16.204  15.259   2.011  1.00  0.85
ATOM   1208  N   ILE A  79      15.186  11.979  -0.572  1.00  0.85
ATOM   1209  CA  ILE A  79      15.459  10.979  -1.597  1.00  0.85
ATOM   1210  C   ILE A  79      14.578  11.191  -2.822  1.00  0.85
ATOM   1211  O   ILE A  79      13.351  11.160  -2.729  1.00  0.85
ATOM   1212  CB  ILE A  79      15.227   9.572  -1.016  1.00  0.85
ATOM   1213  CG1 ILE A  79      16.161   9.261   0.157  1.00  0.85
ATOM   1214  CG2 ILE A  79      15.390   8.539  -2.119  1.00  0.85
ATOM   1215  CD1 ILE A  79      15.890   7.929   0.816  1.00  0.85
ATOM   1216  H   ILE A  79      14.647  11.717   0.241  1.00  0.85
ATOM   1217  HA  ILE A  79      16.499  11.075  -1.905  1.00  0.85
ATOM   1218  HB  ILE A  79      14.210   9.521  -0.630  1.00  0.85
ATOM   1219 1HG2 ILE A  79      15.195   7.544  -1.718  1.00  0.85
ATOM   1220 2HG2 ILE A  79      14.686   8.750  -2.923  1.00  0.85
ATOM   1221 3HG2 ILE A  79      16.408   8.579  -2.508  1.00  0.85
ATOM   1222 1HG1 ILE A  79      17.194   9.267  -0.190  1.00  0.85
ATOM   1223 2HG1 ILE A  79      16.067  10.040   0.914  1.00  0.85
ATOM   1224 1HD1 ILE A  79      16.592   7.780   1.638  1.00  0.85
ATOM   1225 2HD1 ILE A  79      14.871   7.914   1.203  1.00  0.85
ATOM   1226 3HD1 ILE A  79      16.013   7.130   0.086  1.00  0.85
ATOM   1227  N   THR A  80      15.191  11.484  -3.880  1.00  0.84
ATOM   1228  CA  THR A  80      14.425  11.764  -5.088  1.00  0.84
ATOM   1229  C   THR A  80      14.470  10.588  -6.055  1.00  0.84
ATOM   1230  O   THR A  80      13.579  10.421  -6.888  1.00  0.84
ATOM   1231  CB  THR A  80      14.916  13.042  -5.792  1.00  0.84
ATOM   1232  OG1 THR A  80      16.311  12.966  -6.115  1.00  0.84
ATOM   1233  CG2 THR A  80      14.673  14.243  -4.891  1.00  0.84
ATOM   1234  H   THR A  80      16.200  11.487  -3.925  1.00  0.84
ATOM   1235  HG1 THR A  80      16.626  13.834  -6.377  1.00  0.84
ATOM   1236  HA  THR A  80      13.384  11.929  -4.808  1.00  0.84
ATOM   1237  HB  THR A  80      14.350  13.168  -6.715  1.00  0.84
ATOM   1238 1HG2 THR A  80      14.990  15.152  -5.402  1.00  0.84
ATOM   1239 2HG2 THR A  80      13.612  14.311  -4.653  1.00  0.84
ATOM   1240 3HG2 THR A  80      15.244  14.128  -3.970  1.00  0.84
ATOM   1241  N   ASP A  81      15.481   9.782  -5.906  1.00  0.85
ATOM   1242  CA  ASP A  81      15.577   8.599  -6.753  1.00  0.85
ATOM   1243  C   ASP A  81      14.520   7.568  -6.382  1.00  0.85
ATOM   1244  O   ASP A  81      14.409   7.167  -5.223  1.00  0.85
ATOM   1245  CB  ASP A  81      16.975   7.998  -6.585  1.00  0.85
ATOM   1246  CG  ASP A  81      17.163   6.728  -7.405  1.00  0.85
ATOM   1247  OD1 ASP A  81      17.325   5.684  -6.818  1.00  0.85
ATOM   1248  OD2 ASP A  81      17.145   6.815  -8.609  1.00  0.85
ATOM   1249  H   ASP A  81      16.209   9.964  -5.231  1.00  0.85
ATOM   1250  HA  ASP A  81      15.390   8.897  -7.786  1.00  0.85
ATOM   1251 1HB  ASP A  81      17.728   8.725  -6.890  1.00  0.85
ATOM   1252 2HB  ASP A  81      17.151   7.764  -5.535  1.00  0.85
ATOM   1253  N   ALA A  82      13.661   7.225  -7.356  1.00  0.86
ATOM   1254  CA  ALA A  82      12.539   6.332  -7.091  1.00  0.86
ATOM   1255  C   ALA A  82      13.018   4.990  -6.553  1.00  0.86
ATOM   1256  O   ALA A  82      12.409   4.419  -5.648  1.00  0.86
ATOM   1257  CB  ALA A  82      11.690   6.149  -8.340  1.00  0.86
ATOM   1258  H   ALA A  82      13.806   7.567  -8.295  1.00  0.86
ATOM   1259  HA  ALA A  82      11.912   6.793  -6.328  1.00  0.86
ATOM   1260 1HB  ALA A  82      10.854   5.485  -8.118  1.00  0.86
ATOM   1261 2HB  ALA A  82      11.308   7.117  -8.665  1.00  0.86
ATOM   1262 3HB  ALA A  82      12.297   5.714  -9.132  1.00  0.86
ATOM   1263  N   LYS A  83      14.028   4.438  -7.141  1.00  0.86
ATOM   1264  CA  LYS A  83      14.538   3.153  -6.679  1.00  0.86
ATOM   1265  C   LYS A  83      15.010   3.236  -5.233  1.00  0.86
ATOM   1266  O   LYS A  83      14.719   2.356  -4.423  1.00  0.86
ATOM   1267  CB  LYS A  83      15.663   2.677  -7.599  1.00  0.86
ATOM   1268  CG  LYS A  83      16.173   1.286  -7.244  1.00  0.86
ATOM   1269  CD  LYS A  83      17.208   0.804  -8.249  1.00  0.86
ATOM   1270  CE  LYS A  83      17.689  -0.602  -7.919  1.00  0.86
ATOM   1271  NZ  LYS A  83      18.414  -1.224  -9.060  1.00  0.86
ATOM   1272  H   LYS A  83      14.457   4.879  -7.942  1.00  0.86
ATOM   1273  HA  LYS A  83      13.730   2.423  -6.724  1.00  0.86
ATOM   1274 1HB  LYS A  83      15.319   2.653  -8.633  1.00  0.86
ATOM   1275 2HB  LYS A  83      16.507   3.365  -7.550  1.00  0.86
ATOM   1276 1HG  LYS A  83      16.624   1.306  -6.251  1.00  0.86
ATOM   1277 2HG  LYS A  83      15.339   0.585  -7.231  1.00  0.86
ATOM   1278 1HD  LYS A  83      16.773   0.806  -9.249  1.00  0.86
ATOM   1279 2HD  LYS A  83      18.063   1.480  -8.243  1.00  0.86
ATOM   1280 1HE  LYS A  83      18.453  -0.598  -7.079  1.00  0.86
ATOM   1281 2HE  LYS A  83      16.933  -1.260  -7.686  1.00  0.86
ATOM   1282 1HZ  LYS A  83      18.814  -2.185  -8.823  1.00  0.86
ATOM   1283 2HZ  LYS A  83      17.899  -1.311  -9.881  1.00  0.86
ATOM   1284 3HZ  LYS A  83      19.319  -0.694  -9.314  1.00  0.86
ATOM   1285  N   MET A  84      15.750   4.318  -4.914  1.00  0.85
ATOM   1286  CA  MET A  84      16.249   4.486  -3.554  1.00  0.85
ATOM   1287  C   MET A  84      15.105   4.672  -2.566  1.00  0.85
ATOM   1288  O   MET A  84      15.140   4.145  -1.454  1.00  0.85
ATOM   1289  CB  MET A  84      17.221   5.663  -3.486  1.00  0.85
ATOM   1290  CG  MET A  84      18.564   5.404  -4.153  1.00  0.85
ATOM   1291  SD  MET A  84      19.426   3.982  -3.454  1.00  0.85
ATOM   1292  CE  MET A  84      19.935   4.641  -1.869  1.00  0.85
ATOM   1293  H   MET A  84      15.967   5.018  -5.608  1.00  0.85
ATOM   1294  HA  MET A  84      16.788   3.583  -3.269  1.00  0.85
ATOM   1295 1HB  MET A  84      16.773   6.533  -3.964  1.00  0.85
ATOM   1296 2HB  MET A  84      17.409   5.921  -2.444  1.00  0.85
ATOM   1297 1HG  MET A  84      18.414   5.227  -5.218  1.00  0.85
ATOM   1298 2HG  MET A  84      19.201   6.282  -4.041  1.00  0.85
ATOM   1299 1HE  MET A  84      20.651   3.721  -1.097  1.00  0.85
ATOM   1300 2HE  MET A  84      20.750   5.337  -1.839  1.00  0.85
ATOM   1301 3HE  MET A  84      19.241   4.806  -1.057  1.00  0.85
ATOM   1302  N   MET A  85      14.155   5.454  -2.957  1.00  0.83
ATOM   1303  CA  MET A  85      12.987   5.633  -2.103  1.00  0.83
ATOM   1304  C   MET A  85      12.262   4.312  -1.876  1.00  0.83
ATOM   1305  O   MET A  85      11.875   3.990  -0.753  1.00  0.83
ATOM   1306  CB  MET A  85      12.045   6.662  -2.725  1.00  0.83
ATOM   1307  CG  MET A  85      10.786   6.954  -1.921  1.00  0.83
ATOM   1308  SD  MET A  85      11.129   7.841  -0.388  1.00  0.83
ATOM   1309  CE  MET A  85      10.147   9.319  -0.625  1.00  0.83
ATOM   1310  H   MET A  85      14.200   5.945  -3.839  1.00  0.83
ATOM   1311  HA  MET A  85      13.321   5.997  -1.132  1.00  0.83
ATOM   1312 1HB  MET A  85      12.580   7.601  -2.860  1.00  0.83
ATOM   1313 2HB  MET A  85      11.738   6.315  -3.712  1.00  0.83
ATOM   1314 1HG  MET A  85      10.102   7.554  -2.521  1.00  0.83
ATOM   1315 2HG  MET A  85      10.288   6.017  -1.672  1.00  0.83
ATOM   1316 1HE  MET A  85      10.236  10.214   0.446  1.00  0.83
ATOM   1317 2HE  MET A  85      10.498  10.065  -1.309  1.00  0.83
ATOM   1318 3HE  MET A  85       9.068   9.318  -0.555  1.00  0.83
ATOM   1319  N   THR A  86      12.103   3.578  -2.952  1.00  0.89
ATOM   1320  CA  THR A  86      11.465   2.272  -2.842  1.00  0.89
ATOM   1321  C   THR A  86      12.247   1.354  -1.912  1.00  0.89
ATOM   1322  O   THR A  86      11.665   0.642  -1.093  1.00  0.89
ATOM   1323  CB  THR A  86      11.316   1.633  -4.235  1.00  0.89
ATOM   1324  OG1 THR A  86      10.541   2.499  -5.074  1.00  0.89
ATOM   1325  CG2 THR A  86      10.627   0.281  -4.134  1.00  0.89
ATOM   1326  H   THR A  86      12.452   3.882  -3.850  1.00  0.89
ATOM   1327  HG1 THR A  86      11.102   3.200  -5.414  1.00  0.89
ATOM   1328  HA  THR A  86      10.468   2.408  -2.421  1.00  0.89
ATOM   1329  HB  THR A  86      12.301   1.501  -4.684  1.00  0.89
ATOM   1330 1HG2 THR A  86      10.529  -0.152  -5.130  1.00  0.89
ATOM   1331 2HG2 THR A  86      11.220  -0.384  -3.506  1.00  0.89
ATOM   1332 3HG2 THR A  86       9.639   0.408  -3.696  1.00  0.89
ATOM   1333  N   ARG A  87      13.558   1.353  -2.047  1.00  0.83
ATOM   1334  CA  ARG A  87      14.408   0.557  -1.170  1.00  0.83
ATOM   1335  C   ARG A  87      14.203   0.938   0.291  1.00  0.83
ATOM   1336  O   ARG A  87      14.116   0.072   1.162  1.00  0.83
ATOM   1337  CB  ARG A  87      15.871   0.708  -1.560  1.00  0.83
ATOM   1338  CG  ARG A  87      16.786  -0.184  -0.736  1.00  0.83
ATOM   1339  CD  ARG A  87      18.211  -0.011  -1.119  1.00  0.83
ATOM   1340  NE  ARG A  87      18.468  -0.471  -2.475  1.00  0.83
ATOM   1341  CZ  ARG A  87      19.328  -1.457  -2.798  1.00  0.83
ATOM   1342  NH1 ARG A  87      20.005  -2.074  -1.855  1.00  0.83
ATOM   1343  NH2 ARG A  87      19.491  -1.803  -4.063  1.00  0.83
ATOM   1344  H   ARG A  87      13.987   1.945  -2.744  1.00  0.83
ATOM   1345  HA  ARG A  87      14.145  -0.494  -1.294  1.00  0.83
ATOM   1346 1HB  ARG A  87      16.018   0.453  -2.609  1.00  0.83
ATOM   1347 2HB  ARG A  87      16.202   1.737  -1.424  1.00  0.83
ATOM   1348 1HG  ARG A  87      16.683   0.065   0.320  1.00  0.83
ATOM   1349 2HG  ARG A  87      16.514  -1.228  -0.892  1.00  0.83
ATOM   1350 1HD  ARG A  87      18.478   1.043  -1.061  1.00  0.83
ATOM   1351 2HD  ARG A  87      18.842  -0.583  -0.440  1.00  0.83
ATOM   1352  HE  ARG A  87      17.965  -0.020  -3.227  1.00  0.83
ATOM   1353 1HH1 ARG A  87      19.880  -1.810  -0.888  1.00  0.83
ATOM   1354 2HH1 ARG A  87      20.649  -2.812  -2.097  1.00  0.83
ATOM   1355 1HH2 ARG A  87      18.971  -1.328  -4.788  1.00  0.83
ATOM   1356 2HH2 ARG A  87      20.136  -2.541  -4.305  1.00  0.83
ATOM   1357  N   PHE A  88      14.186   2.248   0.510  1.00  0.83
ATOM   1358  CA  PHE A  88      13.957   2.723   1.869  1.00  0.83
ATOM   1359  C   PHE A  88      12.621   2.228   2.408  1.00  0.83
ATOM   1360  O   PHE A  88      12.530   1.778   3.550  1.00  0.83
ATOM   1361  CB  PHE A  88      14.021   4.251   1.891  1.00  0.83
ATOM   1362  CG  PHE A  88      13.790   4.827   3.259  1.00  0.83
ATOM   1363  CD1 PHE A  88      12.554   5.351   3.607  1.00  0.83
ATOM   1364  CD2 PHE A  88      14.808   4.846   4.201  1.00  0.83
ATOM   1365  CE1 PHE A  88      12.340   5.881   4.866  1.00  0.83
ATOM   1366  CE2 PHE A  88      14.597   5.375   5.459  1.00  0.83
ATOM   1367  CZ  PHE A  88      13.362   5.893   5.792  1.00  0.83
ATOM   1368  H   PHE A  88      14.272   2.920  -0.239  1.00  0.83
ATOM   1369  HA  PHE A  88      14.741   2.324   2.512  1.00  0.83
ATOM   1370 1HB  PHE A  88      14.996   4.587   1.541  1.00  0.83
ATOM   1371 2HB  PHE A  88      13.271   4.665   1.216  1.00  0.83
ATOM   1372 1HD  PHE A  88      11.747   5.342   2.875  1.00  0.83
ATOM   1373 2HD  PHE A  88      15.784   4.437   3.938  1.00  0.83
ATOM   1374 1HE  PHE A  88      11.364   6.290   5.126  1.00  0.83
ATOM   1375 2HE  PHE A  88      15.405   5.384   6.190  1.00  0.83
ATOM   1376  HZ  PHE A  88      13.195   6.310   6.784  1.00  0.83
ATOM   1377  N   ILE A  89      11.571   2.337   1.617  1.00  0.88
ATOM   1378  CA  ILE A  89      10.255   1.846   2.010  1.00  0.88
ATOM   1379  C   ILE A  89      10.278   0.342   2.251  1.00  0.88
ATOM   1380  O   ILE A  89       9.720  -0.147   3.234  1.00  0.88
ATOM   1381  CB  ILE A  89       9.205   2.215   0.947  1.00  0.88
ATOM   1382  CG1 ILE A  89       8.988   3.730   0.903  1.00  0.88
ATOM   1383  CG2 ILE A  89       7.894   1.495   1.228  1.00  0.88
ATOM   1384  CD1 ILE A  89       8.030   4.179  -0.177  1.00  0.88
ATOM   1385  H   ILE A  89      11.692   2.738   0.698  1.00  0.88
ATOM   1386  HA  ILE A  89       9.968   2.336   2.939  1.00  0.88
ATOM   1387  HB  ILE A  89       9.567   1.920  -0.037  1.00  0.88
ATOM   1388 1HG2 ILE A  89       7.162   1.762   0.466  1.00  0.88
ATOM   1389 2HG2 ILE A  89       8.060   0.419   1.210  1.00  0.88
ATOM   1390 3HG2 ILE A  89       7.521   1.788   2.209  1.00  0.88
ATOM   1391 1HG1 ILE A  89       8.604   4.071   1.864  1.00  0.88
ATOM   1392 2HG1 ILE A  89       9.944   4.229   0.739  1.00  0.88
ATOM   1393 1HD1 ILE A  89       7.929   5.264  -0.145  1.00  0.88
ATOM   1394 2HD1 ILE A  89       8.415   3.878  -1.152  1.00  0.88
ATOM   1395 3HD1 ILE A  89       7.057   3.719  -0.013  1.00  0.88
ATOM   1396  N   TRP A  90      10.917  -0.349   1.365  1.00  0.85
ATOM   1397  CA  TRP A  90      11.062  -1.791   1.530  1.00  0.85
ATOM   1398  C   TRP A  90      11.721  -2.130   2.860  1.00  0.85
ATOM   1399  O   TRP A  90      11.232  -2.977   3.608  1.00  0.85
ATOM   1400  CB  TRP A  90      11.882  -2.335   0.359  1.00  0.85
ATOM   1401  CG  TRP A  90      12.236  -3.783   0.514  1.00  0.85
ATOM   1402  CD1 TRP A  90      13.440  -4.291   0.898  1.00  0.85
ATOM   1403  CD2 TRP A  90      11.373  -4.924   0.287  1.00  0.85
ATOM   1404  NE1 TRP A  90      13.388  -5.663   0.926  1.00  0.85
ATOM   1405  CE2 TRP A  90      12.130  -6.067   0.555  1.00  0.85
ATOM   1406  CE3 TRP A  90      10.039  -5.063  -0.116  1.00  0.85
ATOM   1407  CZ2 TRP A  90      11.600  -7.342   0.435  1.00  0.85
ATOM   1408  CZ3 TRP A  90       9.508  -6.342  -0.237  1.00  0.85
ATOM   1409  CH2 TRP A  90      10.269  -7.452   0.032  1.00  0.85
ATOM   1410  H   TRP A  90      11.372   0.105   0.586  1.00  0.85
ATOM   1411  HA  TRP A  90      10.070  -2.242   1.513  1.00  0.85
ATOM   1412 1HB  TRP A  90      11.324  -2.215  -0.570  1.00  0.85
ATOM   1413 2HB  TRP A  90      12.806  -1.765   0.260  1.00  0.85
ATOM   1414 1HD  TRP A  90      14.317  -3.696   1.146  1.00  0.85
ATOM   1415 1HE  TRP A  90      14.149  -6.276   1.179  1.00  0.85
ATOM   1416  HZ2 TRP A  90      12.189  -8.236   0.643  1.00  0.85
ATOM   1417  HH2 TRP A  90       9.821  -8.440  -0.073  1.00  0.85
ATOM   1418  HZ3 TRP A  90       8.469  -6.442  -0.551  1.00  0.85
ATOM   1419  HE3 TRP A  90       9.430  -4.186  -0.330  1.00  0.85
ATOM   1420  N   ASN A  91      12.804  -1.469   3.155  1.00  0.89
ATOM   1421  CA  ASN A  91      13.514  -1.718   4.403  1.00  0.89
ATOM   1422  C   ASN A  91      12.642  -1.390   5.608  1.00  0.89
ATOM   1423  O   ASN A  91      12.647  -2.112   6.605  1.00  0.89
ATOM   1424  CB  ASN A  91      14.809  -0.926   4.446  1.00  0.89
ATOM   1425  CG  ASN A  91      15.868  -1.506   3.550  1.00  0.89
ATOM   1426  OD1 ASN A  91      15.834  -2.695   3.216  1.00  0.89
ATOM   1427  ND2 ASN A  91      16.810  -0.688   3.155  1.00  0.89
ATOM   1428  H   ASN A  91      13.153  -0.763   2.522  1.00  0.89
ATOM   1429  HA  ASN A  91      13.756  -2.780   4.458  1.00  0.89
ATOM   1430 1HB  ASN A  91      14.616   0.103   4.142  1.00  0.89
ATOM   1431 2HB  ASN A  91      15.187  -0.901   5.468  1.00  0.89
ATOM   1432 1HD2 ASN A  91      17.542  -1.018   2.558  1.00  0.89
ATOM   1433 2HD2 ASN A  91      16.799   0.267   3.450  1.00  0.89
ATOM   1434  N   SER A  92      11.860  -0.297   5.494  1.00  0.89
ATOM   1435  CA  SER A  92      10.961   0.086   6.576  1.00  0.89
ATOM   1436  C   SER A  92       9.875  -0.962   6.785  1.00  0.89
ATOM   1437  O   SER A  92       9.513  -1.276   7.919  1.00  0.89
ATOM   1438  CB  SER A  92      10.335   1.435   6.281  1.00  0.89
ATOM   1439  OG  SER A  92      11.288   2.462   6.253  1.00  0.89
ATOM   1440  H   SER A  92      11.907   0.280   4.666  1.00  0.89
ATOM   1441  HG  SER A  92      10.834   3.235   5.911  1.00  0.89
ATOM   1442  HA  SER A  92      11.541   0.166   7.496  1.00  0.89
ATOM   1443 1HB  SER A  92       9.823   1.385   5.320  1.00  0.89
ATOM   1444 2HB  SER A  92       9.585   1.651   7.040  1.00  0.89
ATOM   1445  N   TYR A  93       9.370  -1.465   5.664  1.00  0.88
ATOM   1446  CA  TYR A  93       8.338  -2.491   5.750  1.00  0.88
ATOM   1447  C   TYR A  93       8.868  -3.751   6.423  1.00  0.88
ATOM   1448  O   TYR A  93       8.204  -4.335   7.279  1.00  0.88
ATOM   1449  CB  TYR A  93       7.782  -2.805   4.360  1.00  0.88
ATOM   1450  CG  TYR A  93       6.628  -3.781   4.411  1.00  0.88
ATOM   1451  CD1 TYR A  93       6.771  -5.053   3.877  1.00  0.88
ATOM   1452  CD2 TYR A  93       5.426  -3.404   4.992  1.00  0.88
ATOM   1453  CE1 TYR A  93       5.716  -5.945   3.924  1.00  0.88
ATOM   1454  CE2 TYR A  93       4.372  -4.295   5.039  1.00  0.88
ATOM   1455  CZ  TYR A  93       4.517  -5.565   4.505  1.00  0.88
ATOM   1456  OH  TYR A  93       3.467  -6.453   4.552  1.00  0.88
ATOM   1457  H   TYR A  93       9.643  -1.115   4.757  1.00  0.88
ATOM   1458  HA  TYR A  93       7.521  -2.109   6.362  1.00  0.88
ATOM   1459 1HB  TYR A  93       7.434  -1.891   3.876  1.00  0.88
ATOM   1460 2HB  TYR A  93       8.561  -3.232   3.729  1.00  0.88
ATOM   1461 1HD  TYR A  93       7.715  -5.350   3.421  1.00  0.88
ATOM   1462 1HE  TYR A  93       5.829  -6.944   3.505  1.00  0.88
ATOM   1463 2HE  TYR A  93       3.427  -3.999   5.495  1.00  0.88
ATOM   1464 2HD  TYR A  93       5.313  -2.404   5.411  1.00  0.88
ATOM   1465  HH  TYR A  93       2.950  -6.378   3.746  1.00  0.88
ATOM   1466  N   ILE A  94      10.062  -4.151   6.036  1.00  0.93
ATOM   1467  CA  ILE A  94      10.662  -5.333   6.645  1.00  0.93
ATOM   1468  C   ILE A  94      10.861  -5.140   8.143  1.00  0.93
ATOM   1469  O   ILE A  94      10.548  -6.025   8.939  1.00  0.93
ATOM   1470  CB  ILE A  94      11.997  -5.659   5.952  1.00  0.93
ATOM   1471  CG1 ILE A  94      11.777  -6.072   4.494  1.00  0.93
ATOM   1472  CG2 ILE A  94      12.727  -6.755   6.714  1.00  0.93
ATOM   1473  CD1 ILE A  94      10.992  -7.353   4.334  1.00  0.93
ATOM   1474  H   ILE A  94      10.584  -3.637   5.341  1.00  0.93
ATOM   1475  HA  ILE A  94       9.990  -6.177   6.497  1.00  0.93
ATOM   1476  HB  ILE A  94      12.620  -4.765   5.936  1.00  0.93
ATOM   1477 1HG2 ILE A  94      13.675  -6.971   6.223  1.00  0.93
ATOM   1478 2HG2 ILE A  94      12.914  -6.424   7.735  1.00  0.93
ATOM   1479 3HG2 ILE A  94      12.114  -7.656   6.732  1.00  0.93
ATOM   1480 1HG1 ILE A  94      11.248  -5.278   3.967  1.00  0.93
ATOM   1481 2HG1 ILE A  94      12.742  -6.201   4.003  1.00  0.93
ATOM   1482 1HD1 ILE A  94      10.877  -7.580   3.274  1.00  0.93
ATOM   1483 2HD1 ILE A  94      11.523  -8.170   4.825  1.00  0.93
ATOM   1484 3HD1 ILE A  94      10.009  -7.235   4.787  1.00  0.93
ATOM   1485  N   SER A  95      11.362  -3.969   8.523  1.00  0.90
ATOM   1486  CA  SER A  95      11.557  -3.680   9.938  1.00  0.90
ATOM   1487  C   SER A  95      10.237  -3.724  10.697  1.00  0.90
ATOM   1488  O   SER A  95      10.152  -4.300  11.781  1.00  0.90
ATOM   1489  CB  SER A  95      12.223  -2.329  10.114  1.00  0.90
ATOM   1490  OG  SER A  95      13.544  -2.336   9.645  1.00  0.90
ATOM   1491  H   SER A  95      11.594  -3.263   7.839  1.00  0.90
ATOM   1492  HG  SER A  95      13.852  -1.429   9.709  1.00  0.90
ATOM   1493  HA  SER A  95      12.219  -4.438  10.358  1.00  0.90
ATOM   1494 1HB  SER A  95      11.648  -1.575   9.578  1.00  0.90
ATOM   1495 2HB  SER A  95      12.211  -2.060  11.169  1.00  0.90
ATOM   1496  N   TRP A  96       9.257  -3.114  10.066  1.00  0.87
ATOM   1497  CA  TRP A  96       7.934  -3.142  10.677  1.00  0.87
ATOM   1498  C   TRP A  96       7.430  -4.571  10.834  1.00  0.87
ATOM   1499  O   TRP A  96       6.933  -4.951  11.894  1.00  0.87
ATOM   1500  CB  TRP A  96       6.970  -2.325   9.815  1.00  0.87
ATOM   1501  CG  TRP A  96       5.582  -2.269  10.378  1.00  0.87
ATOM   1502  CD1 TRP A  96       5.107  -1.372  11.287  1.00  0.87
ATOM   1503  CD2 TRP A  96       4.476  -3.152  10.071  1.00  0.87
ATOM   1504  NE1 TRP A  96       3.788  -1.634  11.566  1.00  0.87
ATOM   1505  CE2 TRP A  96       3.386  -2.720  10.830  1.00  0.87
ATOM   1506  CE3 TRP A  96       4.327  -4.258   9.224  1.00  0.87
ATOM   1507  CZ2 TRP A  96       2.154  -3.353  10.773  1.00  0.87
ATOM   1508  CZ3 TRP A  96       3.092  -4.893   9.167  1.00  0.87
ATOM   1509  CH2 TRP A  96       2.034  -4.452   9.921  1.00  0.87
ATOM   1510  H   TRP A  96       9.380  -2.646   9.179  1.00  0.87
ATOM   1511  HA  TRP A  96       8.000  -2.690  11.667  1.00  0.87
ATOM   1512 1HB  TRP A  96       7.340  -1.305   9.714  1.00  0.87
ATOM   1513 2HB  TRP A  96       6.917  -2.754   8.815  1.00  0.87
ATOM   1514 1HD  TRP A  96       5.689  -0.565  11.729  1.00  0.87
ATOM   1515 1HE  TRP A  96       3.208  -1.113  12.207  1.00  0.87
ATOM   1516  HZ2 TRP A  96       1.302  -3.018  11.364  1.00  0.87
ATOM   1517  HH2 TRP A  96       1.079  -4.974   9.852  1.00  0.87
ATOM   1518  HZ3 TRP A  96       2.984  -5.753   8.505  1.00  0.87
ATOM   1519  HE3 TRP A  96       5.163  -4.612   8.623  1.00  0.87
ATOM   1520  N   GLY A  97       7.553  -5.388   9.785  1.00  0.93
ATOM   1521  CA  GLY A  97       7.067  -6.763   9.785  1.00  0.93
ATOM   1522  C   GLY A  97       7.805  -7.609  10.814  1.00  0.93
ATOM   1523  O   GLY A  97       7.207  -8.449  11.486  1.00  0.93
ATOM   1524  H   GLY A  97       7.995  -5.023   8.954  1.00  0.93
ATOM   1525 1HA  GLY A  97       5.998  -6.771  10.001  1.00  0.93
ATOM   1526 2HA  GLY A  97       7.197  -7.194   8.793  1.00  0.93
ATOM   1527  N   LEU A  98       9.065  -7.381  11.011  1.00  0.91
ATOM   1528  CA  LEU A  98       9.845  -8.125  11.992  1.00  0.91
ATOM   1529  C   LEU A  98       9.437  -7.758  13.415  1.00  0.91
ATOM   1530  O   LEU A  98       9.444  -8.603  14.311  1.00  0.91
ATOM   1531  CB  LEU A  98      11.345  -7.873  11.793  1.00  0.91
ATOM   1532  CG  LEU A  98      11.980  -8.519  10.554  1.00  0.91
ATOM   1533  CD1 LEU A  98      13.400  -7.997  10.381  1.00  0.91
ATOM   1534  CD2 LEU A  98      11.969 -10.032  10.707  1.00  0.91
ATOM   1535  H   LEU A  98       9.532  -6.713  10.415  1.00  0.91
ATOM   1536  HA  LEU A  98       9.662  -9.189  11.846  1.00  0.91
ATOM   1537 1HB  LEU A  98      11.506  -6.799  11.726  1.00  0.91
ATOM   1538 2HB  LEU A  98      11.875  -8.246  12.669  1.00  0.91
ATOM   1539  HG  LEU A  98      11.412  -8.239   9.666  1.00  0.91
ATOM   1540 1HD1 LEU A  98      13.852  -8.456   9.501  1.00  0.91
ATOM   1541 2HD1 LEU A  98      13.378  -6.915  10.255  1.00  0.91
ATOM   1542 3HD1 LEU A  98      13.989  -8.248  11.263  1.00  0.91
ATOM   1543 1HD2 LEU A  98      12.419 -10.491   9.827  1.00  0.91
ATOM   1544 2HD2 LEU A  98      12.537 -10.313  11.594  1.00  0.91
ATOM   1545 3HD2 LEU A  98      10.941 -10.379  10.811  1.00  0.91
ATOM   1546  N   ASN A  99       8.975  -6.495  13.568  1.00  0.89
ATOM   1547  CA  ASN A  99       8.606  -6.025  14.898  1.00  0.89
ATOM   1548  C   ASN A  99       7.139  -6.308  15.195  1.00  0.89
ATOM   1549  O   ASN A  99       6.724  -6.335  16.354  1.00  0.89
ATOM   1550  CB  ASN A  99       8.912  -4.546  15.055  1.00  0.89
ATOM   1551  CG  ASN A  99      10.388  -4.271  15.129  1.00  0.89
ATOM   1552  OD1 ASN A  99      11.150  -5.053  15.709  1.00  0.89
ATOM   1553  ND2 ASN A  99      10.807  -3.174  14.552  1.00  0.89
ATOM   1554  H   ASN A  99       8.949  -5.849  12.793  1.00  0.89
ATOM   1555  HA  ASN A  99       9.196  -6.571  15.635  1.00  0.89
ATOM   1556 1HB  ASN A  99       8.493  -3.994  14.213  1.00  0.89
ATOM   1557 2HB  ASN A  99       8.438  -4.170  15.962  1.00  0.89
ATOM   1558 1HD2 ASN A  99      11.780  -2.940  14.569  1.00  0.89
ATOM   1559 2HD2 ASN A  99      10.156  -2.570  14.094  1.00  0.89
ATOM   1560  N   HIS A 100       6.338  -6.498  14.152  1.00  0.88
ATOM   1561  CA  HIS A 100       4.913  -6.749  14.330  1.00  0.88
ATOM   1562  C   HIS A 100       4.464  -7.969  13.535  1.00  0.88
ATOM   1563  O   HIS A 100       3.673  -7.855  12.600  1.00  0.88
ATOM   1564  CB  HIS A 100       4.112  -5.516  13.899  1.00  0.88
ATOM   1565  CG  HIS A 100       4.498  -4.257  14.610  1.00  0.88
ATOM   1566  ND1 HIS A 100       5.186  -2.266  15.227  1.00  0.88
ATOM   1567  CD2 HIS A 100       5.106  -3.132  14.165  1.00  0.88
ATOM   1568  CE1 HIS A 100       4.703  -2.863  16.304  1.00  0.88
ATOM   1569  NE2 HIS A 100       4.295  -4.071  15.962  1.00  0.88
ATOM   1570  H   HIS A 100       6.719  -6.467  13.217  1.00  0.88
ATOM   1571  HA  HIS A 100       4.707  -6.947  15.382  1.00  0.88
ATOM   1572 1HB  HIS A 100       4.243  -5.358  12.828  1.00  0.88
ATOM   1573 2HB  HIS A 100       3.051  -5.697  14.075  1.00  0.88
ATOM   1574 2HD  HIS A 100       5.441  -2.937  13.146  1.00  0.88
ATOM   1575 1HE  HIS A 100       4.651  -2.431  17.303  1.00  0.88
ATOM   1576 2HE  HIS A 100       3.881  -4.752  16.582  1.00  0.88
ATOM   1577  N   PRO A 101       4.924  -9.165  13.905  1.00  0.91
ATOM   1578  CA  PRO A 101       4.713 -10.359  13.096  1.00  0.91
ATOM   1579  C   PRO A 101       3.229 -10.673  12.953  1.00  0.91
ATOM   1580  O   PRO A 101       2.775 -11.105  11.894  1.00  0.91
ATOM   1581  CB  PRO A 101       5.467 -11.466  13.840  1.00  0.91
ATOM   1582  CG  PRO A 101       5.614 -10.979  15.241  1.00  0.91
ATOM   1583  CD  PRO A 101       5.758  -9.487  15.106  1.00  0.91
ATOM   1584  HA  PRO A 101       5.174 -10.213  12.108  1.00  0.91
ATOM   1585 1HB  PRO A 101       4.895 -12.403  13.771  1.00  0.91
ATOM   1586 2HB  PRO A 101       6.433 -11.642  13.345  1.00  0.91
ATOM   1587 1HG  PRO A 101       4.737 -11.268  15.838  1.00  0.91
ATOM   1588 2HG  PRO A 101       6.489 -11.448  15.715  1.00  0.91
ATOM   1589 1HD  PRO A 101       6.316  -9.080  15.962  1.00  0.91
ATOM   1590 2HD  PRO A 101       6.337  -9.241  14.204  1.00  0.91
ATOM   1591  N   ALA A 102       2.411 -10.570  13.999  1.00  0.93
ATOM   1592  CA  ALA A 102       0.990 -10.882  13.896  1.00  0.93
ATOM   1593  C   ALA A 102       0.281  -9.919  12.953  1.00  0.93
ATOM   1594  O   ALA A 102      -0.540 -10.330  12.133  1.00  0.93
ATOM   1595  CB  ALA A 102       0.340 -10.872  15.272  1.00  0.93
ATOM   1596  H   ALA A 102       2.788 -10.283  14.891  1.00  0.93
ATOM   1597  HA  ALA A 102       0.893 -11.887  13.483  1.00  0.93
ATOM   1598 1HB  ALA A 102      -0.719 -11.113  15.176  1.00  0.93
ATOM   1599 2HB  ALA A 102       0.824 -11.613  15.908  1.00  0.93
ATOM   1600 3HB  ALA A 102       0.449  -9.885  15.718  1.00  0.93
ATOM   1601  N   ARG A 103       0.635  -8.695  13.076  1.00  0.86
ATOM   1602  CA  ARG A 103       0.026  -7.694  12.208  1.00  0.86
ATOM   1603  C   ARG A 103       0.398  -7.929  10.750  1.00  0.86
ATOM   1604  O   ARG A 103      -0.443  -7.812   9.858  1.00  0.86
ATOM   1605  CB  ARG A 103       0.428  -6.293  12.643  1.00  0.86
ATOM   1606  CG  ARG A 103      -0.201  -5.890  13.968  1.00  0.86
ATOM   1607  CD  ARG A 103       0.266  -4.553  14.414  1.00  0.86
ATOM   1608  NE  ARG A 103      -0.329  -4.167  15.684  1.00  0.86
ATOM   1609  CZ  ARG A 103       0.104  -3.149  16.453  1.00  0.86
ATOM   1610  NH1 ARG A 103       1.134  -2.428  16.070  1.00  0.86
ATOM   1611  NH2 ARG A 103      -0.506  -2.877  17.593  1.00  0.86
ATOM   1612  H   ARG A 103       1.362  -8.413  13.717  1.00  0.86
ATOM   1613  HA  ARG A 103      -1.058  -7.766  12.305  1.00  0.86
ATOM   1614 1HB  ARG A 103       1.508  -6.220  12.756  1.00  0.86
ATOM   1615 2HB  ARG A 103       0.126  -5.556  11.898  1.00  0.86
ATOM   1616 1HG  ARG A 103      -1.286  -5.856  13.860  1.00  0.86
ATOM   1617 2HG  ARG A 103       0.064  -6.620  14.734  1.00  0.86
ATOM   1618 1HD  ARG A 103       1.349  -4.569  14.536  1.00  0.86
ATOM   1619 2HD  ARG A 103      -0.004  -3.806  13.669  1.00  0.86
ATOM   1620  HE  ARG A 103      -1.124  -4.699  16.012  1.00  0.86
ATOM   1621 1HH1 ARG A 103       1.601  -2.636  15.199  1.00  0.86
ATOM   1622 2HH1 ARG A 103       1.459  -1.666  16.647  1.00  0.86
ATOM   1623 1HH2 ARG A 103      -1.298  -3.431  17.888  1.00  0.86
ATOM   1624 2HH2 ARG A 103      -0.182  -2.115  18.170  1.00  0.86
ATOM   1625  N   HIS A 104       1.681  -8.221  10.565  1.00  0.88
ATOM   1626  CA  HIS A 104       2.135  -8.502   9.208  1.00  0.88
ATOM   1627  C   HIS A 104       1.402  -9.700   8.619  1.00  0.88
ATOM   1628  O   HIS A 104       0.944  -9.661   7.477  1.00  0.88
ATOM   1629  CB  HIS A 104       3.650  -8.723   9.195  1.00  0.88
ATOM   1630  CG  HIS A 104       4.175  -9.009   7.822  1.00  0.88
ATOM   1631  ND1 HIS A 104       4.953  -8.967   5.770  1.00  0.88
ATOM   1632  CD2 HIS A 104       4.491  -8.183   6.798  1.00  0.88
ATOM   1633  CE1 HIS A 104       4.885 -10.236   6.135  1.00  0.88
ATOM   1634  NE2 HIS A 104       4.410 -10.290   7.366  1.00  0.88
ATOM   1635  H   HIS A 104       2.332  -8.317  11.331  1.00  0.88
ATOM   1636  HA  HIS A 104       1.928  -7.643   8.571  1.00  0.88
ATOM   1637 1HB  HIS A 104       4.162  -7.840   9.579  1.00  0.88
ATOM   1638 2HB  HIS A 104       3.913  -9.560   9.842  1.00  0.88
ATOM   1639 2HD  HIS A 104       4.412  -7.095   6.796  1.00  0.88
ATOM   1640 1HE  HIS A 104       5.172 -11.092   5.524  1.00  0.88
ATOM   1641 2HE  HIS A 104       4.251 -11.131   7.901  1.00  0.88
ATOM   1642  N   ARG A 105       1.272 -10.717   9.365  1.00  0.78
ATOM   1643  CA  ARG A 105       0.561 -11.903   8.902  1.00  0.78
ATOM   1644  C   ARG A 105      -0.892 -11.582   8.576  1.00  0.78
ATOM   1645  O   ARG A 105      -1.431 -12.048   7.572  1.00  0.78
ATOM   1646  CB  ARG A 105       0.621 -13.017   9.937  1.00  0.78
ATOM   1647  CG  ARG A 105       1.979 -13.699  10.002  1.00  0.78
ATOM   1648  CD  ARG A 105       1.968 -14.857  10.931  1.00  0.78
ATOM   1649  NE  ARG A 105       3.285 -15.459  11.064  1.00  0.78
ATOM   1650  CZ  ARG A 105       3.519 -16.785  11.109  1.00  0.78
ATOM   1651  NH1 ARG A 105       2.517 -17.632  11.031  1.00  0.78
ATOM   1652  NH2 ARG A 105       4.756 -17.233  11.232  1.00  0.78
ATOM   1653  H   ARG A 105       1.642 -10.701  10.305  1.00  0.78
ATOM   1654  HA  ARG A 105       1.047 -12.267   7.997  1.00  0.78
ATOM   1655 1HB  ARG A 105       0.401 -12.626  10.929  1.00  0.78
ATOM   1656 2HB  ARG A 105      -0.122 -13.783   9.714  1.00  0.78
ATOM   1657 1HG  ARG A 105       2.253 -14.059   9.010  1.00  0.78
ATOM   1658 2HG  ARG A 105       2.728 -12.987  10.350  1.00  0.78
ATOM   1659 1HD  ARG A 105       1.642 -14.528  11.918  1.00  0.78
ATOM   1660 2HD  ARG A 105       1.282 -15.617  10.558  1.00  0.78
ATOM   1661  HE  ARG A 105       4.081 -14.838  11.127  1.00  0.78
ATOM   1662 1HH1 ARG A 105       1.571 -17.289  10.938  1.00  0.78
ATOM   1663 2HH1 ARG A 105       2.693 -18.626  11.065  1.00  0.78
ATOM   1664 1HH2 ARG A 105       5.527 -16.581  11.292  1.00  0.78
ATOM   1665 2HH2 ARG A 105       4.932 -18.226  11.266  1.00  0.78
ATOM   1666  N   ALA A 106      -1.507 -10.857   9.480  1.00  0.94
ATOM   1667  CA  ALA A 106      -2.903 -10.502   9.254  1.00  0.94
ATOM   1668  C   ALA A 106      -3.066  -9.693   7.974  1.00  0.94
ATOM   1669  O   ALA A 106      -3.970  -9.947   7.178  1.00  0.94
ATOM   1670  CB  ALA A 106      -3.459  -9.753  10.456  1.00  0.94
ATOM   1671  H   ALA A 106      -1.039 -10.512  10.306  1.00  0.94
ATOM   1672  HA  ALA A 106      -3.472 -11.425   9.141  1.00  0.94
ATOM   1673 1HB  ALA A 106      -4.504  -9.502  10.276  1.00  0.94
ATOM   1674 2HB  ALA A 106      -3.384 -10.382  11.343  1.00  0.94
ATOM   1675 3HB  ALA A 106      -2.887  -8.840  10.611  1.00  0.94
ATOM   1676  N   ILE A 107      -2.198  -8.693   7.805  1.00  0.87
ATOM   1677  CA  ILE A 107      -2.304  -7.884   6.597  1.00  0.87
ATOM   1678  C   ILE A 107      -2.088  -8.728   5.348  1.00  0.87
ATOM   1679  O   ILE A 107      -2.739  -8.517   4.324  1.00  0.87
ATOM   1680  CB  ILE A 107      -1.341  -6.686   6.672  1.00  0.87
ATOM   1681  CG1 ILE A 107      -1.767  -5.679   5.600  1.00  0.87
ATOM   1682  CG2 ILE A 107       0.106  -7.107   6.466  1.00  0.87
ATOM   1683  CD1 ILE A 107      -1.854  -4.255   6.099  1.00  0.87
ATOM   1684  H   ILE A 107      -1.460  -8.496   8.467  1.00  0.87
ATOM   1685  HA  ILE A 107      -3.307  -7.460   6.553  1.00  0.87
ATOM   1686  HB  ILE A 107      -1.429  -6.179   7.632  1.00  0.87
ATOM   1687 1HG2 ILE A 107       0.747  -6.226   6.481  1.00  0.87
ATOM   1688 2HG2 ILE A 107       0.404  -7.786   7.263  1.00  0.87
ATOM   1689 3HG2 ILE A 107       0.205  -7.611   5.504  1.00  0.87
ATOM   1690 1HG1 ILE A 107      -1.059  -5.708   4.772  1.00  0.87
ATOM   1691 2HG1 ILE A 107      -2.743  -5.961   5.204  1.00  0.87
ATOM   1692 1HD1 ILE A 107      -2.161  -3.601   5.283  1.00  0.87
ATOM   1693 2HD1 ILE A 107      -2.585  -4.197   6.906  1.00  0.87
ATOM   1694 3HD1 ILE A 107      -0.879  -3.939   6.468  1.00  0.87
ATOM   1695  N   ARG A 108      -1.162  -9.586   5.394  1.00  0.76
ATOM   1696  CA  ARG A 108      -0.901 -10.447   4.247  1.00  0.76
ATOM   1697  C   ARG A 108      -2.123 -11.288   3.900  1.00  0.76
ATOM   1698  O   ARG A 108      -2.486 -11.419   2.731  1.00  0.76
ATOM   1699  CB  ARG A 108       0.303 -11.332   4.533  1.00  0.76
ATOM   1700  CG  ARG A 108       0.725 -12.167   3.334  1.00  0.76
ATOM   1701  CD  ARG A 108       1.924 -12.991   3.633  1.00  0.76
ATOM   1702  NE  ARG A 108       2.198 -13.953   2.577  1.00  0.76
ATOM   1703  CZ  ARG A 108       3.080 -14.967   2.676  1.00  0.76
ATOM   1704  NH1 ARG A 108       3.763 -15.137   3.786  1.00  0.76
ATOM   1705  NH2 ARG A 108       3.257 -15.790   1.657  1.00  0.76
ATOM   1706  H   ARG A 108      -0.602  -9.693   6.227  1.00  0.76
ATOM   1707  HA  ARG A 108      -0.658  -9.819   3.390  1.00  0.76
ATOM   1708 1HB  ARG A 108       1.159 -10.727   4.830  1.00  0.76
ATOM   1709 2HB  ARG A 108       0.087 -12.018   5.353  1.00  0.76
ATOM   1710 1HG  ARG A 108      -0.089 -12.836   3.053  1.00  0.76
ATOM   1711 2HG  ARG A 108       0.960 -11.510   2.497  1.00  0.76
ATOM   1712 1HD  ARG A 108       2.794 -12.342   3.737  1.00  0.76
ATOM   1713 2HD  ARG A 108       1.767 -13.539   4.561  1.00  0.76
ATOM   1714  HE  ARG A 108       1.691 -13.854   1.708  1.00  0.76
ATOM   1715 1HH1 ARG A 108       3.627 -14.508   4.565  1.00  0.76
ATOM   1716 2HH1 ARG A 108       4.424 -15.897   3.860  1.00  0.76
ATOM   1717 1HH2 ARG A 108       2.732 -15.658   0.804  1.00  0.76
ATOM   1718 2HH2 ARG A 108       3.917 -16.549   1.731  1.00  0.76
ATOM   1719  N   GLN A 109      -2.656 -11.894   4.870  1.00  0.84
ATOM   1720  CA  GLN A 109      -3.821 -12.741   4.643  1.00  0.84
ATOM   1721  C   GLN A 109      -5.003 -11.927   4.133  1.00  0.84
ATOM   1722  O   GLN A 109      -5.734 -12.366   3.245  1.00  0.84
ATOM   1723  CB  GLN A 109      -4.201 -13.495   5.920  1.00  0.84
ATOM   1724  CG  GLN A 109      -3.149 -14.514   6.326  1.00  0.84
ATOM   1725  CD  GLN A 109      -3.586 -15.356   7.510  1.00  0.84
ATOM   1726  OE1 GLN A 109      -4.622 -15.094   8.127  1.00  0.84
ATOM   1727  NE2 GLN A 109      -2.798 -16.375   7.832  1.00  0.84
ATOM   1728  H   GLN A 109      -2.415 -11.630   5.815  1.00  0.84
ATOM   1729  HA  GLN A 109      -3.568 -13.480   3.884  1.00  0.84
ATOM   1730 1HB  GLN A 109      -4.332 -12.799   6.748  1.00  0.84
ATOM   1731 2HB  GLN A 109      -5.145 -14.023   5.783  1.00  0.84
ATOM   1732 1HG  GLN A 109      -2.959 -15.179   5.485  1.00  0.84
ATOM   1733 2HG  GLN A 109      -2.235 -13.987   6.600  1.00  0.84
ATOM   1734 1HE2 GLN A 109      -3.033 -16.962   8.599  1.00  0.84
ATOM   1735 2HE2 GLN A 109      -1.967 -16.552   7.305  1.00  0.84
ATOM   1736  N   LEU A 110      -5.143 -10.738   4.616  1.00  0.90
ATOM   1737  CA  LEU A 110      -6.256  -9.894   4.196  1.00  0.90
ATOM   1738  C   LEU A 110      -6.042  -9.362   2.783  1.00  0.90
ATOM   1739  O   LEU A 110      -6.987  -9.252   2.001  1.00  0.90
ATOM   1740  CB  LEU A 110      -6.443  -8.728   5.175  1.00  0.90
ATOM   1741  CG  LEU A 110      -6.978  -9.088   6.567  1.00  0.90
ATOM   1742  CD1 LEU A 110      -6.819  -7.894   7.497  1.00  0.90
ATOM   1743  CD2 LEU A 110      -8.437  -9.506   6.458  1.00  0.90
ATOM   1744  H   LEU A 110      -4.550 -10.430   5.373  1.00  0.90
ATOM   1745  HA  LEU A 110      -7.166 -10.492   4.204  1.00  0.90
ATOM   1746 1HB  LEU A 110      -5.481  -8.235   5.307  1.00  0.90
ATOM   1747 2HB  LEU A 110      -7.136  -8.014   4.728  1.00  0.90
ATOM   1748  HG  LEU A 110      -6.394  -9.912   6.979  1.00  0.90
ATOM   1749 1HD1 LEU A 110      -7.199  -8.150   8.486  1.00  0.90
ATOM   1750 2HD1 LEU A 110      -5.764  -7.629   7.572  1.00  0.90
ATOM   1751 3HD1 LEU A 110      -7.379  -7.048   7.102  1.00  0.90
ATOM   1752 1HD2 LEU A 110      -8.816  -9.763   7.447  1.00  0.90
ATOM   1753 2HD2 LEU A 110      -9.021  -8.683   6.047  1.00  0.90
ATOM   1754 3HD2 LEU A 110      -8.519 -10.372   5.801  1.00  0.90
ATOM   1755  N   ALA A 111      -4.838  -9.024   2.464  1.00  0.86
ATOM   1756  CA  ALA A 111      -4.520  -8.412   1.180  1.00  0.86
ATOM   1757  C   ALA A 111      -4.874  -9.341   0.025  1.00  0.86
ATOM   1758  O   ALA A 111      -5.122  -8.891  -1.093  1.00  0.86
ATOM   1759  CB  ALA A 111      -3.059  -7.995   1.118  1.00  0.86
ATOM   1760  H   ALA A 111      -4.085  -9.305   3.075  1.00  0.86
ATOM   1761  HA  ALA A 111      -5.121  -7.508   1.077  1.00  0.86
ATOM   1762 1HB  ALA A 111      -2.852  -7.533   0.152  1.00  0.86
ATOM   1763 2HB  ALA A 111      -2.851  -7.279   1.913  1.00  0.86
ATOM   1764 3HB  ALA A 111      -2.425  -8.871   1.244  1.00  0.86
ATOM   1765  N   VAL A 112      -4.816 -10.603   0.245  1.00  0.82
ATOM   1766  CA  VAL A 112      -5.086 -11.563  -0.818  1.00  0.82
ATOM   1767  C   VAL A 112      -6.483 -12.155  -0.685  1.00  0.82
ATOM   1768  O   VAL A 112      -6.880 -13.017  -1.469  1.00  0.82
ATOM   1769  CB  VAL A 112      -4.035 -12.687  -0.874  1.00  0.82
ATOM   1770  CG1 VAL A 112      -2.693 -12.099  -1.285  1.00  0.82
ATOM   1771  CG2 VAL A 112      -3.928 -13.385   0.473  1.00  0.82
ATOM   1772  H   VAL A 112      -4.597 -10.943   1.171  1.00  0.82
ATOM   1773  HA  VAL A 112      -5.015 -11.047  -1.776  1.00  0.82
ATOM   1774  HB  VAL A 112      -4.316 -13.411  -1.639  1.00  0.82
ATOM   1775 1HG1 VAL A 112      -1.945 -12.892  -1.326  1.00  0.82
ATOM   1776 2HG1 VAL A 112      -2.784 -11.636  -2.267  1.00  0.82
ATOM   1777 3HG1 VAL A 112      -2.386 -11.349  -0.556  1.00  0.82
ATOM   1778 1HG2 VAL A 112      -3.167 -14.163   0.420  1.00  0.82
ATOM   1779 2HG2 VAL A 112      -3.652 -12.659   1.238  1.00  0.82
ATOM   1780 3HG2 VAL A 112      -4.888 -13.834   0.727  1.00  0.82
ATOM   1781  N   SER A 113      -7.169 -11.648   0.306  1.00  0.84
ATOM   1782  CA  SER A 113      -8.533 -12.133   0.479  1.00  0.84
ATOM   1783  C   SER A 113      -9.483 -11.468  -0.508  1.00  0.84
ATOM   1784  O   SER A 113      -9.186 -10.404  -1.051  1.00  0.84
ATOM   1785  CB  SER A 113      -9.022 -11.883   1.893  1.00  0.84
ATOM   1786  OG  SER A 113      -9.484 -10.574   2.079  1.00  0.84
ATOM   1787  H   SER A 113      -6.792 -10.989   0.972  1.00  0.84
ATOM   1788  HG  SER A 113      -8.904 -10.012   1.561  1.00  0.84
ATOM   1789  HA  SER A 113      -8.544 -13.208   0.295  1.00  0.84
ATOM   1790 1HB  SER A 113      -9.822 -12.589   2.115  1.00  0.84
ATOM   1791 2HB  SER A 113      -8.206 -12.086   2.585  1.00  0.84
ATOM   1792  N   GLU A 114     -10.236 -11.683  -0.922  1.00  0.78
ATOM   1793  CA  GLU A 114     -11.262 -11.113  -1.787  1.00  0.78
ATOM   1794  C   GLU A 114     -12.275 -10.307  -0.984  1.00  0.78
ATOM   1795  O   GLU A 114     -13.175  -9.684  -1.548  1.00  0.78
ATOM   1796  CB  GLU A 114     -11.967 -12.212  -2.586  1.00  0.78
ATOM   1797  CG  GLU A 114     -11.032 -12.933  -3.547  1.00  0.78
ATOM   1798  CD  GLU A 114     -11.722 -14.012  -4.334  1.00  0.78
ATOM   1799  OE1 GLU A 114     -11.083 -14.621  -5.158  1.00  0.78
ATOM   1800  OE2 GLU A 114     -12.890 -14.229  -4.110  1.00  0.78
ATOM   1801  H   GLU A 114     -10.220 -12.681  -0.769  1.00  0.78
ATOM   1802  HA  GLU A 114     -10.782 -10.439  -2.496  1.00  0.78
ATOM   1803 1HB  GLU A 114     -12.392 -12.956  -1.912  1.00  0.78
ATOM   1804 2HB  GLU A 114     -12.786 -11.791  -3.168  1.00  0.78
ATOM   1805 1HG  GLU A 114     -10.625 -12.209  -4.253  1.00  0.78
ATOM   1806 2HG  GLU A 114     -10.226 -13.394  -2.977  1.00  0.78
ATOM   1807  N   LYS A 115     -12.093 -10.255   0.250  1.00  0.82
ATOM   1808  CA  LYS A 115     -13.054  -9.607   1.135  1.00  0.82
ATOM   1809  C   LYS A 115     -12.803  -8.107   1.218  1.00  0.82
ATOM   1810  O   LYS A 115     -13.586  -7.369   1.816  1.00  0.82
ATOM   1811  CB  LYS A 115     -12.997 -10.237   2.528  1.00  0.82
ATOM   1812  CG  LYS A 115     -13.359 -11.714   2.604  1.00  0.82
ATOM   1813  CD  LYS A 115     -14.841 -11.935   2.345  1.00  0.82
ATOM   1814  CE  LYS A 115     -15.222 -13.398   2.514  1.00  0.82
ATOM   1815  NZ  LYS A 115     -16.600 -13.556   3.054  1.00  0.82
ATOM   1816  H   LYS A 115     -11.236 -10.623   0.639  1.00  0.82
ATOM   1817  HA  LYS A 115     -14.054  -9.756   0.727  1.00  0.82
ATOM   1818 1HB  LYS A 115     -11.989 -10.118   2.925  1.00  0.82
ATOM   1819 2HB  LYS A 115     -13.675  -9.692   3.186  1.00  0.82
ATOM   1820 1HG  LYS A 115     -12.782 -12.269   1.863  1.00  0.82
ATOM   1821 2HG  LYS A 115     -13.111 -12.098   3.593  1.00  0.82
ATOM   1822 1HD  LYS A 115     -15.426 -11.332   3.042  1.00  0.82
ATOM   1823 2HD  LYS A 115     -15.083 -11.621   1.330  1.00  0.82
ATOM   1824 1HE  LYS A 115     -15.255 -13.941   1.517  1.00  0.82
ATOM   1825 2HE  LYS A 115     -14.615 -13.918   3.161  1.00  0.82
ATOM   1826 1HZ  LYS A 115     -16.907 -14.577   3.117  1.00  0.82
ATOM   1827 2HZ  LYS A 115     -16.755 -13.145   3.923  1.00  0.82
ATOM   1828 3HZ  LYS A 115     -17.354 -13.168   2.386  1.00  0.82
ATOM   1829  N   LEU A 116     -11.763  -7.637   0.626  1.00  0.86
ATOM   1830  CA  LEU A 116     -11.561  -6.193   0.637  1.00  0.86
ATOM   1831  C   LEU A 116     -12.379  -5.513  -0.456  1.00  0.86
ATOM   1832  O   LEU A 116     -12.375  -5.947  -1.608  1.00  0.86
ATOM   1833  CB  LEU A 116     -10.075  -5.872   0.436  1.00  0.86
ATOM   1834  CG  LEU A 116      -9.106  -6.396   1.504  1.00  0.86
ATOM   1835  CD1 LEU A 116      -7.672  -6.160   1.049  1.00  0.86
ATOM   1836  CD2 LEU A 116      -9.382  -5.698   2.827  1.00  0.86
ATOM   1837  H   LEU A 116     -11.104  -8.222   0.132  1.00  0.86
ATOM   1838  HA  LEU A 116     -11.888  -5.806   1.602  1.00  0.86
ATOM   1839 1HB  LEU A 116      -9.767  -6.286  -0.522  1.00  0.86
ATOM   1840 2HB  LEU A 116      -9.966  -4.789   0.393  1.00  0.86
ATOM   1841  HG  LEU A 116      -9.244  -7.471   1.625  1.00  0.86
ATOM   1842 1HD1 LEU A 116      -6.984  -6.532   1.808  1.00  0.86
ATOM   1843 2HD1 LEU A 116      -7.497  -6.686   0.111  1.00  0.86
ATOM   1844 3HD1 LEU A 116      -7.508  -5.093   0.903  1.00  0.86
ATOM   1845 1HD2 LEU A 116      -8.693  -6.071   3.586  1.00  0.86
ATOM   1846 2HD2 LEU A 116      -9.242  -4.623   2.707  1.00  0.86
ATOM   1847 3HD2 LEU A 116     -10.407  -5.898   3.137  1.00  0.86
ATOM   1848  N   THR A 117     -13.102  -4.484  -0.018  1.00  0.88
ATOM   1849  CA  THR A 117     -13.904  -3.753  -0.992  1.00  0.88
ATOM   1850  C   THR A 117     -13.048  -2.775  -1.787  1.00  0.88
ATOM   1851  O   THR A 117     -11.929  -2.449  -1.390  1.00  0.88
ATOM   1852  CB  THR A 117     -15.024  -2.970  -0.284  1.00  0.88
ATOM   1853  OG1 THR A 117     -14.468  -1.944   0.547  1.00  0.88
ATOM   1854  CG2 THR A 117     -15.861  -3.911   0.569  1.00  0.88
ATOM   1855  H   THR A 117     -13.263  -4.329   0.967  1.00  0.88
ATOM   1856  HG1 THR A 117     -15.175  -1.390   0.887  1.00  0.88
ATOM   1857  HA  THR A 117     -14.334  -4.470  -1.693  1.00  0.88
ATOM   1858  HB  THR A 117     -15.663  -2.505  -1.035  1.00  0.88
ATOM   1859 1HG2 THR A 117     -16.659  -3.350   1.055  1.00  0.88
ATOM   1860 2HG2 THR A 117     -16.295  -4.686  -0.062  1.00  0.88
ATOM   1861 3HG2 THR A 117     -15.230  -4.373   1.328  1.00  0.88
ATOM   1862  N   LYS A 118     -13.559  -2.302  -2.851  1.00  0.79
ATOM   1863  CA  LYS A 118     -12.892  -1.288  -3.658  1.00  0.79
ATOM   1864  C   LYS A 118     -12.733   0.015  -2.885  1.00  0.79
ATOM   1865  O   LYS A 118     -11.729   0.713  -3.026  1.00  0.79
ATOM   1866  CB  LYS A 118     -13.649  -1.042  -4.964  1.00  0.79
ATOM   1867  CG  LYS A 118     -13.548  -2.196  -5.952  1.00  0.79
ATOM   1868  CD  LYS A 118     -14.207  -1.847  -7.279  1.00  0.79
ATOM   1869  CE  LYS A 118     -14.091  -2.993  -8.273  1.00  0.79
ATOM   1870  NZ  LYS A 118     -14.354  -2.548  -9.668  1.00  0.79
ATOM   1871  H   LYS A 118     -14.464  -2.645  -3.140  1.00  0.79
ATOM   1872  HA  LYS A 118     -11.895  -1.649  -3.913  1.00  0.79
ATOM   1873 1HB  LYS A 118     -14.706  -0.872  -4.755  1.00  0.79
ATOM   1874 2HB  LYS A 118     -13.265  -0.147  -5.454  1.00  0.79
ATOM   1875 1HG  LYS A 118     -12.498  -2.433  -6.129  1.00  0.79
ATOM   1876 2HG  LYS A 118     -14.036  -3.076  -5.535  1.00  0.79
ATOM   1877 1HD  LYS A 118     -15.262  -1.625  -7.114  1.00  0.79
ATOM   1878 2HD  LYS A 118     -13.729  -0.963  -7.701  1.00  0.79
ATOM   1879 1HE  LYS A 118     -13.034  -3.408  -8.314  1.00  0.79
ATOM   1880 2HE  LYS A 118     -14.751  -3.764  -8.104  1.00  0.79
ATOM   1881 1HZ  LYS A 118     -14.213  -3.326 -10.386  1.00  0.79
ATOM   1882 2HZ  LYS A 118     -15.234  -2.159  -9.821  1.00  0.79
ATOM   1883 3HZ  LYS A 118     -13.630  -1.828 -10.018  1.00  0.79
ATOM   1884  N   GLU A 119     -13.714   0.210  -2.063  1.00  0.80
ATOM   1885  CA  GLU A 119     -13.675   1.410  -1.237  1.00  0.80
ATOM   1886  C   GLU A 119     -12.510   1.366  -0.256  1.00  0.80
ATOM   1887  O   GLU A 119     -11.823   2.366  -0.048  1.00  0.80
ATOM   1888  CB  GLU A 119     -14.998   1.576  -0.487  1.00  0.80
ATOM   1889  CG  GLU A 119     -16.180   1.905  -1.388  1.00  0.80
ATOM   1890  CD  GLU A 119     -17.470   2.053  -0.630  1.00  0.80
ATOM   1891  OE1 GLU A 119     -18.467   2.349  -1.243  1.00  0.80
ATOM   1892  OE2 GLU A 119     -17.459   1.868   0.564  1.00  0.80
ATOM   1893  H   GLU A 119     -14.507  -0.412  -1.991  1.00  0.80
ATOM   1894  HA  GLU A 119     -13.535   2.273  -1.887  1.00  0.80
ATOM   1895 1HB  GLU A 119     -15.234   0.659   0.053  1.00  0.80
ATOM   1896 2HB  GLU A 119     -14.907   2.375   0.250  1.00  0.80
ATOM   1897 1HG  GLU A 119     -15.982   2.845  -1.902  1.00  0.80
ATOM   1898 2HG  GLU A 119     -16.305   1.102  -2.114  1.00  0.80
ATOM   1899  N   THR A 120     -12.340   0.179   0.304  1.00  0.88
ATOM   1900  CA  THR A 120     -11.227   0.016   1.233  1.00  0.88
ATOM   1901  C   THR A 120      -9.889   0.153   0.519  1.00  0.88
ATOM   1902  O   THR A 120      -8.964   0.785   1.029  1.00  0.88
ATOM   1903  CB  THR A 120     -11.319  -1.361   1.917  1.00  0.88
ATOM   1904  OG1 THR A 120     -12.545  -1.482   2.648  1.00  0.88
ATOM   1905  CG2 THR A 120     -10.145  -1.548   2.867  1.00  0.88
ATOM   1906  H   THR A 120     -12.950  -0.605   0.124  1.00  0.88
ATOM   1907  HG1 THR A 120     -12.657  -2.391   2.936  1.00  0.88
ATOM   1908  HA  THR A 120     -11.288   0.800   1.987  1.00  0.88
ATOM   1909  HB  THR A 120     -11.288  -2.138   1.153  1.00  0.88
ATOM   1910 1HG2 THR A 120     -10.208  -2.531   3.333  1.00  0.88
ATOM   1911 2HG2 THR A 120      -9.211  -1.468   2.311  1.00  0.88
ATOM   1912 3HG2 THR A 120     -10.176  -0.779   3.638  1.00  0.88
ATOM   1913  N   GLU A 121      -9.786  -0.457  -0.641  1.00  0.81
ATOM   1914  CA  GLU A 121      -8.554  -0.359  -1.414  1.00  0.81
ATOM   1915  C   GLU A 121      -8.244   1.088  -1.777  1.00  0.81
ATOM   1916  O   GLU A 121      -7.096   1.524  -1.705  1.00  0.81
ATOM   1917  CB  GLU A 121      -8.634  -1.225  -2.673  1.00  0.81
ATOM   1918  CG  GLU A 121      -8.599  -2.717  -2.369  1.00  0.81
ATOM   1919  CD  GLU A 121      -8.677  -3.567  -3.607  1.00  0.81
ATOM   1920  OE1 GLU A 121      -8.579  -4.765  -3.488  1.00  0.81
ATOM   1921  OE2 GLU A 121      -8.834  -3.018  -4.672  1.00  0.81
ATOM   1922  H   GLU A 121     -10.571  -0.961  -1.028  1.00  0.81
ATOM   1923  HA  GLU A 121      -7.733  -0.736  -0.804  1.00  0.81
ATOM   1924 1HB  GLU A 121      -9.554  -1.016  -3.217  1.00  0.81
ATOM   1925 2HB  GLU A 121      -7.801  -1.001  -3.339  1.00  0.81
ATOM   1926 1HG  GLU A 121      -7.667  -2.951  -1.856  1.00  0.81
ATOM   1927 2HG  GLU A 121      -9.449  -2.967  -1.734  1.00  0.81
ATOM   1928  N   GLN A 122      -9.278   1.780  -2.173  1.00  0.80
ATOM   1929  CA  GLN A 122      -9.102   3.186  -2.514  1.00  0.80
ATOM   1930  C   GLN A 122      -8.674   3.999  -1.299  1.00  0.80
ATOM   1931  O   GLN A 122      -7.794   4.854  -1.390  1.00  0.80
ATOM   1932  CB  GLN A 122     -10.387   3.756  -3.120  1.00  0.80
ATOM   1933  CG  GLN A 122     -10.240   5.181  -3.626  1.00  0.80
ATOM   1934  CD  GLN A 122      -9.179   5.306  -4.703  1.00  0.80
ATOM   1935  OE1 GLN A 122      -9.021   4.417  -5.544  1.00  0.80
ATOM   1936  NE2 GLN A 122      -8.445   6.412  -4.683  1.00  0.80
ATOM   1937  H   GLN A 122     -10.199   1.370  -2.233  1.00  0.80
ATOM   1938  HA  GLN A 122      -8.315   3.264  -3.264  1.00  0.80
ATOM   1939 1HB  GLN A 122     -10.710   3.134  -3.954  1.00  0.80
ATOM   1940 2HB  GLN A 122     -11.183   3.744  -2.375  1.00  0.80
ATOM   1941 1HG  GLN A 122     -11.192   5.506  -4.045  1.00  0.80
ATOM   1942 2HG  GLN A 122      -9.959   5.825  -2.793  1.00  0.80
ATOM   1943 1HE2 GLN A 122      -7.734   6.550  -5.363  1.00  0.80
ATOM   1944 2HE2 GLN A 122      -8.607   7.108  -3.982  1.00  0.80
ATOM   1945  N   ARG A 123      -9.249   3.739  -0.162  1.00  0.77
ATOM   1946  CA  ARG A 123      -8.875   4.426   1.069  1.00  0.77
ATOM   1947  C   ARG A 123      -7.420   4.158   1.429  1.00  0.77
ATOM   1948  O   ARG A 123      -6.705   5.056   1.875  1.00  0.77
ATOM   1949  CB  ARG A 123      -9.777   4.003   2.219  1.00  0.77
ATOM   1950  CG  ARG A 123     -11.184   4.572   2.113  1.00  0.77
ATOM   1951  CD  ARG A 123     -12.041   4.131   3.242  1.00  0.77
ATOM   1952  NE  ARG A 123     -11.611   4.708   4.506  1.00  0.77
ATOM   1953  CZ  ARG A 123     -12.153   4.414   5.704  1.00  0.77
ATOM   1954  NH1 ARG A 123     -13.141   3.551   5.785  1.00  0.77
ATOM   1955  NH2 ARG A 123     -11.690   4.994   6.799  1.00  0.77
ATOM   1956  H   ARG A 123      -9.956   3.019  -0.128  1.00  0.77
ATOM   1957  HA  ARG A 123      -9.004   5.498   0.919  1.00  0.77
ATOM   1958 1HB  ARG A 123      -9.863   2.918   2.256  1.00  0.77
ATOM   1959 2HB  ARG A 123      -9.360   4.332   3.171  1.00  0.77
ATOM   1960 1HG  ARG A 123     -11.137   5.661   2.122  1.00  0.77
ATOM   1961 2HG  ARG A 123     -11.643   4.236   1.182  1.00  0.77
ATOM   1962 1HD  ARG A 123     -13.070   4.439   3.060  1.00  0.77
ATOM   1963 2HD  ARG A 123     -11.997   3.046   3.330  1.00  0.77
ATOM   1964  HE  ARG A 123     -10.853   5.376   4.484  1.00  0.77
ATOM   1965 1HH1 ARG A 123     -13.494   3.108   4.949  1.00  0.77
ATOM   1966 2HH1 ARG A 123     -13.547   3.331   6.683  1.00  0.77
ATOM   1967 1HH2 ARG A 123     -10.931   5.657   6.736  1.00  0.77
ATOM   1968 2HH2 ARG A 123     -12.096   4.774   7.696  1.00  0.77
ATOM   1969  N   ALA A 124      -7.033   2.914   1.230  1.00  0.86
ATOM   1970  CA  ALA A 124      -5.635   2.587   1.483  1.00  0.86
ATOM   1971  C   ALA A 124      -4.710   3.374   0.564  1.00  0.86
ATOM   1972  O   ALA A 124      -3.663   3.861   0.990  1.00  0.86
ATOM   1973  CB  ALA A 124      -5.410   1.089   1.343  1.00  0.86
ATOM   1974  H   ALA A 124      -7.655   2.191   0.897  1.00  0.86
ATOM   1975  HA  ALA A 124      -5.403   2.868   2.511  1.00  0.86
ATOM   1976 1HB  ALA A 124      -4.363   0.858   1.542  1.00  0.86
ATOM   1977 2HB  ALA A 124      -6.041   0.558   2.056  1.00  0.86
ATOM   1978 3HB  ALA A 124      -5.664   0.776   0.332  1.00  0.86
ATOM   1979  N   ASP A 125      -5.112   3.573  -0.663  1.00  0.80
ATOM   1980  CA  ASP A 125      -4.325   4.342  -1.619  1.00  0.80
ATOM   1981  C   ASP A 125      -4.278   5.816  -1.235  1.00  0.80
ATOM   1982  O   ASP A 125      -3.259   6.482  -1.414  1.00  0.80
ATOM   1983  CB  ASP A 125      -4.886   4.182  -3.034  1.00  0.80
ATOM   1984  CG  ASP A 125      -4.575   2.825  -3.651  1.00  0.80
ATOM   1985  OD1 ASP A 125      -5.153   2.508  -4.664  1.00  0.80
ATOM   1986  OD2 ASP A 125      -3.763   2.119  -3.103  1.00  0.80
ATOM   1987  H   ASP A 125      -5.964   3.128  -0.972  1.00  0.80
ATOM   1988  HA  ASP A 125      -3.299   3.971  -1.602  1.00  0.80
ATOM   1989 1HB  ASP A 125      -5.968   4.315  -3.011  1.00  0.80
ATOM   1990 2HB  ASP A 125      -4.475   4.961  -3.677  1.00  0.80
ATOM   1991  N   ASP A 126      -5.334   6.258  -0.632  1.00  0.84
ATOM   1992  CA  ASP A 126      -5.439   7.666  -0.272  1.00  0.84
ATOM   1993  C   ASP A 126      -4.630   7.976   0.981  1.00  0.84
ATOM   1994  O   ASP A 126      -4.234   9.119   1.210  1.00  0.84
ATOM   1995  CB  ASP A 126      -6.902   8.064  -0.063  1.00  0.84
ATOM   1996  CG  ASP A 126      -7.713   8.074  -1.352  1.00  0.84
ATOM   1997  OD1 ASP A 126      -8.918   8.046  -1.273  1.00  0.84
ATOM   1998  OD2 ASP A 126      -7.119   8.110  -2.403  1.00  0.84
ATOM   1999  H   ASP A 126      -6.135   5.656  -0.507  1.00  0.84
ATOM   2000  HA  ASP A 126      -5.020   8.264  -1.083  1.00  0.84
ATOM   2001 1HB  ASP A 126      -7.368   7.370   0.637  1.00  0.84
ATOM   2002 2HB  ASP A 126      -6.945   9.058   0.384  1.00  0.84
ATOM   2003  N   MET A 127      -4.373   6.975   1.785  1.00  0.80
ATOM   2004  CA  MET A 127      -3.667   7.206   3.040  1.00  0.80
ATOM   2005  C   MET A 127      -2.211   7.578   2.793  1.00  0.80
ATOM   2006  O   MET A 127      -1.611   8.324   3.567  1.00  0.80
ATOM   2007  CB  MET A 127      -3.736   5.955   3.913  1.00  0.80
ATOM   2008  CG  MET A 127      -5.104   5.632   4.498  1.00  0.80
ATOM   2009  SD  MET A 127      -5.104   4.112   5.469  1.00  0.80
ATOM   2010  CE  MET A 127      -6.795   4.086   6.057  1.00  0.80
ATOM   2011  H   MET A 127      -4.676   6.039   1.556  1.00  0.80
ATOM   2012  HA  MET A 127      -4.140   8.043   3.553  1.00  0.80
ATOM   2013 1HB  MET A 127      -3.414   5.097   3.325  1.00  0.80
ATOM   2014 2HB  MET A 127      -3.035   6.065   4.742  1.00  0.80
ATOM   2015 1HG  MET A 127      -5.427   6.451   5.140  1.00  0.80
ATOM   2016 2HG  MET A 127      -5.828   5.526   3.691  1.00  0.80
ATOM   2017 1HE  MET A 127      -7.077   2.981   6.865  1.00  0.80
ATOM   2018 2HE  MET A 127      -7.077   4.761   6.840  1.00  0.80
ATOM   2019 3HE  MET A 127      -7.631   3.850   5.414  1.00  0.80
ATOM   2020  N   PHE A 128      -1.724   7.116   1.742  1.00  0.72
ATOM   2021  CA  PHE A 128      -0.328   7.427   1.460  1.00  0.72
ATOM   2022  C   PHE A 128      -0.113   7.702  -0.022  1.00  0.72
ATOM   2023  O   PHE A 128       0.385   6.848  -0.756  1.00  0.72
ATOM   2024  CB  PHE A 128       0.477   6.214   1.930  1.00  0.72
ATOM   2025  CG  PHE A 128       1.948   6.504   2.025  1.00  0.72
ATOM   2026  CD1 PHE A 128       2.846   5.903   1.155  1.00  0.72
ATOM   2027  CD2 PHE A 128       2.438   7.376   2.985  1.00  0.72
ATOM   2028  CE1 PHE A 128       4.200   6.169   1.242  1.00  0.72
ATOM   2029  CE2 PHE A 128       3.790   7.644   3.074  1.00  0.72
ATOM   2030  CZ  PHE A 128       4.672   7.039   2.202  1.00  0.72
ATOM   2031  H   PHE A 128      -2.169   6.355   1.248  1.00  0.72
ATOM   2032  HA  PHE A 128      -0.058   8.331   2.006  1.00  0.72
ATOM   2033 1HB  PHE A 128       0.130   5.889   2.909  1.00  0.72
ATOM   2034 2HB  PHE A 128       0.339   5.381   1.240  1.00  0.72
ATOM   2035 1HD  PHE A 128       2.473   5.215   0.396  1.00  0.72
ATOM   2036 2HD  PHE A 128       1.741   7.854   3.675  1.00  0.72
ATOM   2037 1HE  PHE A 128       4.894   5.690   0.552  1.00  0.72
ATOM   2038 2HE  PHE A 128       4.162   8.332   3.833  1.00  0.72
ATOM   2039  HZ  PHE A 128       5.738   7.249   2.272  1.00  0.72
ATOM   2040  N   PRO A 129      -0.469   9.005  -0.379  1.00  0.83
ATOM   2041  CA  PRO A 129      -0.409   9.357  -1.793  1.00  0.83
ATOM   2042  C   PRO A 129       1.003   9.199  -2.341  1.00  0.83
ATOM   2043  O   PRO A 129       1.192   8.826  -3.499  1.00  0.83
ATOM   2044  CB  PRO A 129      -0.898  10.807  -1.857  1.00  0.83
ATOM   2045  CG  PRO A 129      -0.753  11.357  -0.479  1.00  0.83
ATOM   2046  CD  PRO A 129      -0.990  10.175   0.423  1.00  0.83
ATOM   2047  HA  PRO A 129      -1.114   8.725  -2.353  1.00  0.83
ATOM   2048 1HB  PRO A 129      -0.298  11.354  -2.600  1.00  0.83
ATOM   2049 2HB  PRO A 129      -1.939  10.818  -2.213  1.00  0.83
ATOM   2050 1HG  PRO A 129       0.248  11.795  -0.348  1.00  0.83
ATOM   2051 2HG  PRO A 129      -1.479  12.167  -0.315  1.00  0.83
ATOM   2052 1HD  PRO A 129      -1.357  10.512   1.403  1.00  0.83
ATOM   2053 2HD  PRO A 129      -1.768   9.524  -0.002  1.00  0.83
ATOM   2054  N   GLU A 130       2.012   9.455  -1.579  1.00  0.78
ATOM   2055  CA  GLU A 130       3.394   9.319  -2.023  1.00  0.78
ATOM   2056  C   GLU A 130       3.701   7.885  -2.437  1.00  0.78
ATOM   2057  O   GLU A 130       4.431   7.650  -3.400  1.00  0.78
ATOM   2058  CB  GLU A 130       4.355   9.755  -0.914  1.00  0.78
ATOM   2059  CG  GLU A 130       4.280  11.226  -0.531  1.00  0.78
ATOM   2060  CD  GLU A 130       3.228  11.508   0.505  1.00  0.78
ATOM   2061  OE1 GLU A 130       3.085  12.646   0.884  1.00  0.78
ATOM   2062  OE2 GLU A 130       2.565  10.585   0.916  1.00  0.78
ATOM   2063  H   GLU A 130       1.826   9.700  -0.617  1.00  0.78
ATOM   2064  HA  GLU A 130       3.543   9.959  -2.892  1.00  0.78
ATOM   2065 1HB  GLU A 130       4.155   9.166  -0.019  1.00  0.78
ATOM   2066 2HB  GLU A 130       5.377   9.541  -1.225  1.00  0.78
ATOM   2067 1HG  GLU A 130       5.244  11.535  -0.126  1.00  0.78
ATOM   2068 2HG  GLU A 130       4.044  11.811  -1.420  1.00  0.78
ATOM   2069  N   LEU A 131       3.158   7.027  -1.647  1.00  0.80
ATOM   2070  CA  LEU A 131       3.363   5.624  -1.988  1.00  0.80
ATOM   2071  C   LEU A 131       2.716   5.282  -3.326  1.00  0.80
ATOM   2072  O   LEU A 131       3.307   4.586  -4.152  1.00  0.80
ATOM   2073  CB  LEU A 131       2.809   4.724  -0.877  1.00  0.80
ATOM   2074  CG  LEU A 131       2.965   3.212  -1.087  1.00  0.80
ATOM   2075  CD1 LEU A 131       4.445   2.858  -1.147  1.00  0.80
ATOM   2076  CD2 LEU A 131       2.270   2.468   0.043  1.00  0.80
ATOM   2077  H   LEU A 131       2.632   7.259  -0.817  1.00  0.80
ATOM   2078  HA  LEU A 131       4.434   5.441  -2.068  1.00  0.80
ATOM   2079 1HB  LEU A 131       3.311   4.982   0.054  1.00  0.80
ATOM   2080 2HB  LEU A 131       1.746   4.935  -0.763  1.00  0.80
ATOM   2081  HG  LEU A 131       2.516   2.929  -2.039  1.00  0.80
ATOM   2082 1HD1 LEU A 131       4.556   1.783  -1.297  1.00  0.80
ATOM   2083 2HD1 LEU A 131       4.913   3.389  -1.976  1.00  0.80
ATOM   2084 3HD1 LEU A 131       4.926   3.145  -0.213  1.00  0.80
ATOM   2085 1HD2 LEU A 131       2.381   1.394  -0.107  1.00  0.80
ATOM   2086 2HD2 LEU A 131       2.721   2.750   0.995  1.00  0.80
ATOM   2087 3HD2 LEU A 131       1.212   2.727   0.052  1.00  0.80
ATOM   2088  N   ARG A 132       1.500   5.817  -3.519  1.00  0.73
ATOM   2089  CA  ARG A 132       0.822   5.618  -4.794  1.00  0.73
ATOM   2090  C   ARG A 132       1.647   6.171  -5.949  1.00  0.73
ATOM   2091  O   ARG A 132       1.797   5.523  -6.985  1.00  0.73
ATOM   2092  CB  ARG A 132      -0.548   6.278  -4.757  1.00  0.73
ATOM   2093  CG  ARG A 132      -1.344   6.064  -6.035  1.00  0.73
ATOM   2094  CD  ARG A 132      -2.633   6.801  -6.009  1.00  0.73
ATOM   2095  NE  ARG A 132      -3.418   6.479  -4.828  1.00  0.73
ATOM   2096  CZ  ARG A 132      -4.523   7.145  -4.438  1.00  0.73
ATOM   2097  NH1 ARG A 132      -4.959   8.164  -5.145  1.00  0.73
ATOM   2098  NH2 ARG A 132      -5.168   6.774  -3.346  1.00  0.73
ATOM   2099  H   ARG A 132       1.054   6.377  -2.807  1.00  0.73
ATOM   2100  HA  ARG A 132       0.684   4.547  -4.949  1.00  0.73
ATOM   2101 1HB  ARG A 132      -1.139   5.884  -3.931  1.00  0.73
ATOM   2102 2HB  ARG A 132      -0.450   7.353  -4.606  1.00  0.73
ATOM   2103 1HG  ARG A 132      -0.764   6.418  -6.888  1.00  0.73
ATOM   2104 2HG  ARG A 132      -1.559   5.002  -6.157  1.00  0.73
ATOM   2105 1HD  ARG A 132      -2.439   7.873  -6.007  1.00  0.73
ATOM   2106 2HD  ARG A 132      -3.219   6.540  -6.889  1.00  0.73
ATOM   2107  HE  ARG A 132      -3.113   5.701  -4.259  1.00  0.73
ATOM   2108 1HH1 ARG A 132      -4.466   8.448  -5.980  1.00  0.73
ATOM   2109 2HH1 ARG A 132      -5.787   8.663  -4.853  1.00  0.73
ATOM   2110 1HH2 ARG A 132      -4.832   5.990  -2.803  1.00  0.73
ATOM   2111 2HH2 ARG A 132      -5.995   7.272  -3.055  1.00  0.73
ATOM   2112  N   ASP A 133       2.180   7.349  -5.795  1.00  0.82
ATOM   2113  CA  ASP A 133       2.992   7.978  -6.829  1.00  0.82
ATOM   2114  C   ASP A 133       4.238   7.154  -7.128  1.00  0.82
ATOM   2115  O   ASP A 133       4.604   6.963  -8.288  1.00  0.82
ATOM   2116  CB  ASP A 133       3.383   9.399  -6.415  1.00  0.82
ATOM   2117  CG  ASP A 133       2.204  10.363  -6.402  1.00  0.82
ATOM   2118  OD1 ASP A 133       2.369  11.467  -5.941  1.00  0.82
ATOM   2119  OD2 ASP A 133       1.149   9.985  -6.853  1.00  0.82
ATOM   2120  H   ASP A 133       2.038   7.831  -4.919  1.00  0.82
ATOM   2121  HA  ASP A 133       2.407   8.025  -7.749  1.00  0.82
ATOM   2122 1HB  ASP A 133       3.826   9.377  -5.420  1.00  0.82
ATOM   2123 2HB  ASP A 133       4.138   9.781  -7.102  1.00  0.82
ATOM   2124  N   LEU A 134       4.803   6.693  -6.048  1.00  0.83
ATOM   2125  CA  LEU A 134       5.991   5.866  -6.227  1.00  0.83
ATOM   2126  C   LEU A 134       5.663   4.590  -6.995  1.00  0.83
ATOM   2127  O   LEU A 134       6.409   4.181  -7.885  1.00  0.83
ATOM   2128  CB  LEU A 134       6.601   5.531  -4.860  1.00  0.83
ATOM   2129  CG  LEU A 134       7.900   4.715  -4.870  1.00  0.83
ATOM   2130  CD1 LEU A 134       9.016   5.543  -5.492  1.00  0.83
ATOM   2131  CD2 LEU A 134       8.252   4.303  -3.449  1.00  0.83
ATOM   2132  H   LEU A 134       4.464   6.872  -5.114  1.00  0.83
ATOM   2133  HA  LEU A 134       6.724   6.433  -6.799  1.00  0.83
ATOM   2134 1HB  LEU A 134       6.802   6.466  -4.340  1.00  0.83
ATOM   2135 2HB  LEU A 134       5.862   4.972  -4.286  1.00  0.83
ATOM   2136  HG  LEU A 134       7.765   3.823  -5.483  1.00  0.83
ATOM   2137 1HD1 LEU A 134       9.939   4.963  -5.499  1.00  0.83
ATOM   2138 2HD1 LEU A 134       8.747   5.807  -6.514  1.00  0.83
ATOM   2139 3HD1 LEU A 134       9.163   6.451  -4.908  1.00  0.83
ATOM   2140 1HD2 LEU A 134       9.175   3.722  -3.456  1.00  0.83
ATOM   2141 2HD2 LEU A 134       8.388   5.193  -2.835  1.00  0.83
ATOM   2142 3HD2 LEU A 134       7.445   3.697  -3.035  1.00  0.83
ATOM   2143  N   CYS A 135       4.566   3.966  -6.622  1.00  0.85
ATOM   2144  CA  CYS A 135       4.145   2.759  -7.323  1.00  0.85
ATOM   2145  C   CYS A 135       3.902   3.037  -8.801  1.00  0.85
ATOM   2146  O   CYS A 135       4.300   2.255  -9.664  1.00  0.85
ATOM   2147  CB  CYS A 135       2.890   2.168  -6.680  1.00  0.85
ATOM   2148  SG  CYS A 135       3.201   1.309  -5.119  1.00  0.85
ATOM   2149  H   CYS A 135       3.962   4.361  -5.915  1.00  0.85
ATOM   2150  HA  CYS A 135       4.936   2.014  -7.235  1.00  0.85
ATOM   2151 1HB  CYS A 135       2.168   2.963  -6.490  1.00  0.85
ATOM   2152 2HB  CYS A 135       2.426   1.461  -7.368  1.00  0.85
ATOM   2153  HG  CYS A 135       2.228   1.904  -4.437  1.00  0.85
ATOM   2154  N   HIS A 136       3.347   4.215  -9.184  1.00  0.79
ATOM   2155  CA  HIS A 136       3.076   4.588 -10.568  1.00  0.79
ATOM   2156  C   HIS A 136       4.369   4.811 -11.341  1.00  0.79
ATOM   2157  O   HIS A 136       4.485   4.418 -12.502  1.00  0.79
ATOM   2158  CB  HIS A 136       2.191   5.837 -10.634  1.00  0.79
ATOM   2159  CG  HIS A 136       0.736   5.545 -10.433  1.00  0.79
ATOM   2160  ND1 HIS A 136      -1.340   5.357  -9.746  1.00  0.79
ATOM   2161  CD2 HIS A 136      -0.093   5.813  -9.397  1.00  0.79
ATOM   2162  CE1 HIS A 136      -1.268   4.778 -10.932  1.00  0.79
ATOM   2163  NE2 HIS A 136      -0.023   4.866 -11.364  1.00  0.79
ATOM   2164  H   HIS A 136       3.049   4.832  -8.442  1.00  0.79
ATOM   2165  HA  HIS A 136       2.531   3.784 -11.061  1.00  0.79
ATOM   2166 1HB  HIS A 136       2.505   6.549  -9.871  1.00  0.79
ATOM   2167 2HB  HIS A 136       2.311   6.321 -11.603  1.00  0.79
ATOM   2168 2HD  HIS A 136       0.174   6.321  -8.470  1.00  0.79
ATOM   2169 1HE  HIS A 136      -2.095   4.308 -11.464  1.00  0.79
ATOM   2170 2HE  HIS A 136       0.324   4.509 -12.242  1.00  0.79
ATOM   2171  N   ARG A 137       5.330   5.229 -10.666  1.00  0.77
ATOM   2172  CA  ARG A 137       6.597   5.539 -11.317  1.00  0.77
ATOM   2173  C   ARG A 137       7.450   4.289 -11.488  1.00  0.77
ATOM   2174  O   ARG A 137       8.234   4.185 -12.431  1.00  0.77
ATOM   2175  CB  ARG A 137       7.369   6.587 -10.529  1.00  0.77
ATOM   2176  CG  ARG A 137       6.771   7.983 -10.601  1.00  0.77
ATOM   2177  CD  ARG A 137       7.663   8.996  -9.980  1.00  0.77
ATOM   2178  NE  ARG A 137       7.838   8.763  -8.555  1.00  0.77
ATOM   2179  CZ  ARG A 137       8.331   9.667  -7.687  1.00  0.77
ATOM   2180  NH1 ARG A 137       8.693  10.857  -8.113  1.00  0.77
ATOM   2181  NH2 ARG A 137       8.452   9.358  -6.408  1.00  0.77
ATOM   2182  H   ARG A 137       5.177   5.535  -9.716  1.00  0.77
ATOM   2183  HA  ARG A 137       6.386   5.953 -12.303  1.00  0.77
ATOM   2184 1HB  ARG A 137       7.414   6.302  -9.479  1.00  0.77
ATOM   2185 2HB  ARG A 137       8.393   6.648 -10.896  1.00  0.77
ATOM   2186 1HG  ARG A 137       6.614   8.259 -11.644  1.00  0.77
ATOM   2187 2HG  ARG A 137       5.816   7.998 -10.074  1.00  0.77
ATOM   2188 1HD  ARG A 137       8.643   8.957 -10.454  1.00  0.77
ATOM   2189 2HD  ARG A 137       7.234   9.988 -10.112  1.00  0.77
ATOM   2190  HE  ARG A 137       7.571   7.858  -8.190  1.00  0.77
ATOM   2191 1HH1 ARG A 137       8.601  11.094  -9.090  1.00  0.77
ATOM   2192 2HH1 ARG A 137       9.063  11.535  -7.462  1.00  0.77
ATOM   2193 1HH2 ARG A 137       8.174   8.443  -6.081  1.00  0.77
ATOM   2194 2HH2 ARG A 137       8.821  10.035  -5.758  1.00  0.77
ATOM   2195  N   SER A 138       7.181   3.346 -10.623  1.00  0.84
ATOM   2196  CA  SER A 138       8.187   2.291 -10.598  1.00  0.84
ATOM   2197  C   SER A 138       7.586   0.947 -10.989  1.00  0.84
ATOM   2198  O   SER A 138       8.280   0.073 -11.508  1.00  0.84
ATOM   2199  CB  SER A 138       8.799   2.216  -9.213  1.00  0.84
ATOM   2200  OG  SER A 138       9.455   3.376  -8.778  1.00  0.84
ATOM   2201  H   SER A 138       6.406   3.302  -9.977  1.00  0.84
ATOM   2202  HG  SER A 138       9.709   3.210  -7.867  1.00  0.84
ATOM   2203  HA  SER A 138       8.967   2.539 -11.318  1.00  0.84
ATOM   2204 1HB  SER A 138       7.996   1.968  -8.521  1.00  0.84
ATOM   2205 2HB  SER A 138       9.497   1.380  -9.217  1.00  0.84
ATOM   2206  N   VAL A 139       6.361   0.747 -10.770  1.00  0.86
ATOM   2207  CA  VAL A 139       5.800  -0.585 -10.960  1.00  0.86
ATOM   2208  C   VAL A 139       5.366  -0.800 -12.404  1.00  0.86
ATOM   2209  O   VAL A 139       4.836   0.108 -13.044  1.00  0.86
ATOM   2210  CB  VAL A 139       4.614  -0.757  -9.992  1.00  0.86
ATOM   2211  CG1 VAL A 139       4.087  -2.183 -10.057  1.00  0.86
ATOM   2212  CG2 VAL A 139       5.041  -0.404  -8.575  1.00  0.86
ATOM   2213  H   VAL A 139       5.745   1.510 -10.528  1.00  0.86
ATOM   2214  HA  VAL A 139       6.565  -1.322 -10.711  1.00  0.86
ATOM   2215  HB  VAL A 139       3.802  -0.100 -10.302  1.00  0.86
ATOM   2216 1HG1 VAL A 139       3.249  -2.293  -9.368  1.00  0.86
ATOM   2217 2HG1 VAL A 139       3.754  -2.402 -11.071  1.00  0.86
ATOM   2218 3HG1 VAL A 139       4.879  -2.877  -9.776  1.00  0.86
ATOM   2219 1HG2 VAL A 139       4.197  -0.533  -7.898  1.00  0.86
ATOM   2220 2HG2 VAL A 139       5.857  -1.057  -8.267  1.00  0.86
ATOM   2221 3HG2 VAL A 139       5.375   0.633  -8.543  1.00  0.86
ATOM   2222  N   LEU A 140       5.562  -2.047 -12.859  1.00  0.86
ATOM   2223  CA  LEU A 140       5.115  -2.420 -14.196  1.00  0.86
ATOM   2224  C   LEU A 140       3.619  -2.179 -14.365  1.00  0.86
ATOM   2225  O   LEU A 140       2.824  -2.506 -13.483  1.00  0.86
ATOM   2226  CB  LEU A 140       5.415  -3.901 -14.460  1.00  0.86
ATOM   2227  CG  LEU A 140       6.889  -4.301 -14.601  1.00  0.86
ATOM   2228  CD1 LEU A 140       7.007  -5.819 -14.593  1.00  0.86
ATOM   2229  CD2 LEU A 140       7.453  -3.716 -15.887  1.00  0.86
ATOM   2230  H   LEU A 140       5.946  -2.758 -12.253  1.00  0.86
ATOM   2231  HA  LEU A 140       5.646  -1.805 -14.922  1.00  0.86
ATOM   2232 1HB  LEU A 140       4.992  -4.478 -13.640  1.00  0.86
ATOM   2233 2HB  LEU A 140       4.904  -4.186 -15.380  1.00  0.86
ATOM   2234  HG  LEU A 140       7.453  -3.918 -13.750  1.00  0.86
ATOM   2235 1HD1 LEU A 140       8.054  -6.103 -14.693  1.00  0.86
ATOM   2236 2HD1 LEU A 140       6.614  -6.209 -13.654  1.00  0.86
ATOM   2237 3HD1 LEU A 140       6.438  -6.232 -15.425  1.00  0.86
ATOM   2238 1HD2 LEU A 140       8.501  -4.000 -15.987  1.00  0.86
ATOM   2239 2HD2 LEU A 140       6.891  -4.099 -16.739  1.00  0.86
ATOM   2240 3HD2 LEU A 140       7.373  -2.629 -15.859  1.00  0.86
ATOM   2241  N   MET A 141       3.266  -1.654 -15.520  1.00  0.82
ATOM   2242  CA  MET A 141       1.888  -1.235 -15.750  1.00  0.82
ATOM   2243  C   MET A 141       0.920  -2.397 -15.563  1.00  0.82
ATOM   2244  O   MET A 141      -0.184  -2.220 -15.049  1.00  0.82
ATOM   2245  CB  MET A 141       1.740  -0.629 -17.144  1.00  0.82
ATOM   2246  CG  MET A 141       2.266   0.792 -17.294  1.00  0.82
ATOM   2247  SD  MET A 141       1.346   1.983 -16.300  1.00  0.82
ATOM   2248  CE  MET A 141      -0.129   2.186 -17.295  1.00  0.82
ATOM   2249  H   MET A 141       3.923  -1.623 -16.286  1.00  0.82
ATOM   2250  HA  MET A 141       1.632  -0.471 -15.016  1.00  0.82
ATOM   2251 1HB  MET A 141       2.265  -1.257 -17.862  1.00  0.82
ATOM   2252 2HB  MET A 141       0.685  -0.626 -17.420  1.00  0.82
ATOM   2253 1HG  MET A 141       3.312   0.826 -16.993  1.00  0.82
ATOM   2254 2HG  MET A 141       2.202   1.094 -18.339  1.00  0.82
ATOM   2255 1HE  MET A 141      -1.042   3.090 -16.742  1.00  0.82
ATOM   2256 2HE  MET A 141      -0.066   2.764 -18.196  1.00  0.82
ATOM   2257 3HE  MET A 141      -0.896   1.428 -17.361  1.00  0.82
ATOM   2258  N   VAL A 142       1.327  -3.529 -15.910  1.00  0.85
ATOM   2259  CA  VAL A 142       0.422  -4.666 -15.789  1.00  0.85
ATOM   2260  C   VAL A 142      -0.032  -4.857 -14.348  1.00  0.85
ATOM   2261  O   VAL A 142      -1.158  -5.284 -14.093  1.00  0.85
ATOM   2262  CB  VAL A 142       1.069  -5.950 -16.341  1.00  0.85
ATOM   2263  CG1 VAL A 142       2.213  -6.441 -15.467  1.00  0.85
ATOM   2264  CG2 VAL A 142      -0.002  -7.022 -16.480  1.00  0.85
ATOM   2265  H   VAL A 142       2.274  -3.686 -16.225  1.00  0.85
ATOM   2266  HA  VAL A 142      -0.454  -4.478 -16.410  1.00  0.85
ATOM   2267  HB  VAL A 142       1.488  -5.724 -17.322  1.00  0.85
ATOM   2268 1HG1 VAL A 142       2.636  -7.349 -15.898  1.00  0.85
ATOM   2269 2HG1 VAL A 142       2.983  -5.672 -15.411  1.00  0.85
ATOM   2270 3HG1 VAL A 142       1.839  -6.656 -14.466  1.00  0.85
ATOM   2271 1HG2 VAL A 142       0.440  -7.926 -16.898  1.00  0.85
ATOM   2272 2HG2 VAL A 142      -0.425  -7.243 -15.500  1.00  0.85
ATOM   2273 3HG2 VAL A 142      -0.790  -6.665 -17.143  1.00  0.85
ATOM   2274  N   PHE A 143       0.896  -4.517 -13.356  1.00  0.84
ATOM   2275  CA  PHE A 143       0.573  -4.730 -11.950  1.00  0.84
ATOM   2276  C   PHE A 143      -0.293  -3.600 -11.407  1.00  0.84
ATOM   2277  O   PHE A 143      -0.812  -3.684 -10.294  1.00  0.84
ATOM   2278  CB  PHE A 143       1.834  -4.900 -11.102  1.00  0.84
ATOM   2279  CG  PHE A 143       2.587  -6.163 -11.410  1.00  0.84
ATOM   2280  CD1 PHE A 143       3.800  -6.117 -12.081  1.00  0.84
ATOM   2281  CD2 PHE A 143       2.086  -7.398 -11.028  1.00  0.84
ATOM   2282  CE1 PHE A 143       4.494  -7.278 -12.365  1.00  0.84
ATOM   2283  CE2 PHE A 143       2.777  -8.560 -11.311  1.00  0.84
ATOM   2284  CZ  PHE A 143       3.982  -8.500 -11.980  1.00  0.84
ATOM   2285  H   PHE A 143       1.770  -4.073 -13.598  1.00  0.84
ATOM   2286  HA  PHE A 143       0.002  -5.654 -11.863  1.00  0.84
ATOM   2287 1HB  PHE A 143       2.504  -4.057 -11.262  1.00  0.84
ATOM   2288 2HB  PHE A 143       1.569  -4.911 -10.043  1.00  0.84
ATOM   2289 1HD  PHE A 143       4.204  -5.152 -12.386  1.00  0.84
ATOM   2290 2HD  PHE A 143       1.133  -7.445 -10.499  1.00  0.84
ATOM   2291 1HE  PHE A 143       5.446  -7.228 -12.894  1.00  0.84
ATOM   2292 2HE  PHE A 143       2.372  -9.524 -11.005  1.00  0.84
ATOM   2293  HZ  PHE A 143       4.529  -9.415 -12.203  1.00  0.84
ATOM   2294  N   MET A 144      -0.499  -2.582 -12.197  1.00  0.82
ATOM   2295  CA  MET A 144      -1.310  -1.460 -11.738  1.00  0.82
ATOM   2296  C   MET A 144      -2.763  -1.619 -12.167  1.00  0.82
ATOM   2297  O   MET A 144      -3.639  -0.885 -11.709  1.00  0.82
ATOM   2298  CB  MET A 144      -0.740  -0.141 -12.254  1.00  0.82
ATOM   2299  CG  MET A 144       0.643   0.207 -11.721  1.00  0.82
ATOM   2300  SD  MET A 144       0.684   0.327  -9.921  1.00  0.82
ATOM   2301  CE  MET A 144       0.036   1.978  -9.676  1.00  0.82
ATOM   2302  H   MET A 144      -0.100  -2.554 -13.124  1.00  0.82
ATOM   2303  HA  MET A 144      -1.287  -1.440 -10.649  1.00  0.82
ATOM   2304 1HB  MET A 144      -0.680  -0.174 -13.341  1.00  0.82
ATOM   2305 2HB  MET A 144      -1.416   0.673 -11.988  1.00  0.82
ATOM   2306 1HG  MET A 144       1.355  -0.555 -12.032  1.00  0.82
ATOM   2307 2HG  MET A 144       0.963   1.163 -12.136  1.00  0.82
ATOM   2308 1HE  MET A 144      -0.036   2.344  -8.329  1.00  0.82
ATOM   2309 2HE  MET A 144       0.669   2.815  -9.894  1.00  0.82
ATOM   2310 3HE  MET A 144      -1.007   2.220  -9.816  1.00  0.82
ATOM   2311  N   SER A 145      -2.998  -2.622 -12.987  1.00  0.84
ATOM   2312  CA  SER A 145      -4.379  -2.870 -13.380  1.00  0.84
ATOM   2313  C   SER A 145      -5.156  -3.554 -12.262  1.00  0.84
ATOM   2314  O   SER A 145      -4.573  -4.216 -11.404  1.00  0.84
ATOM   2315  CB  SER A 145      -4.427  -3.721 -14.634  1.00  0.84
ATOM   2316  OG  SER A 145      -4.075  -5.061 -14.427  1.00  0.84
ATOM   2317  H   SER A 145      -2.265  -3.201 -13.371  1.00  0.84
ATOM   2318  HG  SER A 145      -4.308  -5.524 -15.236  1.00  0.84
ATOM   2319  HA  SER A 145      -4.856  -1.912 -13.592  1.00  0.84
ATOM   2320 1HB  SER A 145      -5.438  -3.666 -15.038  1.00  0.84
ATOM   2321 2HB  SER A 145      -3.757  -3.275 -15.368  1.00  0.84
ATOM   2322  N   ASP A 146      -6.470  -3.373 -12.285  1.00  0.80
ATOM   2323  CA  ASP A 146      -7.320  -3.991 -11.274  1.00  0.80
ATOM   2324  C   ASP A 146      -7.214  -5.510 -11.318  1.00  0.80
ATOM   2325  O   ASP A 146      -7.229  -6.173 -10.282  1.00  0.80
ATOM   2326  CB  ASP A 146      -8.779  -3.562 -11.448  1.00  0.80
ATOM   2327  CG  ASP A 146      -9.042  -2.111 -11.065  1.00  0.80
ATOM   2328  OD1 ASP A 146     -10.045  -1.580 -11.479  1.00  0.80
ATOM   2329  OD2 ASP A 146      -8.238  -1.549 -10.361  1.00  0.80
ATOM   2330  H   ASP A 146      -6.897  -2.827 -13.020  1.00  0.80
ATOM   2331  HA  ASP A 146      -6.975  -3.671 -10.290  1.00  0.80
ATOM   2332 1HB  ASP A 146      -9.070  -3.705 -12.489  1.00  0.80
ATOM   2333 2HB  ASP A 146      -9.415  -4.205 -10.839  1.00  0.80
ATOM   2334  N   GLU A 147      -6.937  -6.050 -12.476  1.00  0.78
ATOM   2335  CA  GLU A 147      -6.919  -7.498 -12.650  1.00  0.78
ATOM   2336  C   GLU A 147      -5.692  -8.116 -11.993  1.00  0.78
ATOM   2337  O   GLU A 147      -5.745  -9.238 -11.488  1.00  0.78
ATOM   2338  CB  GLU A 147      -6.960  -7.860 -14.136  1.00  0.78
ATOM   2339  CG  GLU A 147      -8.265  -7.536 -14.849  1.00  0.78
ATOM   2340  CD  GLU A 147      -8.347  -6.103 -15.297  1.00  0.78
ATOM   2341  OE1 GLU A 147      -9.333  -5.741 -15.892  1.00  0.78
ATOM   2342  OE2 GLU A 147      -7.421  -5.369 -15.044  1.00  0.78
ATOM   2343  H   GLU A 147      -6.839  -5.456 -13.287  1.00  0.78
ATOM   2344  HA  GLU A 147      -7.804  -7.915 -12.170  1.00  0.78
ATOM   2345 1HB  GLU A 147      -6.157  -7.334 -14.653  1.00  0.78
ATOM   2346 2HB  GLU A 147      -6.776  -8.929 -14.246  1.00  0.78
ATOM   2347 1HG  GLU A 147      -8.353  -8.171 -15.731  1.00  0.78
ATOM   2348 2HG  GLU A 147      -9.096  -7.725 -14.169  1.00  0.78
ATOM   2349  N   TYR A 148      -4.639  -7.315 -11.923  1.00  0.82
ATOM   2350  CA  TYR A 148      -3.389  -7.911 -11.468  1.00  0.82
ATOM   2351  C   TYR A 148      -2.913  -7.271 -10.171  1.00  0.82
ATOM   2352  O   TYR A 148      -1.839  -7.595  -9.664  1.00  0.82
ATOM   2353  CB  TYR A 148      -2.303  -7.828 -12.544  1.00  0.82
ATOM   2354  CG  TYR A 148      -2.623  -8.674 -13.756  1.00  0.82
ATOM   2355  CD1 TYR A 148      -3.082  -8.075 -14.919  1.00  0.82
ATOM   2356  CD2 TYR A 148      -2.456 -10.050 -13.704  1.00  0.82
ATOM   2357  CE1 TYR A 148      -3.373  -8.848 -16.027  1.00  0.82
ATOM   2358  CE2 TYR A 148      -2.747 -10.823 -14.812  1.00  0.82
ATOM   2359  CZ  TYR A 148      -3.206 -10.222 -15.972  1.00  0.82
ATOM   2360  OH  TYR A 148      -3.496 -10.992 -17.075  1.00  0.82
ATOM   2361  H   TYR A 148      -4.632  -6.373 -12.286  1.00  0.82
ATOM   2362  HA  TYR A 148      -3.562  -8.969 -11.271  1.00  0.82
ATOM   2363 1HB  TYR A 148      -2.179  -6.795 -12.873  1.00  0.82
ATOM   2364 2HB  TYR A 148      -1.348  -8.160 -12.139  1.00  0.82
ATOM   2365 1HD  TYR A 148      -3.213  -6.993 -14.960  1.00  0.82
ATOM   2366 1HE  TYR A 148      -3.734  -8.377 -16.940  1.00  0.82
ATOM   2367 2HE  TYR A 148      -2.616 -11.905 -14.771  1.00  0.82
ATOM   2368 2HD  TYR A 148      -2.095 -10.522 -12.790  1.00  0.82
ATOM   2369  HH  TYR A 148      -3.006 -11.815 -17.027  1.00  0.82
ATOM   2370  N   ARG A 149      -3.709  -6.409  -9.676  1.00  0.75
ATOM   2371  CA  ARG A 149      -3.296  -5.719  -8.460  1.00  0.75
ATOM   2372  C   ARG A 149      -3.096  -6.699  -7.311  1.00  0.75
ATOM   2373  O   ARG A 149      -2.109  -6.620  -6.579  1.00  0.75
ATOM   2374  CB  ARG A 149      -4.316  -4.656  -8.079  1.00  0.75
ATOM   2375  CG  ARG A 149      -3.867  -3.764  -6.932  1.00  0.75
ATOM   2376  CD  ARG A 149      -4.851  -2.685  -6.659  1.00  0.75
ATOM   2377  NE  ARG A 149      -4.833  -1.661  -7.691  1.00  0.75
ATOM   2378  CZ  ARG A 149      -5.516  -0.501  -7.630  1.00  0.75
ATOM   2379  NH1 ARG A 149      -6.265  -0.234  -6.583  1.00  0.75
ATOM   2380  NH2 ARG A 149      -5.434   0.368  -8.623  1.00  0.75
ATOM   2381  H   ARG A 149      -4.580  -6.151 -10.117  1.00  0.75
ATOM   2382  HA  ARG A 149      -2.350  -5.214  -8.653  1.00  0.75
ATOM   2383 1HB  ARG A 149      -4.526  -4.015  -8.933  1.00  0.75
ATOM   2384 2HB  ARG A 149      -5.254  -5.126  -7.784  1.00  0.75
ATOM   2385 1HG  ARG A 149      -3.755  -4.362  -6.028  1.00  0.75
ATOM   2386 2HG  ARG A 149      -2.912  -3.301  -7.183  1.00  0.75
ATOM   2387 1HD  ARG A 149      -5.854  -3.109  -6.617  1.00  0.75
ATOM   2388 2HD  ARG A 149      -4.617  -2.212  -5.706  1.00  0.75
ATOM   2389  HE  ARG A 149      -4.268  -1.831  -8.512  1.00  0.75
ATOM   2390 1HH1 ARG A 149      -6.328  -0.898  -5.824  1.00  0.75
ATOM   2391 2HH1 ARG A 149      -6.777   0.635  -6.537  1.00  0.75
ATOM   2392 1HH2 ARG A 149      -4.858   0.162  -9.428  1.00  0.75
ATOM   2393 2HH2 ARG A 149      -5.946   1.236  -8.577  1.00  0.75
ATOM   2394  N   ALA A 150      -4.080  -7.606  -7.069  1.00  0.85
ATOM   2395  CA  ALA A 150      -3.951  -8.560  -5.974  1.00  0.85
ATOM   2396  C   ALA A 150      -2.722  -9.442  -6.154  1.00  0.85
ATOM   2397  O   ALA A 150      -2.032  -9.766  -5.187  1.00  0.85
ATOM   2398  CB  ALA A 150      -5.216  -9.396  -5.846  1.00  0.85
ATOM   2399  H   ALA A 150      -4.882  -7.664  -7.681  1.00  0.85
ATOM   2400  HA  ALA A 150      -3.827  -7.998  -5.048  1.00  0.85
ATOM   2401 1HB  ALA A 150      -5.106 -10.098  -5.019  1.00  0.85
ATOM   2402 2HB  ALA A 150      -6.067  -8.742  -5.656  1.00  0.85
ATOM   2403 3HB  ALA A 150      -5.381  -9.948  -6.770  1.00  0.85
ATOM   2404  N   PHE A 151      -2.484  -9.806  -7.426  1.00  0.85
ATOM   2405  CA  PHE A 151      -1.297 -10.606  -7.708  1.00  0.85
ATOM   2406  C   PHE A 151      -0.024  -9.839  -7.373  1.00  0.85
ATOM   2407  O   PHE A 151       0.886 -10.375  -6.741  1.00  0.85
ATOM   2408  CB  PHE A 151      -1.318 -11.017  -9.181  1.00  0.85
ATOM   2409  CG  PHE A 151      -0.136 -11.853  -9.583  1.00  0.85
ATOM   2410  CD1 PHE A 151       0.852 -11.332 -10.405  1.00  0.85
ATOM   2411  CD2 PHE A 151      -0.009 -13.160  -9.140  1.00  0.85
ATOM   2412  CE1 PHE A 151       1.940 -12.099 -10.776  1.00  0.85
ATOM   2413  CE2 PHE A 151       1.077 -13.930  -9.509  1.00  0.85
ATOM   2414  CZ  PHE A 151       2.053 -13.399 -10.327  1.00  0.85
ATOM   2415  H   PHE A 151      -3.112  -9.574  -8.182  1.00  0.85
ATOM   2416  HA  PHE A 151      -1.322 -11.495  -7.079  1.00  0.85
ATOM   2417 1HB  PHE A 151      -2.223 -11.586  -9.391  1.00  0.85
ATOM   2418 2HB  PHE A 151      -1.337 -10.128  -9.811  1.00  0.85
ATOM   2419 1HD  PHE A 151       0.763 -10.304 -10.759  1.00  0.85
ATOM   2420 2HD  PHE A 151      -0.780 -13.581  -8.493  1.00  0.85
ATOM   2421 1HE  PHE A 151       2.709 -11.677 -11.422  1.00  0.85
ATOM   2422 2HE  PHE A 151       1.165 -14.956  -9.154  1.00  0.85
ATOM   2423  HZ  PHE A 151       2.910 -14.004 -10.618  1.00  0.85
ATOM   2424  N   GLY A 152       0.058  -8.555  -7.801  1.00  0.90
ATOM   2425  CA  GLY A 152       1.222  -7.728  -7.509  1.00  0.90
ATOM   2426  C   GLY A 152       1.428  -7.577  -6.007  1.00  0.90
ATOM   2427  O   GLY A 152       2.543  -7.719  -5.506  1.00  0.90
ATOM   2428  H   GLY A 152      -0.715  -8.154  -8.313  1.00  0.90
ATOM   2429 1HA  GLY A 152       2.109  -8.175  -7.958  1.00  0.90
ATOM   2430 2HA  GLY A 152       1.093  -6.746  -7.962  1.00  0.90
ATOM   2431  N   ASP A 153       0.360  -7.349  -5.285  1.00  0.85
ATOM   2432  CA  ASP A 153       0.438  -7.221  -3.835  1.00  0.85
ATOM   2433  C   ASP A 153       0.906  -8.519  -3.191  1.00  0.85
ATOM   2434  O   ASP A 153       1.762  -8.511  -2.306  1.00  0.85
ATOM   2435  CB  ASP A 153      -0.922  -6.823  -3.255  1.00  0.85
ATOM   2436  CG  ASP A 153      -1.295  -5.363  -3.478  1.00  0.85
ATOM   2437  OD1 ASP A 153      -2.444  -5.031  -3.306  1.00  0.85
ATOM   2438  OD2 ASP A 153      -0.427  -4.595  -3.817  1.00  0.85
ATOM   2439  H   ASP A 153      -0.531  -7.222  -5.743  1.00  0.85
ATOM   2440  HA  ASP A 153       1.177  -6.455  -3.594  1.00  0.85
ATOM   2441 1HB  ASP A 153      -1.691  -7.452  -3.702  1.00  0.85
ATOM   2442 2HB  ASP A 153      -0.918  -7.022  -2.183  1.00  0.85
ATOM   2443  N   GLY A 154       0.324  -9.585  -3.710  1.00  0.90
ATOM   2444  CA  GLY A 154       0.690 -10.887  -3.165  1.00  0.90
ATOM   2445  C   GLY A 154       2.168 -11.181  -3.387  1.00  0.90
ATOM   2446  O   GLY A 154       2.844 -11.717  -2.508  1.00  0.90
ATOM   2447  H   GLY A 154      -0.347  -9.538  -4.464  1.00  0.90
ATOM   2448 1HA  GLY A 154       0.467 -10.911  -2.099  1.00  0.90
ATOM   2449 2HA  GLY A 154       0.087 -11.661  -3.637  1.00  0.90
ATOM   2450  N   LEU A 155       2.660 -10.870  -4.590  1.00  0.85
ATOM   2451  CA  LEU A 155       4.073 -11.092  -4.871  1.00  0.85
ATOM   2452  C   LEU A 155       4.956 -10.268  -3.940  1.00  0.85
ATOM   2453  O   LEU A 155       5.945 -10.768  -3.403  1.00  0.85
ATOM   2454  CB  LEU A 155       4.364 -10.753  -6.338  1.00  0.85
ATOM   2455  CG  LEU A 155       5.784 -11.006  -6.860  1.00  0.85
ATOM   2456  CD1 LEU A 155       6.037 -12.505  -6.942  1.00  0.85
ATOM   2457  CD2 LEU A 155       5.949 -10.348  -8.222  1.00  0.85
ATOM   2458  H   LEU A 155       2.074 -10.462  -5.305  1.00  0.85
ATOM   2459  HA  LEU A 155       4.296 -12.146  -4.712  1.00  0.85
ATOM   2460 1HB  LEU A 155       3.678 -11.335  -6.952  1.00  0.85
ATOM   2461 2HB  LEU A 155       4.141  -9.696  -6.482  1.00  0.85
ATOM   2462  HG  LEU A 155       6.509 -10.584  -6.163  1.00  0.85
ATOM   2463 1HD1 LEU A 155       7.046 -12.685  -7.313  1.00  0.85
ATOM   2464 2HD1 LEU A 155       5.931 -12.947  -5.951  1.00  0.85
ATOM   2465 3HD1 LEU A 155       5.315 -12.959  -7.621  1.00  0.85
ATOM   2466 1HD2 LEU A 155       6.959 -10.527  -8.593  1.00  0.85
ATOM   2467 2HD2 LEU A 155       5.226 -10.771  -8.920  1.00  0.85
ATOM   2468 3HD2 LEU A 155       5.781  -9.275  -8.131  1.00  0.85
ATOM   2469  N   PHE A 156       4.573  -9.018  -3.807  1.00  0.84
ATOM   2470  CA  PHE A 156       5.319  -8.141  -2.912  1.00  0.84
ATOM   2471  C   PHE A 156       5.378  -8.715  -1.502  1.00  0.84
ATOM   2472  O   PHE A 156       6.452  -8.821  -0.909  1.00  0.84
ATOM   2473  CB  PHE A 156       4.639  -6.771  -2.903  1.00  0.84
ATOM   2474  CG  PHE A 156       5.343  -5.740  -2.068  1.00  0.84
ATOM   2475  CD1 PHE A 156       4.943  -5.491  -0.764  1.00  0.84
ATOM   2476  CD2 PHE A 156       6.408  -5.017  -2.584  1.00  0.84
ATOM   2477  CE1 PHE A 156       5.590  -4.543   0.005  1.00  0.84
ATOM   2478  CE2 PHE A 156       7.057  -4.069  -1.818  1.00  0.84
ATOM   2479  CZ  PHE A 156       6.648  -3.832  -0.522  1.00  0.84
ATOM   2480  H   PHE A 156       3.741  -8.667  -4.259  1.00  0.84
ATOM   2481  HA  PHE A 156       6.342  -8.061  -3.279  1.00  0.84
ATOM   2482 1HB  PHE A 156       4.572  -6.395  -3.923  1.00  0.84
ATOM   2483 2HB  PHE A 156       3.621  -6.877  -2.526  1.00  0.84
ATOM   2484 1HD  PHE A 156       4.107  -6.053  -0.347  1.00  0.84
ATOM   2485 2HD  PHE A 156       6.732  -5.205  -3.609  1.00  0.84
ATOM   2486 1HE  PHE A 156       5.265  -4.357   1.029  1.00  0.84
ATOM   2487 2HE  PHE A 156       7.893  -3.508  -2.236  1.00  0.84
ATOM   2488  HZ  PHE A 156       7.159  -3.084   0.083  1.00  0.84
ATOM   2489  N   LEU A 157       4.269  -9.088  -0.972  1.00  0.87
ATOM   2490  CA  LEU A 157       4.178  -9.587   0.395  1.00  0.87
ATOM   2491  C   LEU A 157       4.886 -10.929   0.541  1.00  0.87
ATOM   2492  O   LEU A 157       5.531 -11.195   1.555  1.00  0.87
ATOM   2493  CB  LEU A 157       2.711  -9.689   0.830  1.00  0.87
ATOM   2494  CG  LEU A 157       1.968  -8.351   0.929  1.00  0.87
ATOM   2495  CD1 LEU A 157       0.483  -8.609   1.148  1.00  0.87
ATOM   2496  CD2 LEU A 157       2.554  -7.528   2.067  1.00  0.87
ATOM   2497  H   LEU A 157       3.426  -8.997  -1.520  1.00  0.87
ATOM   2498  HA  LEU A 157       4.661  -8.870   1.058  1.00  0.87
ATOM   2499 1HB  LEU A 157       2.174 -10.314   0.117  1.00  0.87
ATOM   2500 2HB  LEU A 157       2.664 -10.168   1.808  1.00  0.87
ATOM   2501  HG  LEU A 157       2.076  -7.804  -0.008  1.00  0.87
ATOM   2502 1HD1 LEU A 157      -0.045  -7.657   1.219  1.00  0.87
ATOM   2503 2HD1 LEU A 157       0.086  -9.182   0.311  1.00  0.87
ATOM   2504 3HD1 LEU A 157       0.344  -9.170   2.072  1.00  0.87
ATOM   2505 1HD2 LEU A 157       2.026  -6.577   2.137  1.00  0.87
ATOM   2506 2HD2 LEU A 157       2.444  -8.074   3.005  1.00  0.87
ATOM   2507 3HD2 LEU A 157       3.611  -7.344   1.876  1.00  0.87
ATOM   2508  N   ALA A 158       4.773 -11.776  -0.428  1.00  0.92
ATOM   2509  CA  ALA A 158       5.424 -13.079  -0.360  1.00  0.92
ATOM   2510  C   ALA A 158       6.940 -12.936  -0.333  1.00  0.92
ATOM   2511  O   ALA A 158       7.625 -13.625   0.423  1.00  0.92
ATOM   2512  CB  ALA A 158       4.967 -13.960  -1.513  1.00  0.92
ATOM   2513  H   ALA A 158       4.218 -11.545  -1.240  1.00  0.92
ATOM   2514  HA  ALA A 158       5.117 -13.562   0.568  1.00  0.92
ATOM   2515 1HB  ALA A 158       5.454 -14.932  -1.444  1.00  0.92
ATOM   2516 2HB  ALA A 158       3.886 -14.091  -1.464  1.00  0.92
ATOM   2517 3HB  ALA A 158       5.232 -13.488  -2.458  1.00  0.92
ATOM   2518  N   LEU A 159       7.463 -12.022  -1.167  1.00  0.91
ATOM   2519  CA  LEU A 159       8.902 -11.789  -1.157  1.00  0.91
ATOM   2520  C   LEU A 159       9.357 -11.204   0.176  1.00  0.91
ATOM   2521  O   LEU A 159      10.394 -11.592   0.714  1.00  0.91
ATOM   2522  CB  LEU A 159       9.303 -10.867  -2.315  1.00  0.91
ATOM   2523  CG  LEU A 159       9.273 -11.500  -3.712  1.00  0.91
ATOM   2524  CD1 LEU A 159       9.351 -10.406  -4.767  1.00  0.91
ATOM   2525  CD2 LEU A 159      10.431 -12.478  -3.851  1.00  0.91
ATOM   2526  H   LEU A 159       6.886 -11.510  -1.819  1.00  0.91
ATOM   2527  HA  LEU A 159       9.407 -12.743  -1.303  1.00  0.91
ATOM   2528 1HB  LEU A 159       8.631 -10.011  -2.325  1.00  0.91
ATOM   2529 2HB  LEU A 159      10.316 -10.506  -2.136  1.00  0.91
ATOM   2530  HG  LEU A 159       8.331 -12.031  -3.850  1.00  0.91
ATOM   2531 1HD1 LEU A 159       9.330 -10.856  -5.760  1.00  0.91
ATOM   2532 2HD1 LEU A 159       8.501  -9.733  -4.657  1.00  0.91
ATOM   2533 3HD1 LEU A 159      10.277  -9.846  -4.643  1.00  0.91
ATOM   2534 1HD2 LEU A 159      10.409 -12.929  -4.844  1.00  0.91
ATOM   2535 2HD2 LEU A 159      11.373 -11.948  -3.714  1.00  0.91
ATOM   2536 3HD2 LEU A 159      10.340 -13.259  -3.096  1.00  0.91
ATOM   2537  N   ALA A 160       8.525 -10.266   0.699  1.00  0.94
ATOM   2538  CA  ALA A 160       8.853  -9.684   1.996  1.00  0.94
ATOM   2539  C   ALA A 160       8.844 -10.742   3.092  1.00  0.94
ATOM   2540  O   ALA A 160       9.731 -10.773   3.945  1.00  0.94
ATOM   2541  CB  ALA A 160       7.901  -8.543   2.322  1.00  0.94
ATOM   2542  H   ALA A 160       7.690  -9.960   0.220  1.00  0.94
ATOM   2543  HA  ALA A 160       9.860  -9.272   1.937  1.00  0.94
ATOM   2544 1HB  ALA A 160       8.164  -8.115   3.289  1.00  0.94
ATOM   2545 2HB  ALA A 160       7.976  -7.775   1.552  1.00  0.94
ATOM   2546 3HB  ALA A 160       6.880  -8.921   2.358  1.00  0.94
ATOM   2547  N   GLU A 161       7.861 -11.543   3.057  1.00  0.83
ATOM   2548  CA  GLU A 161       7.770 -12.593   4.064  1.00  0.83
ATOM   2549  C   GLU A 161       8.969 -13.529   3.994  1.00  0.83
ATOM   2550  O   GLU A 161       9.535 -13.907   5.020  1.00  0.83
ATOM   2551  CB  GLU A 161       6.455 -13.359   3.897  1.00  0.83
ATOM   2552  CG  GLU A 161       6.218 -14.346   5.031  1.00  0.83
ATOM   2553  CD  GLU A 161       4.832 -14.927   5.020  1.00  0.83
ATOM   2554  OE1 GLU A 161       4.520 -15.690   5.902  1.00  0.83
ATOM   2555  OE2 GLU A 161       4.083 -14.608   4.126  1.00  0.83
ATOM   2556  H   GLU A 161       7.143 -11.475   2.350  1.00  0.83
ATOM   2557  HA  GLU A 161       7.763 -12.128   5.049  1.00  0.83
ATOM   2558 1HB  GLU A 161       5.611 -12.671   3.869  1.00  0.83
ATOM   2559 2HB  GLU A 161       6.453 -13.918   2.961  1.00  0.83
ATOM   2560 1HG  GLU A 161       6.929 -15.166   4.941  1.00  0.83
ATOM   2561 2HG  GLU A 161       6.360 -13.831   5.982  1.00  0.83
ATOM   2562  N   THR A 162       9.315 -13.984   2.785  1.00  0.92
ATOM   2563  CA  THR A 162      10.480 -14.845   2.618  1.00  0.92
ATOM   2564  C   THR A 162      11.738 -14.182   3.162  1.00  0.92
ATOM   2565  O   THR A 162      12.536 -14.816   3.854  1.00  0.92
ATOM   2566  CB  THR A 162      10.659 -15.206   1.132  1.00  0.92
ATOM   2567  OG1 THR A 162       9.474 -15.857   0.656  1.00  0.92
ATOM   2568  CG2 THR A 162      11.852 -16.131   0.944  1.00  0.92
ATOM   2569  H   THR A 162       8.828 -13.651   1.966  1.00  0.92
ATOM   2570  HG1 THR A 162       8.834 -15.196   0.382  1.00  0.92
ATOM   2571  HA  THR A 162      10.314 -15.765   3.180  1.00  0.92
ATOM   2572  HB  THR A 162      10.816 -14.298   0.551  1.00  0.92
ATOM   2573 1HG2 THR A 162      11.958 -16.378  -0.112  1.00  0.92
ATOM   2574 2HG2 THR A 162      12.757 -15.635   1.294  1.00  0.92
ATOM   2575 3HG2 THR A 162      11.696 -17.046   1.515  1.00  0.92
ATOM   2576  N   THR A 163      11.908 -12.891   2.861  1.00  0.94
ATOM   2577  CA  THR A 163      13.057 -12.140   3.351  1.00  0.94
ATOM   2578  C   THR A 163      13.071 -12.086   4.874  1.00  0.94
ATOM   2579  O   THR A 163      14.107 -12.305   5.503  1.00  0.94
ATOM   2580  CB  THR A 163      13.049 -10.716   2.764  1.00  0.94
ATOM   2581  OG1 THR A 163      13.060 -10.794   1.333  1.00  0.94
ATOM   2582  CG2 THR A 163      14.266  -9.935   3.235  1.00  0.94
ATOM   2583  H   THR A 163      11.217 -12.419   2.296  1.00  0.94
ATOM   2584  HG1 THR A 163      12.162 -10.914   1.013  1.00  0.94
ATOM   2585  HA  THR A 163      13.966 -12.645   3.024  1.00  0.94
ATOM   2586  HB  THR A 163      12.146 -10.195   3.079  1.00  0.94
ATOM   2587 1HG2 THR A 163      14.244  -8.933   2.806  1.00  0.94
ATOM   2588 2HG2 THR A 163      14.255  -9.864   4.322  1.00  0.94
ATOM   2589 3HG2 THR A 163      15.173 -10.446   2.914  1.00  0.94
ATOM   2590  N   MET A 164      11.933 -11.834   5.473  1.00  0.91
ATOM   2591  CA  MET A 164      11.827 -11.753   6.925  1.00  0.91
ATOM   2592  C   MET A 164      12.139 -13.095   7.575  1.00  0.91
ATOM   2593  O   MET A 164      12.786 -13.153   8.621  1.00  0.91
ATOM   2594  CB  MET A 164      10.443 -11.252   7.330  1.00  0.91
ATOM   2595  CG  MET A 164      10.230  -9.784   6.986  1.00  0.91
ATOM   2596  SD  MET A 164       8.629  -9.165   7.540  1.00  0.91
ATOM   2597  CE  MET A 164       7.559  -9.792   6.249  1.00  0.91
ATOM   2598  H   MET A 164      11.101 -11.726   4.912  1.00  0.91
ATOM   2599  HA  MET A 164      12.560 -11.033   7.286  1.00  0.91
ATOM   2600 1HB  MET A 164       9.667 -11.828   6.829  1.00  0.91
ATOM   2601 2HB  MET A 164      10.294 -11.368   8.405  1.00  0.91
ATOM   2602 1HG  MET A 164      11.011  -9.184   7.451  1.00  0.91
ATOM   2603 2HG  MET A 164      10.295  -9.651   5.906  1.00  0.91
ATOM   2604 1HE  MET A 164       6.217  -9.442   6.432  1.00  0.91
ATOM   2605 2HE  MET A 164       7.577  -9.315   5.289  1.00  0.91
ATOM   2606 3HE  MET A 164       7.292 -10.836   6.170  1.00  0.91
ATOM   2607  N   ASP A 165      11.671 -14.161   6.974  1.00  0.89
ATOM   2608  CA  ASP A 165      11.956 -15.487   7.511  1.00  0.89
ATOM   2609  C   ASP A 165      13.454 -15.762   7.532  1.00  0.89
ATOM   2610  O   ASP A 165      13.993 -16.240   8.530  1.00  0.89
ATOM   2611  CB  ASP A 165      11.239 -16.562   6.692  1.00  0.89
ATOM   2612  CG  ASP A 165       9.730 -16.580   6.897  1.00  0.89
ATOM   2613  OD1 ASP A 165       9.056 -17.244   6.146  1.00  0.89
ATOM   2614  OD2 ASP A 165       9.267 -15.929   7.802  1.00  0.89
ATOM   2615  H   ASP A 165      11.151 -14.081   6.112  1.00  0.89
ATOM   2616  HA  ASP A 165      11.606 -15.524   8.544  1.00  0.89
ATOM   2617 1HB  ASP A 165      11.445 -16.401   5.633  1.00  0.89
ATOM   2618 2HB  ASP A 165      11.639 -17.541   6.958  1.00  0.89
ATOM   2619  N   PHE A 166      14.136 -15.371   6.467  1.00  0.86
ATOM   2620  CA  PHE A 166      15.577 -15.580   6.404  1.00  0.86
ATOM   2621  C   PHE A 166      16.310 -14.671   7.382  1.00  0.86
ATOM   2622  O   PHE A 166      17.263 -15.089   8.039  1.00  0.86
ATOM   2623  CB  PHE A 166      16.099 -15.370   4.982  1.00  0.86
ATOM   2624  CG  PHE A 166      15.841 -16.539   4.075  1.00  0.86
ATOM   2625  CD1 PHE A 166      14.925 -16.442   3.038  1.00  0.86
ATOM   2626  CD2 PHE A 166      16.512 -17.739   4.257  1.00  0.86
ATOM   2627  CE1 PHE A 166      14.686 -17.518   2.203  1.00  0.86
ATOM   2628  CE2 PHE A 166      16.276 -18.815   3.425  1.00  0.86
ATOM   2629  CZ  PHE A 166      15.362 -18.705   2.397  1.00  0.86
ATOM   2630  H   PHE A 166      13.659 -14.988   5.664  1.00  0.86
ATOM   2631  HA  PHE A 166      15.790 -16.610   6.688  1.00  0.86
ATOM   2632 1HB  PHE A 166      15.630 -14.490   4.544  1.00  0.86
ATOM   2633 2HB  PHE A 166      17.175 -15.189   5.006  1.00  0.86
ATOM   2634 1HD  PHE A 166      14.391 -15.504   2.886  1.00  0.86
ATOM   2635 2HD  PHE A 166      17.235 -17.826   5.069  1.00  0.86
ATOM   2636 1HE  PHE A 166      13.964 -17.428   1.393  1.00  0.86
ATOM   2637 2HE  PHE A 166      16.810 -19.752   3.579  1.00  0.86
ATOM   2638  HZ  PHE A 166      15.174 -19.553   1.740  1.00  0.86
ATOM   2639  N   ALA A 167      15.852 -13.426   7.439  1.00  0.93
ATOM   2640  CA  ALA A 167      16.490 -12.481   8.347  1.00  0.93
ATOM   2641  C   ALA A 167      16.312 -12.905   9.799  1.00  0.93
ATOM   2642  O   ALA A 167      17.211 -12.729  10.622  1.00  0.93
ATOM   2643  CB  ALA A 167      15.951 -11.076   8.119  1.00  0.93
ATOM   2644  H   ALA A 167      15.079 -13.115   6.869  1.00  0.93
ATOM   2645  HA  ALA A 167      17.559 -12.471   8.130  1.00  0.93
ATOM   2646 1HB  ALA A 167      16.443 -10.383   8.802  1.00  0.93
ATOM   2647 2HB  ALA A 167      16.147 -10.773   7.091  1.00  0.93
ATOM   2648 3HB  ALA A 167      14.878 -11.065   8.302  1.00  0.93
ATOM   2649  N   ALA A 168      15.185 -13.532  10.093  1.00  0.92
ATOM   2650  CA  ALA A 168      14.929 -14.017  11.444  1.00  0.92
ATOM   2651  C   ALA A 168      15.775 -15.245  11.758  1.00  0.92
ATOM   2652  O   ALA A 168      16.272 -15.399  12.873  1.00  0.92
ATOM   2653  CB  ALA A 168      13.449 -14.316  11.633  1.00  0.92
ATOM   2654  H   ALA A 168      14.448 -13.584   9.404  1.00  0.92
ATOM   2655  HA  ALA A 168      15.209 -13.231  12.145  1.00  0.92
ATOM   2656 1HB  ALA A 168      13.276 -14.672  12.649  1.00  0.92
ATOM   2657 2HB  ALA A 168      12.870 -13.407  11.464  1.00  0.92
ATOM   2658 3HB  ALA A 168      13.139 -15.080  10.923  1.00  0.92
ATOM   2659  N   ARG A 169      16.060 -16.067  10.813  1.00  0.82
ATOM   2660  CA  ARG A 169      16.843 -17.281  11.011  1.00  0.82
ATOM   2661  C   ARG A 169      18.327 -16.963  11.147  1.00  0.82
ATOM   2662  O   ARG A 169      19.047 -17.622  11.896  1.00  0.82
ATOM   2663  CB  ARG A 169      16.616 -18.260   9.869  1.00  0.82
ATOM   2664  CG  ARG A 169      15.265 -18.955   9.936  1.00  0.82
ATOM   2665  CD  ARG A 169      15.137 -20.009   8.897  1.00  0.82
ATOM   2666  NE  ARG A 169      15.336 -19.477   7.558  1.00  0.82
ATOM   2667  CZ  ARG A 169      15.229 -20.197   6.425  1.00  0.82
ATOM   2668  NH1 ARG A 169      14.926 -21.475   6.485  1.00  0.82
ATOM   2669  NH2 ARG A 169      15.430 -19.620   5.254  1.00  0.82
ATOM   2670  H   ARG A 169      15.667 -15.878   9.901  1.00  0.82
ATOM   2671  HA  ARG A 169      16.507 -17.764  11.929  1.00  0.82
ATOM   2672 1HB  ARG A 169      16.674 -17.745   8.911  1.00  0.82
ATOM   2673 2HB  ARG A 169      17.385 -19.033   9.873  1.00  0.82
ATOM   2674 1HG  ARG A 169      15.144 -19.422  10.914  1.00  0.82
ATOM   2675 2HG  ARG A 169      14.471 -18.224   9.782  1.00  0.82
ATOM   2676 1HD  ARG A 169      15.884 -20.783   9.070  1.00  0.82
ATOM   2677 2HD  ARG A 169      14.142 -20.448   8.944  1.00  0.82
ATOM   2678  HE  ARG A 169      15.571 -18.497   7.472  1.00  0.82
ATOM   2679 1HH1 ARG A 169      14.773 -21.917   7.381  1.00  0.82
ATOM   2680 2HH1 ARG A 169      14.846 -22.015   5.636  1.00  0.82
ATOM   2681 1HH2 ARG A 169      15.663 -18.637   5.208  1.00  0.82
ATOM   2682 2HH2 ARG A 169      15.350 -20.160   4.405  1.00  0.82
ATOM   2683  N   ASP A 170      18.632 -15.923  10.471  1.00  0.91
ATOM   2684  CA  ASP A 170      20.043 -15.557  10.465  1.00  0.91
ATOM   2685  C   ASP A 170      20.222 -14.049  10.586  1.00  0.91
ATOM   2686  O   ASP A 170      20.509 -13.368   9.602  1.00  0.91
ATOM   2687  CB  ASP A 170      20.667 -16.088   9.172  1.00  0.91
ATOM   2688  CG  ASP A 170      22.184 -15.953   9.193  1.00  0.91
ATOM   2689  OD1 ASP A 170      22.808 -16.342   8.234  1.00  0.91
ATOM   2690  OD2 ASP A 170      22.704 -15.463  10.167  1.00  0.91
ATOM   2691  H   ASP A 170      17.987 -15.405   9.892  1.00  0.91
ATOM   2692  HA  ASP A 170      20.522 -16.010  11.335  1.00  0.91
ATOM   2693 1HB  ASP A 170      20.412 -17.138   9.032  1.00  0.91
ATOM   2694 2HB  ASP A 170      20.280 -15.539   8.313  1.00  0.91
ATOM   2695  N   PRO A 171      20.050 -13.505  11.805  1.00  0.93
ATOM   2696  CA  PRO A 171      20.077 -12.062  12.011  1.00  0.93
ATOM   2697  C   PRO A 171      21.409 -11.467  11.572  1.00  0.93
ATOM   2698  O   PRO A 171      21.472 -10.320  11.130  1.00  0.93
ATOM   2699  CB  PRO A 171      19.852 -11.903  13.518  1.00  0.93
ATOM   2700  CG  PRO A 171      19.096 -13.122  13.924  1.00  0.93
ATOM   2701  CD  PRO A 171      19.636 -14.211  13.037  1.00  0.93
ATOM   2702  HA  PRO A 171      19.246 -11.602  11.455  1.00  0.93
ATOM   2703 1HB  PRO A 171      20.822 -11.813  14.028  1.00  0.93
ATOM   2704 2HB  PRO A 171      19.298 -10.973  13.712  1.00  0.93
ATOM   2705 1HG  PRO A 171      19.255 -13.328  14.993  1.00  0.93
ATOM   2706 2HG  PRO A 171      18.016 -12.962  13.789  1.00  0.93
ATOM   2707 1HD  PRO A 171      20.707 -14.048  12.844  1.00  0.93
ATOM   2708 2HD  PRO A 171      19.550 -15.187  13.537  1.00  0.93
ATOM   2709  N   ALA A 172      22.470 -12.202  11.585  1.00  0.94
ATOM   2710  CA  ALA A 172      23.772 -11.678  11.190  1.00  0.94
ATOM   2711  C   ALA A 172      23.806 -11.352   9.702  1.00  0.94
ATOM   2712  O   ALA A 172      24.540 -10.465   9.268  1.00  0.94
ATOM   2713  CB  ALA A 172      24.875 -12.659  11.559  1.00  0.94
ATOM   2714  H   ALA A 172      22.400 -13.159  11.900  1.00  0.94
ATOM   2715  HA  ALA A 172      23.944 -10.752  11.739  1.00  0.94
ATOM   2716 1HB  ALA A 172      25.840 -12.249  11.262  1.00  0.94
ATOM   2717 2HB  ALA A 172      24.868 -12.827  12.636  1.00  0.94
ATOM   2718 3HB  ALA A 172      24.708 -13.603  11.044  1.00  0.94
ATOM   2719  N   ARG A 173      22.957 -12.026   8.926  1.00  0.88
ATOM   2720  CA  ARG A 173      22.953 -11.815   7.484  1.00  0.88
ATOM   2721  C   ARG A 173      21.702 -11.067   7.041  1.00  0.88
ATOM   2722  O   ARG A 173      21.383 -11.020   5.853  1.00  0.88
ATOM   2723  CB  ARG A 173      23.037 -13.142   6.745  1.00  0.88
ATOM   2724  CG  ARG A 173      24.365 -13.857   6.931  1.00  0.88
ATOM   2725  CD  ARG A 173      24.400 -15.150   6.202  1.00  0.88
ATOM   2726  NE  ARG A 173      24.296 -14.964   4.763  1.00  0.88
ATOM   2727  CZ  ARG A 173      24.045 -15.950   3.880  1.00  0.88
ATOM   2728  NH1 ARG A 173      23.876 -17.184   4.303  1.00  0.88
ATOM   2729  NH2 ARG A 173      23.969 -15.678   2.589  1.00  0.88
ATOM   2730  H   ARG A 173      22.411 -12.782   9.314  1.00  0.88
ATOM   2731  HA  ARG A 173      23.826 -11.217   7.219  1.00  0.88
ATOM   2732 1HB  ARG A 173      22.250 -13.813   7.086  1.00  0.88
ATOM   2733 2HB  ARG A 173      22.893 -12.987   5.675  1.00  0.88
ATOM   2734 1HG  ARG A 173      25.173 -13.230   6.555  1.00  0.88
ATOM   2735 2HG  ARG A 173      24.525 -14.058   7.992  1.00  0.88
ATOM   2736 1HD  ARG A 173      25.339 -15.662   6.412  1.00  0.88
ATOM   2737 2HD  ARG A 173      23.567 -15.773   6.526  1.00  0.88
ATOM   2738  HE  ARG A 173      24.420 -14.029   4.400  1.00  0.88
ATOM   2739 1HH1 ARG A 173      23.934 -17.392   5.290  1.00  0.88
ATOM   2740 2HH1 ARG A 173      23.688 -17.923   3.641  1.00  0.88
ATOM   2741 1HH2 ARG A 173      24.099 -14.730   2.264  1.00  0.88
ATOM   2742 2HH2 ARG A 173      23.781 -16.417   1.928  1.00  0.88
ATOM   2743  N   ALA A 174      21.032 -10.419   7.984  1.00  0.94
ATOM   2744  CA  ALA A 174      19.770  -9.760   7.668  1.00  0.94
ATOM   2745  C   ALA A 174      19.959  -8.692   6.599  1.00  0.94
ATOM   2746  O   ALA A 174      19.166  -8.589   5.663  1.00  0.94
ATOM   2747  CB  ALA A 174      19.159  -9.190   8.940  1.00  0.94
ATOM   2748  H   ALA A 174      21.386 -10.377   8.929  1.00  0.94
ATOM   2749  HA  ALA A 174      19.086 -10.511   7.272  1.00  0.94
ATOM   2750 1HB  ALA A 174      18.212  -8.706   8.703  1.00  0.94
ATOM   2751 2HB  ALA A 174      18.987  -9.996   9.653  1.00  0.94
ATOM   2752 3HB  ALA A 174      19.840  -8.460   9.374  1.00  0.94
ATOM   2753  N   GLY A 175      21.045  -7.929   6.662  1.00  0.94
ATOM   2754  CA  GLY A 175      21.271  -6.870   5.686  1.00  0.94
ATOM   2755  C   GLY A 175      21.403  -7.438   4.278  1.00  0.94
ATOM   2756  O   GLY A 175      20.854  -6.889   3.323  1.00  0.94
ATOM   2757  H   GLY A 175      21.726  -8.077   7.394  1.00  0.94
ATOM   2758 1HA  GLY A 175      20.445  -6.161   5.720  1.00  0.94
ATOM   2759 2HA  GLY A 175      22.176  -6.322   5.946  1.00  0.94
ATOM   2760  N   GLU A 176      22.131  -8.514   4.163  1.00  0.87
ATOM   2761  CA  GLU A 176      22.300  -9.151   2.863  1.00  0.87
ATOM   2762  C   GLU A 176      20.976  -9.688   2.336  1.00  0.87
ATOM   2763  O   GLU A 176      20.653  -9.525   1.159  1.00  0.87
ATOM   2764  CB  GLU A 176      23.327 -10.277   2.995  1.00  0.87
ATOM   2765  CG  GLU A 176      23.632 -11.000   1.690  1.00  0.87
ATOM   2766  CD  GLU A 176      24.656 -12.089   1.850  1.00  0.87
ATOM   2767  OE1 GLU A 176      24.924 -12.771   0.890  1.00  0.87
ATOM   2768  OE2 GLU A 176      25.170 -12.239   2.933  1.00  0.87
ATOM   2769  H   GLU A 176      22.609  -8.898   4.965  1.00  0.87
ATOM   2770  HA  GLU A 176      22.665  -8.405   2.157  1.00  0.87
ATOM   2771 1HB  GLU A 176      24.264  -9.875   3.381  1.00  0.87
ATOM   2772 2HB  GLU A 176      22.969 -11.017   3.711  1.00  0.87
ATOM   2773 1HG  GLU A 176      22.714 -11.452   1.314  1.00  0.87
ATOM   2774 2HG  GLU A 176      24.016 -10.279   0.969  1.00  0.87
ATOM   2775  N   TYR A 177      20.170 -10.328   3.208  1.00  0.91
ATOM   2776  CA  TYR A 177      18.880 -10.873   2.801  1.00  0.91
ATOM   2777  C   TYR A 177      17.931  -9.767   2.357  1.00  0.91
ATOM   2778  O   TYR A 177      17.204  -9.917   1.375  1.00  0.91
ATOM   2779  CB  TYR A 177      18.249 -11.684   3.934  1.00  0.91
ATOM   2780  CG  TYR A 177      18.978 -12.966   4.271  1.00  0.91
ATOM   2781  CD1 TYR A 177      19.099 -13.369   5.592  1.00  0.91
ATOM   2782  CD2 TYR A 177      19.525 -13.739   3.258  1.00  0.91
ATOM   2783  CE1 TYR A 177      19.765 -14.540   5.900  1.00  0.91
ATOM   2784  CE2 TYR A 177      20.191 -14.910   3.565  1.00  0.91
ATOM   2785  CZ  TYR A 177      20.310 -15.309   4.886  1.00  0.91
ATOM   2786  OH  TYR A 177      20.974 -16.475   5.192  1.00  0.91
ATOM   2787  H   TYR A 177      20.464 -10.427   4.169  1.00  0.91
ATOM   2788  HA  TYR A 177      19.038 -11.535   1.949  1.00  0.91
ATOM   2789 1HB  TYR A 177      18.208 -11.069   4.834  1.00  0.91
ATOM   2790 2HB  TYR A 177      17.224 -11.937   3.664  1.00  0.91
ATOM   2791 1HD  TYR A 177      18.668 -12.761   6.389  1.00  0.91
ATOM   2792 1HE  TYR A 177      19.860 -14.856   6.938  1.00  0.91
ATOM   2793 2HE  TYR A 177      20.622 -15.517   2.769  1.00  0.91
ATOM   2794 2HD  TYR A 177      19.430 -13.423   2.219  1.00  0.91
ATOM   2795  HH  TYR A 177      20.339 -17.191   5.276  1.00  0.91
ATOM   2796  N   ILE A 178      17.964  -8.698   3.086  1.00  0.94
ATOM   2797  CA  ILE A 178      17.096  -7.578   2.746  1.00  0.94
ATOM   2798  C   ILE A 178      17.471  -6.980   1.396  1.00  0.94
ATOM   2799  O   ILE A 178      16.607  -6.725   0.557  1.00  0.94
ATOM   2800  CB  ILE A 178      17.149  -6.509   3.852  1.00  0.94
ATOM   2801  CG1 ILE A 178      16.528  -7.059   5.139  1.00  0.94
ATOM   2802  CG2 ILE A 178      16.433  -5.241   3.411  1.00  0.94
ATOM   2803  CD1 ILE A 178      16.762  -6.187   6.351  1.00  0.94
ATOM   2804  H   ILE A 178      18.562  -8.629   3.898  1.00  0.94
ATOM   2805  HA  ILE A 178      16.071  -7.941   2.684  1.00  0.94
ATOM   2806  HB  ILE A 178      18.186  -6.268   4.081  1.00  0.94
ATOM   2807 1HG2 ILE A 178      16.475  -4.502   4.211  1.00  0.94
ATOM   2808 2HG2 ILE A 178      16.918  -4.841   2.522  1.00  0.94
ATOM   2809 3HG2 ILE A 178      15.392  -5.471   3.185  1.00  0.94
ATOM   2810 1HG1 ILE A 178      15.453  -7.173   5.004  1.00  0.94
ATOM   2811 2HG1 ILE A 178      16.937  -8.048   5.347  1.00  0.94
ATOM   2812 1HD1 ILE A 178      16.292  -6.642   7.223  1.00  0.94
ATOM   2813 2HD1 ILE A 178      17.834  -6.088   6.527  1.00  0.94
ATOM   2814 3HD1 ILE A 178      16.330  -5.202   6.180  1.00  0.94
ATOM   2815  N   ALA A 179      18.789  -6.784   1.196  1.00  0.94
ATOM   2816  CA  ALA A 179      19.242  -6.235  -0.076  1.00  0.94
ATOM   2817  C   ALA A 179      18.869  -7.150  -1.235  1.00  0.94
ATOM   2818  O   ALA A 179      18.383  -6.691  -2.269  1.00  0.94
ATOM   2819  CB  ALA A 179      20.743  -5.991  -0.028  1.00  0.94
ATOM   2820  H   ALA A 179      19.471  -7.010   1.906  1.00  0.94
ATOM   2821  HA  ALA A 179      18.742  -5.279  -0.230  1.00  0.94
ATOM   2822 1HB  ALA A 179      21.076  -5.576  -0.979  1.00  0.94
ATOM   2823 2HB  ALA A 179      20.972  -5.288   0.774  1.00  0.94
ATOM   2824 3HB  ALA A 179      21.259  -6.932   0.157  1.00  0.94
ATOM   2825  N   LEU A 180      19.119  -8.418  -1.108  1.00  0.91
ATOM   2826  CA  LEU A 180      18.798  -9.375  -2.160  1.00  0.91
ATOM   2827  C   LEU A 180      17.292  -9.464  -2.384  1.00  0.91
ATOM   2828  O   LEU A 180      16.827  -9.542  -3.521  1.00  0.91
ATOM   2829  CB  LEU A 180      19.370 -10.756  -1.821  1.00  0.91
ATOM   2830  CG  LEU A 180      20.896 -10.891  -1.900  1.00  0.91
ATOM   2831  CD1 LEU A 180      21.333 -12.156  -1.174  1.00  0.91
ATOM   2832  CD2 LEU A 180      21.329 -10.921  -3.358  1.00  0.91
ATOM   2833  H   LEU A 180      19.561  -8.747  -0.262  1.00  0.91
ATOM   2834  HA  LEU A 180      19.263  -9.040  -3.086  1.00  0.91
ATOM   2835 1HB  LEU A 180      19.067 -11.015  -0.807  1.00  0.91
ATOM   2836 2HB  LEU A 180      18.937 -11.486  -2.505  1.00  0.91
ATOM   2837  HG  LEU A 180      21.363 -10.042  -1.400  1.00  0.91
ATOM   2838 1HD1 LEU A 180      22.418 -12.252  -1.230  1.00  0.91
ATOM   2839 2HD1 LEU A 180      21.028 -12.099  -0.129  1.00  0.91
ATOM   2840 3HD1 LEU A 180      20.868 -13.023  -1.642  1.00  0.91
ATOM   2841 1HD2 LEU A 180      22.414 -11.016  -3.414  1.00  0.91
ATOM   2842 2HD2 LEU A 180      20.864 -11.771  -3.858  1.00  0.91
ATOM   2843 3HD2 LEU A 180      21.020  -9.998  -3.848  1.00  0.91
ATOM   2844  N   GLY A 181      16.545  -9.465  -1.301  1.00  0.95
ATOM   2845  CA  GLY A 181      15.091  -9.494  -1.397  1.00  0.95
ATOM   2846  C   GLY A 181      14.564  -8.283  -2.157  1.00  0.95
ATOM   2847  O   GLY A 181      13.672  -8.405  -2.995  1.00  0.95
ATOM   2848  H   GLY A 181      16.977  -9.404  -0.390  1.00  0.95
ATOM   2849 1HA  GLY A 181      14.778 -10.409  -1.900  1.00  0.95
ATOM   2850 2HA  GLY A 181      14.661  -9.515  -0.396  1.00  0.95
ATOM   2851  N   PHE A 182      15.104  -7.116  -1.824  1.00  0.92
ATOM   2852  CA  PHE A 182      14.703  -5.912  -2.542  1.00  0.92
ATOM   2853  C   PHE A 182      14.979  -6.042  -4.034  1.00  0.92
ATOM   2854  O   PHE A 182      14.128  -5.721  -4.863  1.00  0.92
ATOM   2855  CB  PHE A 182      15.417  -4.683  -1.976  1.00  0.92
ATOM   2856  CG  PHE A 182      15.206  -3.456  -2.818  1.00  0.92
ATOM   2857  CD1 PHE A 182      16.218  -2.977  -3.636  1.00  0.92
ATOM   2858  CD2 PHE A 182      13.996  -2.780  -2.793  1.00  0.92
ATOM   2859  CE1 PHE A 182      16.025  -1.848  -4.410  1.00  0.92
ATOM   2860  CE2 PHE A 182      13.800  -1.652  -3.566  1.00  0.92
ATOM   2861  CZ  PHE A 182      14.815  -1.186  -4.375  1.00  0.92
ATOM   2862  H   PHE A 182      15.800  -7.046  -1.096  1.00  0.92
ATOM   2863  HA  PHE A 182      13.629  -5.775  -2.415  1.00  0.92
ATOM   2864 1HB  PHE A 182      15.058  -4.471  -0.970  1.00  0.92
ATOM   2865 2HB  PHE A 182      16.489  -4.869  -1.909  1.00  0.92
ATOM   2866 1HD  PHE A 182      17.174  -3.500  -3.663  1.00  0.92
ATOM   2867 2HD  PHE A 182      13.193  -3.148  -2.154  1.00  0.92
ATOM   2868 1HE  PHE A 182      16.828  -1.482  -5.049  1.00  0.92
ATOM   2869 2HE  PHE A 182      12.844  -1.130  -3.538  1.00  0.92
ATOM   2870  HZ  PHE A 182      14.662  -0.297  -4.985  1.00  0.92
ATOM   2871  N   GLU A 183      16.161  -6.469  -4.394  1.00  0.86
ATOM   2872  CA  GLU A 183      16.511  -6.612  -5.802  1.00  0.86
ATOM   2873  C   GLU A 183      15.556  -7.562  -6.514  1.00  0.86
ATOM   2874  O   GLU A 183      15.125  -7.300  -7.636  1.00  0.86
ATOM   2875  CB  GLU A 183      17.957  -7.092  -5.944  1.00  0.86
ATOM   2876  CG  GLU A 183      19.003  -6.068  -5.527  1.00  0.86
ATOM   2877  CD  GLU A 183      18.940  -4.803  -6.337  1.00  0.86
ATOM   2878  OE1 GLU A 183      19.636  -3.874  -6.007  1.00  0.86
ATOM   2879  OE2 GLU A 183      18.193  -4.766  -7.286  1.00  0.86
ATOM   2880  H   GLU A 183      16.804  -6.804  -3.691  1.00  0.86
ATOM   2881  HA  GLU A 183      16.430  -5.635  -6.279  1.00  0.86
ATOM   2882 1HB  GLU A 183      18.103  -7.986  -5.338  1.00  0.86
ATOM   2883 2HB  GLU A 183      18.149  -7.364  -6.982  1.00  0.86
ATOM   2884 1HG  GLU A 183      18.846  -5.808  -4.480  1.00  0.86
ATOM   2885 2HG  GLU A 183      19.994  -6.503  -5.658  1.00  0.86
ATOM   2886  N   ALA A 184      15.230  -8.654  -5.797  1.00  0.93
ATOM   2887  CA  ALA A 184      14.277  -9.601  -6.365  1.00  0.93
ATOM   2888  C   ALA A 184      12.915  -8.953  -6.576  1.00  0.93
ATOM   2889  O   ALA A 184      12.283  -9.137  -7.616  1.00  0.93
ATOM   2890  CB  ALA A 184      14.170 -10.832  -5.478  1.00  0.93
ATOM   2891  H   ALA A 184      15.629  -8.844  -4.889  1.00  0.93
ATOM   2892  HA  ALA A 184      14.652  -9.915  -7.340  1.00  0.93
ATOM   2893 1HB  ALA A 184      13.461 -11.535  -5.915  1.00  0.93
ATOM   2894 2HB  ALA A 184      15.148 -11.308  -5.395  1.00  0.93
ATOM   2895 3HB  ALA A 184      13.825 -10.538  -4.488  1.00  0.93
ATOM   2896  N   MET A 185      12.498  -8.225  -5.511  1.00  0.88
ATOM   2897  CA  MET A 185      11.222  -7.527  -5.617  1.00  0.88
ATOM   2898  C   MET A 185      11.238  -6.519  -6.759  1.00  0.88
ATOM   2899  O   MET A 185      10.313  -6.470  -7.569  1.00  0.88
ATOM   2900  CB  MET A 185      10.923  -6.840  -4.286  1.00  0.88
ATOM   2901  CG  MET A 185       9.649  -6.009  -4.272  1.00  0.88
ATOM   2902  SD  MET A 185       9.907  -4.330  -4.881  1.00  0.88
ATOM   2903  CE  MET A 185      10.349  -3.486  -3.365  1.00  0.88
ATOM   2904  H   MET A 185      13.029  -8.151  -4.655  1.00  0.88
ATOM   2905  HA  MET A 185      10.444  -8.259  -5.834  1.00  0.88
ATOM   2906 1HB  MET A 185      10.840  -7.591  -3.502  1.00  0.88
ATOM   2907 2HB  MET A 185      11.754  -6.183  -4.023  1.00  0.88
ATOM   2908 1HG  MET A 185       8.895  -6.489  -4.895  1.00  0.88
ATOM   2909 2HG  MET A 185       9.263  -5.950  -3.255  1.00  0.88
ATOM   2910 1HE  MET A 185      10.605  -2.123  -3.552  1.00  0.88
ATOM   2911 2HE  MET A 185       9.577  -3.268  -2.654  1.00  0.88
ATOM   2912 3HE  MET A 185      11.308  -3.617  -2.885  1.00  0.88
ATOM   2913  N   TRP A 186      12.258  -5.693  -6.730  1.00  0.83
ATOM   2914  CA  TRP A 186      12.382  -4.663  -7.755  1.00  0.83
ATOM   2915  C   TRP A 186      12.348  -5.270  -9.152  1.00  0.83
ATOM   2916  O   TRP A 186      11.633  -4.788 -10.031  1.00  0.83
ATOM   2917  CB  TRP A 186      13.679  -3.879  -7.548  1.00  0.83
ATOM   2918  CG  TRP A 186      13.858  -2.783  -8.554  1.00  0.83
ATOM   2919  CD1 TRP A 186      14.545  -2.859  -9.729  1.00  0.83
ATOM   2920  CD2 TRP A 186      13.340  -1.433  -8.479  1.00  0.83
ATOM   2921  NE1 TRP A 186      14.491  -1.655 -10.387  1.00  0.83
ATOM   2922  CE2 TRP A 186      13.758  -0.771  -9.637  1.00  0.83
ATOM   2923  CE3 TRP A 186      12.567  -0.743  -7.536  1.00  0.83
ATOM   2924  CZ2 TRP A 186      13.430   0.553  -9.884  1.00  0.83
ATOM   2925  CZ3 TRP A 186      12.239   0.584  -7.784  1.00  0.83
ATOM   2926  CH2 TRP A 186      12.659   1.215  -8.927  1.00  0.83
ATOM   2927  H   TRP A 186      12.997  -5.802  -6.051  1.00  0.83
ATOM   2928  HA  TRP A 186      11.541  -3.976  -7.658  1.00  0.83
ATOM   2929 1HB  TRP A 186      13.690  -3.436  -6.552  1.00  0.83
ATOM   2930 2HB  TRP A 186      14.534  -4.551  -7.617  1.00  0.83
ATOM   2931 1HD  TRP A 186      15.062  -3.745 -10.092  1.00  0.83
ATOM   2932 1HE  TRP A 186      14.920  -1.452 -11.278  1.00  0.83
ATOM   2933  HZ2 TRP A 186      13.755   1.072 -10.786  1.00  0.83
ATOM   2934  HH2 TRP A 186      12.384   2.257  -9.090  1.00  0.83
ATOM   2935  HZ3 TRP A 186      11.637   1.113  -7.045  1.00  0.83
ATOM   2936  HE3 TRP A 186      12.231  -1.240  -6.626  1.00  0.83
ATOM   2937  N   ARG A 187      13.039  -6.331  -9.420  1.00  0.82
ATOM   2938  CA  ARG A 187      13.084  -6.985 -10.723  1.00  0.82
ATOM   2939  C   ARG A 187      11.733  -7.591 -11.082  1.00  0.82
ATOM   2940  O   ARG A 187      11.339  -7.606 -12.248  1.00  0.82
ATOM   2941  CB  ARG A 187      14.160  -8.060 -10.752  1.00  0.82
ATOM   2942  CG  ARG A 187      15.571  -7.493 -10.790  1.00  0.82
ATOM   2943  CD  ARG A 187      16.590  -8.566 -10.921  1.00  0.82
ATOM   2944  NE  ARG A 187      17.944  -8.038 -10.859  1.00  0.82
ATOM   2945  CZ  ARG A 187      19.061  -8.787 -10.929  1.00  0.82
ATOM   2946  NH1 ARG A 187      18.970 -10.092 -11.061  1.00  0.82
ATOM   2947  NH2 ARG A 187      20.248  -8.211 -10.863  1.00  0.82
ATOM   2948  H   ARG A 187      13.593  -6.705  -8.663  1.00  0.82
ATOM   2949  HA  ARG A 187      13.341  -6.239 -11.475  1.00  0.82
ATOM   2950 1HB  ARG A 187      14.085  -8.696  -9.871  1.00  0.82
ATOM   2951 2HB  ARG A 187      14.037  -8.697 -11.628  1.00  0.82
ATOM   2952 1HG  ARG A 187      15.670  -6.821 -11.643  1.00  0.82
ATOM   2953 2HG  ARG A 187      15.767  -6.943  -9.870  1.00  0.82
ATOM   2954 1HD  ARG A 187      16.467  -9.284 -10.111  1.00  0.82
ATOM   2955 2HD  ARG A 187      16.465  -9.072 -11.877  1.00  0.82
ATOM   2956  HE  ARG A 187      18.054  -7.038 -10.757  1.00  0.82
ATOM   2957 1HH1 ARG A 187      18.062 -10.533 -11.111  1.00  0.82
ATOM   2958 2HH1 ARG A 187      19.807 -10.654 -11.113  1.00  0.82
ATOM   2959 1HH2 ARG A 187      20.318  -7.208 -10.761  1.00  0.82
ATOM   2960 2HH2 ARG A 187      21.085  -8.772 -10.915  1.00  0.82
ATOM   2961  N   ALA A 188      11.097  -8.051 -10.090  1.00  0.90
ATOM   2962  CA  ALA A 188       9.837  -8.742 -10.337  1.00  0.90
ATOM   2963  C   ALA A 188       8.711  -7.753 -10.614  1.00  0.90
ATOM   2964  O   ALA A 188       7.779  -8.052 -11.360  1.00  0.90
ATOM   2965  CB  ALA A 188       9.480  -9.653  -9.172  1.00  0.90
ATOM   2966  H   ALA A 188      11.437  -7.972  -9.143  1.00  0.90
ATOM   2967  HA  ALA A 188       9.960  -9.365 -11.223  1.00  0.90
ATOM   2968 1HB  ALA A 188       8.539 -10.162  -9.383  1.00  0.90
ATOM   2969 2HB  ALA A 188      10.269 -10.393  -9.033  1.00  0.90
ATOM   2970 3HB  ALA A 188       9.376  -9.060  -8.265  1.00  0.90
ATOM   2971  N   LEU A 189       8.773  -6.549 -10.025  1.00  0.88
ATOM   2972  CA  LEU A 189       7.581  -5.711 -10.046  1.00  0.88
ATOM   2973  C   LEU A 189       7.827  -4.421 -10.822  1.00  0.88
ATOM   2974  O   LEU A 189       6.885  -3.728 -11.207  1.00  0.88
ATOM   2975  CB  LEU A 189       7.121  -5.385  -8.619  1.00  0.88
ATOM   2976  CG  LEU A 189       6.616  -6.566  -7.780  1.00  0.88
ATOM   2977  CD1 LEU A 189       6.401  -6.113  -6.343  1.00  0.88
ATOM   2978  CD2 LEU A 189       5.327  -7.103  -8.383  1.00  0.88
ATOM   2979  H   LEU A 189       9.559  -6.273  -9.454  1.00  0.88
ATOM   2980  HA  LEU A 189       6.780  -6.261 -10.538  1.00  0.88
ATOM   2981 1HB  LEU A 189       7.956  -4.934  -8.086  1.00  0.88
ATOM   2982 2HB  LEU A 189       6.316  -4.653  -8.679  1.00  0.88
ATOM   2983  HG  LEU A 189       7.369  -7.355  -7.772  1.00  0.88
ATOM   2984 1HD1 LEU A 189       6.043  -6.953  -5.746  1.00  0.88
ATOM   2985 2HD1 LEU A 189       7.343  -5.753  -5.930  1.00  0.88
ATOM   2986 3HD1 LEU A 189       5.664  -5.312  -6.320  1.00  0.88
ATOM   2987 1HD2 LEU A 189       4.968  -7.943  -7.787  1.00  0.88
ATOM   2988 2HD2 LEU A 189       4.573  -6.315  -8.390  1.00  0.88
ATOM   2989 3HD2 LEU A 189       5.513  -7.436  -9.404  1.00  0.88
ATOM   2990  N   THR A 190       8.984  -4.031 -11.099  1.00  0.85
ATOM   2991  CA  THR A 190       9.210  -2.713 -11.681  1.00  0.85
ATOM   2992  C   THR A 190       9.730  -2.824 -13.108  1.00  0.85
ATOM   2993  O   THR A 190      10.201  -3.881 -13.527  1.00  0.85
ATOM   2994  CB  THR A 190      10.200  -1.878 -10.848  1.00  0.85
ATOM   2995  OG1 THR A 190      11.509  -2.460 -10.833  1.00  0.85
ATOM   2996  CG2 THR A 190       9.684  -1.761  -9.421  1.00  0.85
ATOM   2997  H   THR A 190       9.747  -4.691 -11.064  1.00  0.85
ATOM   2998  HG1 THR A 190      11.434  -3.413 -10.738  1.00  0.85
ATOM   2999  HA  THR A 190       8.260  -2.180 -11.709  1.00  0.85
ATOM   3000  HB  THR A 190      10.264  -0.883 -11.287  1.00  0.85
ATOM   3001 1HG2 THR A 190      10.364  -1.139  -8.839  1.00  0.85
ATOM   3002 2HG2 THR A 190       8.693  -1.308  -9.428  1.00  0.85
ATOM   3003 3HG2 THR A 190       9.626  -2.752  -8.973  1.00  0.85
ATOM   3004  N   ARG A 191       9.742  -1.749 -13.645  1.00  0.69
ATOM   3005  CA  ARG A 191      10.288  -1.605 -14.989  1.00  0.69
ATOM   3006  C   ARG A 191      11.789  -1.348 -14.949  1.00  0.69
ATOM   3007  O   ARG A 191      12.275  -0.582 -14.116  1.00  0.69
ATOM   3008  CB  ARG A 191       9.608  -0.455 -15.716  1.00  0.69
ATOM   3009  CG  ARG A 191       8.152  -0.672 -16.099  1.00  0.69
ATOM   3010  CD  ARG A 191       7.602   0.490 -16.843  1.00  0.69
ATOM   3011  NE  ARG A 191       6.189   0.320 -17.145  1.00  0.69
ATOM   3012  CZ  ARG A 191       5.461   1.168 -17.897  1.00  0.69
ATOM   3013  NH1 ARG A 191       6.024   2.237 -18.415  1.00  0.69
ATOM   3014  NH2 ARG A 191       4.180   0.924 -18.114  1.00  0.69
ATOM   3015  H   ARG A 191       9.233  -0.978 -13.236  1.00  0.69
ATOM   3016  HA  ARG A 191      10.110  -2.532 -15.536  1.00  0.69
ATOM   3017 1HB  ARG A 191       9.654   0.434 -15.088  1.00  0.69
ATOM   3018 2HB  ARG A 191      10.161  -0.239 -16.630  1.00  0.69
ATOM   3019 1HG  ARG A 191       8.071  -1.555 -16.733  1.00  0.69
ATOM   3020 2HG  ARG A 191       7.556  -0.815 -15.197  1.00  0.69
ATOM   3021 1HD  ARG A 191       7.716   1.393 -16.244  1.00  0.69
ATOM   3022 2HD  ARG A 191       8.139   0.608 -17.783  1.00  0.69
ATOM   3023  HE  ARG A 191       5.721  -0.492 -16.764  1.00  0.69
ATOM   3024 1HH1 ARG A 191       7.003   2.423 -18.249  1.00  0.69
ATOM   3025 2HH1 ARG A 191       5.478   2.872 -18.979  1.00  0.69
ATOM   3026 1HH2 ARG A 191       3.747   0.102 -17.716  1.00  0.69
ATOM   3027 2HH2 ARG A 191       3.634   1.559 -18.678  1.00  0.69
ATOM   3028  N   GLU A 192      12.335  -1.681 -15.185  1.00  0.59
ATOM   3029  CA  GLU A 192      13.745  -1.326 -15.284  1.00  0.59
ATOM   3030  C   GLU A 192      13.962  -0.210 -16.297  1.00  0.59
ATOM   3031  O   GLU A 192      13.263  -0.131 -17.307  1.00  0.59
ATOM   3032  CB  GLU A 192      14.638  -2.493 -15.711  1.00  0.59
ATOM   3033  CG  GLU A 192      14.749  -3.489 -14.565  1.00  0.59
ATOM   3034  CD  GLU A 192      15.773  -4.560 -14.818  1.00  0.59
ATOM   3035  OE1 GLU A 192      16.049  -5.317 -13.918  1.00  0.59
ATOM   3036  OE2 GLU A 192      16.281  -4.621 -15.913  1.00  0.59
ATOM   3037  H   GLU A 192      11.986  -2.464 -15.719  1.00  0.59
ATOM   3038  HA  GLU A 192      14.080  -0.966 -14.311  1.00  0.59
ATOM   3039 1HB  GLU A 192      14.235  -3.021 -16.575  1.00  0.59
ATOM   3040 2HB  GLU A 192      15.645  -2.165 -15.968  1.00  0.59
ATOM   3041 1HG  GLU A 192      15.036  -2.955 -13.659  1.00  0.59
ATOM   3042 2HG  GLU A 192      13.783  -3.973 -14.423  1.00  0.59
ATOM   3043  N   GLU A 193      13.949   0.348 -15.609  1.00  0.51
ATOM   3044  CA  GLU A 193      14.437   1.388 -16.507  1.00  0.51
ATOM   3045  C   GLU A 193      15.899   1.163 -16.868  1.00  0.51
ATOM   3046  O   GLU A 193      16.792   1.378 -16.048  1.00  0.51
ATOM   3047  CB  GLU A 193      14.322   2.789 -15.901  1.00  0.51
ATOM   3048  CG  GLU A 193      12.869   3.232 -15.801  1.00  0.51
ATOM   3049  CD  GLU A 193      12.720   4.637 -15.286  1.00  0.51
ATOM   3050  OE1 GLU A 193      11.610   5.102 -15.198  1.00  0.51
ATOM   3051  OE2 GLU A 193      13.719   5.245 -14.981  1.00  0.51
ATOM   3052  H   GLU A 193      14.016   0.488 -14.611  1.00  0.51
ATOM   3053  HA  GLU A 193      13.854   1.352 -17.427  1.00  0.51
ATOM   3054 1HB  GLU A 193      14.751   2.818 -14.900  1.00  0.51
ATOM   3055 2HB  GLU A 193      14.854   3.522 -16.507  1.00  0.51
ATOM   3056 1HG  GLU A 193      12.416   3.186 -16.791  1.00  0.51
ATOM   3057 2HG  GLU A 193      12.343   2.565 -15.118  1.00  0.51
ATOM   3058  N   GLN A 194      15.890   1.947 -16.947  1.00  0.40
ATOM   3059  CA  GLN A 194      17.222   1.823 -17.527  1.00  0.40
ATOM   3060  C   GLN A 194      18.034   3.095 -17.318  1.00  0.40
ATOM   3061  O   GLN A 194      17.632   3.984 -16.567  1.00  0.40
ATOM   3062  CB  GLN A 194      17.224   1.530 -19.029  1.00  0.40
ATOM   3063  CG  GLN A 194      16.824   0.067 -19.120  1.00  0.40
ATOM   3064  CD  GLN A 194      16.832  -0.447 -20.547  1.00  0.40
ATOM   3065  OE1 GLN A 194      16.929   0.330 -21.501  1.00  0.40
ATOM   3066  NE2 GLN A 194      16.730  -1.762 -20.702  1.00  0.40
ATOM   3067  H   GLN A 194      15.235   2.599 -17.354  1.00  0.40
ATOM   3068  HA  GLN A 194      17.742   1.006 -17.027  1.00  0.40
ATOM   3069 1HB  GLN A 194      16.503   2.112 -19.603  1.00  0.40
ATOM   3070 2HB  GLN A 194      18.195   1.644 -19.511  1.00  0.40
ATOM   3071 1HG  GLN A 194      17.527  -0.528 -18.539  1.00  0.40
ATOM   3072 2HG  GLN A 194      15.816  -0.049 -18.721  1.00  0.40
ATOM   3073 1HE2 GLN A 194      16.729  -2.157 -21.614  1.00  0.40
ATOM   3074 2HE2 GLN A 194      16.653  -2.356 -19.901  1.00  0.40
HETATM 3075    O LG1 B 229       7.302  -0.381  -5.161  1.00  0.77           O
HETATM 3076    O LG1 B 229       7.244   1.012  -2.733  1.00  0.76           O
HETATM 3077    O LG1 B 229      -1.390  -1.670  -5.458  1.00  0.64           O
HETATM 3078    O LG1 B 229      -1.726  -2.998  -7.896  1.00  0.63           O
HETATM 3079    N LG1 B 229       2.344  -3.144  -2.909  1.00  0.76           N
HETATM 3080    C LG1 B 229       4.339  -1.955  -3.547  1.00  0.82           C
HETATM 3081    C LG1 B 229       3.307  -3.539  -5.190  1.00  0.79           C
HETATM 3082    C LG1 B 229       3.322  -2.879  -3.839  1.00  0.80           C
HETATM 3083    C LG1 B 229       4.305  -1.274  -2.284  1.00  0.80           C
HETATM 3084    C LG1 B 229       1.942  -3.213  -5.872  1.00  0.80           C
HETATM 3085    C LG1 B 229       5.358  -1.642  -4.428  1.00  0.81           C
HETATM 3086    C LG1 B 229       5.279  -0.284  -2.024  1.00  0.77           C
HETATM 3087    C LG1 B 229       6.290  -0.680  -4.191  1.00  0.81           C
HETATM 3088    C LG1 B 229       3.300  -1.583  -1.326  1.00  0.71           C
HETATM 3089    C LG1 B 229       6.271   0.023  -2.952  1.00  0.78           C
HETATM 3090    C LG1 B 229       0.909  -2.466  -5.370  1.00  0.72           C
HETATM 3091    C LG1 B 229       1.794  -3.827  -7.079  1.00  0.70           C
HETATM 3092    C LG1 B 229       2.332  -2.529  -1.682  1.00  0.70           C
HETATM 3093    C LG1 B 229      -0.326  -2.389  -6.028  1.00  0.73           C
HETATM 3094    C LG1 B 229      -0.483  -3.055  -7.251  1.00  0.72           C
HETATM 3095    C LG1 B 229       0.596  -3.766  -7.796  1.00  0.66           C
HETATM 3096    C LG1 B 229       7.613  -1.294  -6.180  1.00  0.74           C
HETATM 3097    C LG1 B 229       7.024   1.966  -1.680  1.00  0.70           C
HETATM 3098    C LG1 B 229      -1.244  -0.649  -4.437  1.00  0.57           C
HETATM 3099    C LG1 B 229      -1.845  -3.640  -9.255  1.00  0.59           C
CONECT 3075 3087
CONECT 3075 3096
CONECT 3076 3089
CONECT 3076 3097
CONECT 3077 3093
CONECT 3077 3098
CONECT 3078 3094
CONECT 3078 3099
CONECT 3079 3082
CONECT 3079 3092
CONECT 3080 3082
CONECT 3080 3083
CONECT 3080 3085
CONECT 3081 3082
CONECT 3081 3084
CONECT 3082 3079
CONECT 3082 3080
CONECT 3082 3081
CONECT 3083 3080
CONECT 3083 3086
CONECT 3083 3088
CONECT 3084 3081
CONECT 3084 3090
CONECT 3084 3091
CONECT 3085 3080
CONECT 3085 3087
CONECT 3086 3083
CONECT 3086 3089
CONECT 3087 3075
CONECT 3087 3085
CONECT 3087 3089
CONECT 3088 3083
CONECT 3088 3092
CONECT 3089 3076
CONECT 3089 3086
CONECT 3089 3087
CONECT 3090 3084
CONECT 3090 3093
CONECT 3091 3084
CONECT 3091 3095
CONECT 3092 3079
CONECT 3092 3088
CONECT 3093 3077
CONECT 3093 3090
CONECT 3093 3094
CONECT 3094 3078
CONECT 3094 3093
CONECT 3094 3095
CONECT 3095 3091
CONECT 3095 3094
CONECT 3096 3075
CONECT 3097 3076
CONECT 3098 3077
CONECT 3099 3078
