# Supplementary material for: Comparing LigandMPNN and Directed Evolution for Altering the Effector-Binding Site in the RamR Transcription Factor
Source: bioRxiv. 2025 Jul 11:2025.07.10.663684. Preprint. [Version 1] doi: 10.1101/2025.07.10.663684 (PMC12265539; doi:10.1101/2025.07.10.663684)
Supplement: Supplement 9 [file media-9.pdb]

ATOM      1  N   MET A   1     -23.198  18.950  25.558  1.00  0.34
ATOM      2  CA  MET A   1     -23.691  18.321  24.339  1.00  0.34
ATOM      3  C   MET A   1     -22.972  17.006  24.068  1.00  0.34
ATOM      4  O   MET A   1     -21.781  16.870  24.346  1.00  0.34
ATOM      5  CB  MET A   1     -23.499  19.218  23.117  1.00  0.34
ATOM      6  CG  MET A   1     -24.574  20.290  23.011  1.00  0.34
ATOM      7  SD  MET A   1     -24.763  20.921  21.332  1.00  0.34
ATOM      8  CE  MET A   1     -23.166  21.688  21.077  1.00  0.34
ATOM      9  H   MET A   1     -23.290  19.950  25.668  1.00  0.34
ATOM     10  HA  MET A   1     -24.750  18.098  24.468  1.00  0.34
ATOM     11 1HB  MET A   1     -22.532  19.718  23.158  1.00  0.34
ATOM     12 2HB  MET A   1     -23.524  18.627  22.201  1.00  0.34
ATOM     13 1HG  MET A   1     -25.530  19.879  23.334  1.00  0.34
ATOM     14 2HG  MET A   1     -24.323  21.124  23.666  1.00  0.34
ATOM     15 1HE  MET A   1     -23.038  22.281  19.817  1.00  0.34
ATOM     16 2HE  MET A   1     -22.961  22.621  21.563  1.00  0.34
ATOM     17 3HE  MET A   1     -22.264  21.115  20.918  1.00  0.34
ATOM     18  N   VAL A   2     -24.377  16.496  22.945  1.00  0.39
ATOM     19  CA  VAL A   2     -24.573  15.087  22.627  1.00  0.39
ATOM     20  C   VAL A   2     -23.321  14.484  22.003  1.00  0.39
ATOM     21  O   VAL A   2     -22.730  15.062  21.092  1.00  0.39
ATOM     22  CB  VAL A   2     -25.751  14.902  21.652  1.00  0.39
ATOM     23  CG1 VAL A   2     -26.045  13.411  21.588  1.00  0.39
ATOM     24  CG2 VAL A   2     -26.981  15.676  22.100  1.00  0.39
ATOM     25  H   VAL A   2     -24.517  17.188  22.223  1.00  0.39
ATOM     26  HA  VAL A   2     -24.797  14.552  23.550  1.00  0.39
ATOM     27  HB  VAL A   2     -25.468  15.217  20.647  1.00  0.39
ATOM     28 1HG1 VAL A   2     -26.876  13.233  20.905  1.00  0.39
ATOM     29 2HG1 VAL A   2     -25.162  12.881  21.230  1.00  0.39
ATOM     30 3HG1 VAL A   2     -26.309  13.049  22.581  1.00  0.39
ATOM     31 1HG2 VAL A   2     -27.806  15.475  21.417  1.00  0.39
ATOM     32 2HG2 VAL A   2     -27.260  15.365  23.107  1.00  0.39
ATOM     33 3HG2 VAL A   2     -26.760  16.743  22.099  1.00  0.39
ATOM     34  N   ALA A   3     -21.926  14.279  22.835  1.00  0.46
ATOM     35  CA  ALA A   3     -20.644  13.879  22.268  1.00  0.46
ATOM     36  C   ALA A   3     -20.719  12.479  21.671  1.00  0.46
ATOM     37  O   ALA A   3     -21.426  11.612  22.184  1.00  0.46
ATOM     38  CB  ALA A   3     -19.495  13.888  23.266  1.00  0.46
ATOM     39  H   ALA A   3     -22.041  14.280  23.838  1.00  0.46
ATOM     40  HA  ALA A   3     -20.398  14.572  21.463  1.00  0.46
ATOM     41 1HB  ALA A   3     -18.578  13.571  22.769  1.00  0.46
ATOM     42 2HB  ALA A   3     -19.364  14.896  23.660  1.00  0.46
ATOM     43 3HB  ALA A   3     -19.719  13.205  24.084  1.00  0.46
ATOM     44  N   ARG A   4     -22.461  10.936  21.290  1.00  0.44
ATOM     45  CA  ARG A   4     -22.478   9.766  20.419  1.00  0.44
ATOM     46  C   ARG A   4     -21.075   9.415  19.941  1.00  0.44
ATOM     47  O   ARG A   4     -20.340  10.276  19.457  1.00  0.44
ATOM     48  CB  ARG A   4     -23.323   9.935  19.165  1.00  0.44
ATOM     49  CG  ARG A   4     -24.791   9.747  19.517  1.00  0.44
ATOM     50  CD  ARG A   4     -25.636   9.632  18.301  1.00  0.44
ATOM     51  NE  ARG A   4     -27.036   9.418  18.632  1.00  0.44
ATOM     52  CZ  ARG A   4     -28.012   9.207  17.728  1.00  0.44
ATOM     53  NH1 ARG A   4     -27.727   9.187  16.445  1.00  0.44
ATOM     54  NH2 ARG A   4     -29.257   9.022  18.131  1.00  0.44
ATOM     55  H   ARG A   4     -22.754  11.829  20.920  1.00  0.44
ATOM     56  HA  ARG A   4     -22.873   8.921  20.983  1.00  0.44
ATOM     57 1HB  ARG A   4     -23.214  10.924  18.724  1.00  0.44
ATOM     58 2HB  ARG A   4     -23.072   9.204  18.397  1.00  0.44
ATOM     59 1HG  ARG A   4     -24.910   8.836  20.105  1.00  0.44
ATOM     60 2HG  ARG A   4     -25.138  10.602  20.098  1.00  0.44
ATOM     61 1HD  ARG A   4     -25.561  10.550  17.719  1.00  0.44
ATOM     62 2HD  ARG A   4     -25.296   8.791  17.699  1.00  0.44
ATOM     63  HE  ARG A   4     -27.294   9.427  19.610  1.00  0.44
ATOM     64 1HH1 ARG A   4     -26.775   9.328  16.137  1.00  0.44
ATOM     65 2HH1 ARG A   4     -28.459   9.029  15.768  1.00  0.44
ATOM     66 1HH2 ARG A   4     -29.477   9.038  19.118  1.00  0.44
ATOM     67 2HH2 ARG A   4     -29.989   8.865  17.454  1.00  0.44
ATOM     68  N   PRO A   5     -19.157   9.346  21.116  1.00  0.47
ATOM     69  CA  PRO A   5     -17.973   8.720  20.540  1.00  0.47
ATOM     70  C   PRO A   5     -18.254   8.198  19.136  1.00  0.47
ATOM     71  O   PRO A   5     -19.381   7.818  18.819  1.00  0.47
ATOM     72  CB  PRO A   5     -17.457   7.541  21.372  1.00  0.47
ATOM     73  CG  PRO A   5     -18.340   7.439  22.568  1.00  0.47
ATOM     74  CD  PRO A   5     -19.331   8.559  22.399  1.00  0.47
ATOM     75  HA  PRO A   5     -17.150   9.449  20.524  1.00  0.47
ATOM     76 1HB  PRO A   5     -17.477   6.636  20.748  1.00  0.47
ATOM     77 2HB  PRO A   5     -16.405   7.729  21.632  1.00  0.47
ATOM     78 1HG  PRO A   5     -18.820   6.450  22.602  1.00  0.47
ATOM     79 2HG  PRO A   5     -17.745   7.535  23.488  1.00  0.47
ATOM     80 1HD  PRO A   5     -19.926   8.682  23.316  1.00  0.47
ATOM     81 2HD  PRO A   5     -18.805   9.510  22.232  1.00  0.47
ATOM     82  N   LYS A   6     -18.800  10.062  17.747  1.00  0.62
ATOM     83  CA  LYS A   6     -18.943   8.796  18.457  1.00  0.62
ATOM     84  C   LYS A   6     -18.852   7.615  17.499  1.00  0.62
ATOM     85  O   LYS A   6     -18.195   6.616  17.791  1.00  0.62
ATOM     86  CB  LYS A   6     -20.290   8.758  19.179  1.00  0.62
ATOM     87  CG  LYS A   6     -20.332   9.629  20.427  1.00  0.62
ATOM     88  CD  LYS A   6     -21.630   9.435  21.195  1.00  0.62
ATOM     89  CE  LYS A   6     -21.670  10.300  22.446  1.00  0.62
ATOM     90  NZ  LYS A   6     -22.753   9.882  23.377  1.00  0.62
ATOM     91  H   LYS A   6     -19.595  10.682  17.681  1.00  0.62
ATOM     92  HA  LYS A   6     -18.127   8.708  19.174  1.00  0.62
ATOM     93 1HB  LYS A   6     -21.083   9.094  18.510  1.00  0.62
ATOM     94 2HB  LYS A   6     -20.525   7.736  19.477  1.00  0.62
ATOM     95 1HG  LYS A   6     -19.494   9.375  21.077  1.00  0.62
ATOM     96 2HG  LYS A   6     -20.241  10.677  20.142  1.00  0.62
ATOM     97 1HD  LYS A   6     -22.474   9.696  20.555  1.00  0.62
ATOM     98 2HD  LYS A   6     -21.728   8.389  21.485  1.00  0.62
ATOM     99 1HE  LYS A   6     -20.723  10.190  23.063  1.00  0.62
ATOM    100 2HE  LYS A   6     -21.840  11.298  22.261  1.00  0.62
ATOM    101 1HZ  LYS A   6     -22.753  10.437  24.289  1.00  0.62
ATOM    102 2HZ  LYS A   6     -23.654   9.916  23.009  1.00  0.62
ATOM    103 3HZ  LYS A   6     -22.610   8.883  23.759  1.00  0.62
ATOM    104  N   SER A   7     -19.596   7.945  16.940  1.00  0.76
ATOM    105  CA  SER A   7     -19.666   6.973  15.856  1.00  0.76
ATOM    106  C   SER A   7     -18.277   6.631  15.332  1.00  0.76
ATOM    107  O   SER A   7     -17.978   5.471  15.050  1.00  0.76
ATOM    108  CB  SER A   7     -20.550   7.492  14.739  1.00  0.76
ATOM    109  OG  SER A   7     -20.097   8.651  14.096  1.00  0.76
ATOM    110  H   SER A   7     -20.037   8.846  16.823  1.00  0.76
ATOM    111  HG  SER A   7     -20.745   8.846  13.414  1.00  0.76
ATOM    112  HA  SER A   7     -20.122   6.059  16.240  1.00  0.76
ATOM    113 1HB  SER A   7     -20.653   6.686  14.013  1.00  0.76
ATOM    114 2HB  SER A   7     -21.535   7.672  15.169  1.00  0.76
ATOM    115  N   GLU A   8     -17.518   7.588  15.235  1.00  0.77
ATOM    116  CA  GLU A   8     -16.178   7.378  14.700  1.00  0.77
ATOM    117  C   GLU A   8     -15.322   6.564  15.662  1.00  0.77
ATOM    118  O   GLU A   8     -14.487   5.764  15.240  1.00  0.77
ATOM    119  CB  GLU A   8     -15.503   8.714  14.381  1.00  0.77
ATOM    120  CG  GLU A   8     -16.046   9.400  13.135  1.00  0.77
ATOM    121  CD  GLU A   8     -15.857   8.583  11.888  1.00  0.77
ATOM    122  OE1 GLU A   8     -16.696   8.653  11.022  1.00  0.77
ATOM    123  OE2 GLU A   8     -14.873   7.887  11.801  1.00  0.77
ATOM    124  H   GLU A   8     -17.810   8.524  15.479  1.00  0.77
ATOM    125  HA  GLU A   8     -16.261   6.819  13.768  1.00  0.77
ATOM    126 1HB  GLU A   8     -15.628   9.398  15.221  1.00  0.77
ATOM    127 2HB  GLU A   8     -14.434   8.561  14.240  1.00  0.77
ATOM    128 1HG  GLU A   8     -17.114   9.576  13.266  1.00  0.77
ATOM    129 2HG  GLU A   8     -15.525  10.348  12.999  1.00  0.77
ATOM    130  N   ASP A   9     -15.598   6.756  16.903  1.00  0.82
ATOM    131  CA  ASP A   9     -14.866   5.983  17.899  1.00  0.82
ATOM    132  C   ASP A   9     -15.251   4.511  17.847  1.00  0.82
ATOM    133  O   ASP A   9     -14.401   3.631  17.988  1.00  0.82
ATOM    134  CB  ASP A   9     -15.103   6.549  19.302  1.00  0.82
ATOM    135  CG  ASP A   9     -14.453   7.909  19.517  1.00  0.82
ATOM    136  OD1 ASP A   9     -14.872   8.612  20.405  1.00  0.82
ATOM    137  OD2 ASP A   9     -13.543   8.231  18.791  1.00  0.82
ATOM    138  H   ASP A   9     -16.238   7.474  17.210  1.00  0.82
ATOM    139  HA  ASP A   9     -13.800   6.047  17.673  1.00  0.82
ATOM    140 1HB  ASP A   9     -16.175   6.643  19.477  1.00  0.82
ATOM    141 2HB  ASP A   9     -14.710   5.853  20.044  1.00  0.82
ATOM    142  N   LYS A  10     -16.550   4.325  17.581  1.00  0.85
ATOM    143  CA  LYS A  10     -17.013   2.945  17.488  1.00  0.85
ATOM    144  C   LYS A  10     -16.459   2.260  16.245  1.00  0.85
ATOM    145  O   LYS A  10     -16.069   1.094  16.290  1.00  0.85
ATOM    146  CB  LYS A  10     -18.541   2.884  17.493  1.00  0.85
ATOM    147  CG  LYS A  10     -19.159   3.171  18.855  1.00  0.85
ATOM    148  CD  LYS A  10     -20.668   2.984  18.828  1.00  0.85
ATOM    149  CE  LYS A  10     -21.282   3.231  20.198  1.00  0.85
ATOM    150  NZ  LYS A  10     -22.670   2.702  20.289  1.00  0.85
ATOM    151  H   LYS A  10     -17.224   5.075  17.528  1.00  0.85
ATOM    152  HA  LYS A  10     -16.650   2.399  18.360  1.00  0.85
ATOM    153 1HB  LYS A  10     -18.943   3.607  16.784  1.00  0.85
ATOM    154 2HB  LYS A  10     -18.873   1.895  17.176  1.00  0.85
ATOM    155 1HG  LYS A  10     -18.731   2.497  19.598  1.00  0.85
ATOM    156 2HG  LYS A  10     -18.933   4.196  19.148  1.00  0.85
ATOM    157 1HD  LYS A  10     -21.108   3.678  18.110  1.00  0.85
ATOM    158 2HD  LYS A  10     -20.903   1.967  18.513  1.00  0.85
ATOM    159 1HE  LYS A  10     -20.723   2.675  21.015  1.00  0.85
ATOM    160 2HE  LYS A  10     -21.353   4.226  20.453  1.00  0.85
ATOM    161 1HZ  LYS A  10     -23.092   2.809  21.264  1.00  0.85
ATOM    162 2HZ  LYS A  10     -23.301   3.078  19.650  1.00  0.85
ATOM    163 3HZ  LYS A  10     -22.713   1.629  20.176  1.00  0.85
ATOM    164  N   LYS A  11     -16.482   3.017  15.195  1.00  0.88
ATOM    165  CA  LYS A  11     -15.928   2.469  13.963  1.00  0.88
ATOM    166  C   LYS A  11     -14.466   2.081  14.141  1.00  0.88
ATOM    167  O   LYS A  11     -14.047   0.999  13.731  1.00  0.88
ATOM    168  CB  LYS A  11     -16.084   3.495  12.839  1.00  0.88
ATOM    169  CG  LYS A  11     -15.602   2.996  11.483  1.00  0.88
ATOM    170  CD  LYS A  11     -15.863   4.023  10.392  1.00  0.88
ATOM    171  CE  LYS A  11     -15.375   3.530   9.038  1.00  0.88
ATOM    172  NZ  LYS A  11     -15.822   4.415   7.929  1.00  0.88
ATOM    173  H   LYS A  11     -16.857   3.955  15.192  1.00  0.88
ATOM    174  HA  LYS A  11     -16.484   1.567  13.705  1.00  0.88
ATOM    175 1HB  LYS A  11     -17.133   3.777  12.738  1.00  0.88
ATOM    176 2HB  LYS A  11     -15.524   4.398  13.082  1.00  0.88
ATOM    177 1HG  LYS A  11     -14.532   2.792  11.530  1.00  0.88
ATOM    178 2HG  LYS A  11     -16.120   2.071  11.231  1.00  0.88
ATOM    179 1HD  LYS A  11     -16.933   4.227  10.331  1.00  0.88
ATOM    180 2HD  LYS A  11     -15.348   4.952  10.636  1.00  0.88
ATOM    181 1HE  LYS A  11     -14.242   3.553   8.966  1.00  0.88
ATOM    182 2HE  LYS A  11     -15.710   2.590   8.787  1.00  0.88
ATOM    183 1HZ  LYS A  11     -15.434   4.120   6.979  1.00  0.88
ATOM    184 2HZ  LYS A  11     -16.787   4.512   7.837  1.00  0.88
ATOM    185 3HZ  LYS A  11     -15.414   5.412   8.003  1.00  0.88
ATOM    186  N   GLN A  12     -13.705   2.946  14.803  1.00  0.83
ATOM    187  CA  GLN A  12     -12.293   2.669  15.040  1.00  0.83
ATOM    188  C   GLN A  12     -12.114   1.471  15.964  1.00  0.83
ATOM    189  O   GLN A  12     -11.223   0.646  15.763  1.00  0.83
ATOM    190  CB  GLN A  12     -11.590   3.897  15.625  1.00  0.83
ATOM    191  CG  GLN A  12     -11.423   5.060  14.663  1.00  0.83
ATOM    192  CD  GLN A  12     -10.569   4.700  13.462  1.00  0.83
ATOM    193  OE1 GLN A  12      -9.739   3.789  13.524  1.00  0.83
ATOM    194  NE2 GLN A  12     -10.768   5.414  12.360  1.00  0.83
ATOM    195  H   GLN A  12     -14.101   3.809  15.146  1.00  0.83
ATOM    196  HA  GLN A  12     -11.822   2.431  14.087  1.00  0.83
ATOM    197 1HB  GLN A  12     -12.154   4.252  16.488  1.00  0.83
ATOM    198 2HB  GLN A  12     -10.601   3.606  15.977  1.00  0.83
ATOM    199 1HG  GLN A  12     -12.405   5.367  14.304  1.00  0.83
ATOM    200 2HG  GLN A  12     -10.943   5.886  15.188  1.00  0.83
ATOM    201 1HE2 GLN A  12     -10.238   5.224  11.541  1.00  0.83
ATOM    202 2HE2 GLN A  12     -11.452   6.144  12.353  1.00  0.83
ATOM    203  N   ALA A  13     -12.967   1.373  16.922  1.00  0.92
ATOM    204  CA  ALA A  13     -12.898   0.238  17.833  1.00  0.92
ATOM    205  C   ALA A  13     -13.185  -1.070  17.107  1.00  0.92
ATOM    206  O   ALA A  13     -12.545  -2.089  17.366  1.00  0.92
ATOM    207  CB  ALA A  13     -13.859   0.434  18.997  1.00  0.92
ATOM    208  H   ALA A  13     -13.675   2.079  17.067  1.00  0.92
ATOM    209  HA  ALA A  13     -11.884   0.184  18.230  1.00  0.92
ATOM    210 1HB  ALA A  13     -13.793  -0.420  19.671  1.00  0.92
ATOM    211 2HB  ALA A  13     -13.595   1.343  19.537  1.00  0.92
ATOM    212 3HB  ALA A  13     -14.876   0.519  18.618  1.00  0.92
ATOM    213  N   LEU A  14     -14.165  -0.998  16.191  1.00  0.93
ATOM    214  CA  LEU A  14     -14.491  -2.192  15.420  1.00  0.93
ATOM    215  C   LEU A  14     -13.340  -2.586  14.501  1.00  0.93
ATOM    216  O   LEU A  14     -12.999  -3.764  14.386  1.00  0.93
ATOM    217  CB  LEU A  14     -15.774  -1.966  14.610  1.00  0.93
ATOM    218  CG  LEU A  14     -17.068  -1.857  15.426  1.00  0.93
ATOM    219  CD1 LEU A  14     -18.191  -1.347  14.533  1.00  0.93
ATOM    220  CD2 LEU A  14     -17.413  -3.217  16.015  1.00  0.93
ATOM    221  H   LEU A  14     -14.700  -0.155  16.042  1.00  0.93
ATOM    222  HA  LEU A  14     -14.674  -3.012  16.113  1.00  0.93
ATOM    223 1HB  LEU A  14     -15.665  -1.046  14.038  1.00  0.93
ATOM    224 2HB  LEU A  14     -15.892  -2.793  13.910  1.00  0.93
ATOM    225  HG  LEU A  14     -16.930  -1.136  16.233  1.00  0.93
ATOM    226 1HD1 LEU A  14     -19.110  -1.269  15.114  1.00  0.93
ATOM    227 2HD1 LEU A  14     -17.926  -0.365  14.142  1.00  0.93
ATOM    228 3HD1 LEU A  14     -18.341  -2.040  13.706  1.00  0.93
ATOM    229 1HD2 LEU A  14     -18.332  -3.139  16.596  1.00  0.93
ATOM    230 2HD2 LEU A  14     -17.552  -3.938  15.209  1.00  0.93
ATOM    231 3HD2 LEU A  14     -16.602  -3.549  16.663  1.00  0.93
ATOM    232  N   LEU A  15     -12.752  -1.617  13.859  1.00  0.93
ATOM    233  CA  LEU A  15     -11.632  -1.898  12.969  1.00  0.93
ATOM    234  C   LEU A  15     -10.442  -2.458  13.740  1.00  0.93
ATOM    235  O   LEU A  15      -9.770  -3.381  13.280  1.00  0.93
ATOM    236  CB  LEU A  15     -11.235  -0.638  12.190  1.00  0.93
ATOM    237  CG  LEU A  15     -12.255  -0.159  11.149  1.00  0.93
ATOM    238  CD1 LEU A  15     -11.810   1.182  10.582  1.00  0.93
ATOM    239  CD2 LEU A  15     -12.385  -1.202  10.049  1.00  0.93
ATOM    240  H   LEU A  15     -13.063  -0.662  13.972  1.00  0.93
ATOM    241  HA  LEU A  15     -11.949  -2.643  12.239  1.00  0.93
ATOM    242 1HB  LEU A  15     -11.076   0.175  12.897  1.00  0.93
ATOM    243 2HB  LEU A  15     -10.295  -0.828  11.671  1.00  0.93
ATOM    244  HG  LEU A  15     -13.223  -0.014  11.629  1.00  0.93
ATOM    245 1HD1 LEU A  15     -12.535   1.522   9.842  1.00  0.93
ATOM    246 2HD1 LEU A  15     -11.744   1.914  11.387  1.00  0.93
ATOM    247 3HD1 LEU A  15     -10.835   1.072  10.109  1.00  0.93
ATOM    248 1HD2 LEU A  15     -13.111  -0.862   9.310  1.00  0.93
ATOM    249 2HD2 LEU A  15     -11.418  -1.347   9.568  1.00  0.93
ATOM    250 3HD2 LEU A  15     -12.721  -2.145  10.480  1.00  0.93
ATOM    251  N   GLU A  16     -10.179  -1.837  14.861  1.00  0.84
ATOM    252  CA  GLU A  16      -9.085  -2.336  15.686  1.00  0.84
ATOM    253  C   GLU A  16      -9.355  -3.759  16.157  1.00  0.84
ATOM    254  O   GLU A  16      -8.461  -4.606  16.149  1.00  0.84
ATOM    255  CB  GLU A  16      -8.859  -1.407  16.880  1.00  0.84
ATOM    256  CG  GLU A  16      -7.702  -1.818  17.779  1.00  0.84
ATOM    257  CD  GLU A  16      -6.379  -1.823  17.065  1.00  0.84
ATOM    258  OE1 GLU A  16      -5.420  -2.289  17.633  1.00  0.84
ATOM    259  OE2 GLU A  16      -6.327  -1.360  15.950  1.00  0.84
ATOM    260  H   GLU A  16     -10.748  -1.077  15.207  1.00  0.84
ATOM    261  HA  GLU A  16      -8.176  -2.347  15.084  1.00  0.84
ATOM    262 1HB  GLU A  16      -8.663  -0.395  16.525  1.00  0.84
ATOM    263 2HB  GLU A  16      -9.761  -1.370  17.491  1.00  0.84
ATOM    264 1HG  GLU A  16      -7.634  -1.117  18.611  1.00  0.84
ATOM    265 2HG  GLU A  16      -7.887  -2.825  18.154  1.00  0.84
ATOM    266  N   ALA A  17     -10.588  -4.028  16.658  1.00  0.94
ATOM    267  CA  ALA A  17     -10.964  -5.375  17.070  1.00  0.94
ATOM    268  C   ALA A  17     -10.858  -6.356  15.910  1.00  0.94
ATOM    269  O   ALA A  17     -10.393  -7.483  16.078  1.00  0.94
ATOM    270  CB  ALA A  17     -12.368  -5.374  17.658  1.00  0.94
ATOM    271  H   ALA A  17     -11.278  -3.291  16.695  1.00  0.94
ATOM    272  HA  ALA A  17     -10.270  -5.698  17.846  1.00  0.94
ATOM    273 1HB  ALA A  17     -12.634  -6.385  17.966  1.00  0.94
ATOM    274 2HB  ALA A  17     -12.400  -4.710  18.522  1.00  0.94
ATOM    275 3HB  ALA A  17     -13.076  -5.025  16.908  1.00  0.94
ATOM    276  N   ALA A  18     -11.292  -5.929  14.751  1.00  0.95
ATOM    277  CA  ALA A  18     -11.191  -6.763  13.560  1.00  0.95
ATOM    278  C   ALA A  18      -9.736  -7.062  13.219  1.00  0.95
ATOM    279  O   ALA A  18      -9.400  -8.174  12.812  1.00  0.95
ATOM    280  CB  ALA A  18     -11.902  -6.104  12.387  1.00  0.95
ATOM    281  H   ALA A  18     -11.697  -5.007  14.673  1.00  0.95
ATOM    282  HA  ALA A  18     -11.687  -7.712  13.767  1.00  0.95
ATOM    283 1HB  ALA A  18     -11.822  -6.743  11.507  1.00  0.95
ATOM    284 2HB  ALA A  18     -12.954  -5.959  12.635  1.00  0.95
ATOM    285 3HB  ALA A  18     -11.442  -5.140  12.179  1.00  0.95
ATOM    286  N   THR A  19      -8.895  -6.052  13.358  1.00  0.93
ATOM    287  CA  THR A  19      -7.472  -6.250  13.109  1.00  0.93
ATOM    288  C   THR A  19      -6.915  -7.381  13.965  1.00  0.93
ATOM    289  O   THR A  19      -6.229  -8.272  13.465  1.00  0.93
ATOM    290  CB  THR A  19      -6.702  -4.949  13.400  1.00  0.93
ATOM    291  OG1 THR A  19      -7.148  -3.913  12.515  1.00  0.93
ATOM    292  CG2 THR A  19      -5.208  -5.163  13.211  1.00  0.93
ATOM    293  H   THR A  19      -9.214  -5.158  13.703  1.00  0.93
ATOM    294  HG1 THR A  19      -6.977  -3.056  12.915  1.00  0.93
ATOM    295  HA  THR A  19      -7.338  -6.524  12.063  1.00  0.93
ATOM    296  HB  THR A  19      -6.891  -4.638  14.427  1.00  0.93
ATOM    297 1HG2 THR A  19      -4.677  -4.235  13.424  1.00  0.93
ATOM    298 2HG2 THR A  19      -4.863  -5.943  13.890  1.00  0.93
ATOM    299 3HG2 THR A  19      -5.011  -5.465  12.183  1.00  0.93
ATOM    300  N   GLN A  20      -7.247  -7.354  15.219  1.00  0.86
ATOM    301  CA  GLN A  20      -6.743  -8.362  16.144  1.00  0.86
ATOM    302  C   GLN A  20      -7.330  -9.734  15.837  1.00  0.86
ATOM    303  O   GLN A  20      -6.616 -10.737  15.822  1.00  0.86
ATOM    304  CB  GLN A  20      -7.048  -7.966  17.591  1.00  0.86
ATOM    305  CG  GLN A  20      -6.252  -6.759  18.057  1.00  0.86
ATOM    306  CD  GLN A  20      -6.588  -6.359  19.481  1.00  0.86
ATOM    307  OE1 GLN A  20      -7.558  -6.849  20.065  1.00  0.86
ATOM    308  NE2 GLN A  20      -5.786  -5.465  20.048  1.00  0.86
ATOM    309  H   GLN A  20      -7.824  -6.605  15.575  1.00  0.86
ATOM    310  HA  GLN A  20      -5.661  -8.427  16.028  1.00  0.86
ATOM    311 1HB  GLN A  20      -8.107  -7.734  17.700  1.00  0.86
ATOM    312 2HB  GLN A  20      -6.824  -8.796  18.261  1.00  0.86
ATOM    313 1HG  GLN A  20      -5.189  -6.997  18.010  1.00  0.86
ATOM    314 2HG  GLN A  20      -6.475  -5.916  17.403  1.00  0.86
ATOM    315 1HE2 GLN A  20      -5.956  -5.164  20.979  1.00  0.86
ATOM    316 2HE2 GLN A  20      -5.011  -5.093  19.537  1.00  0.86
ATOM    317  N   ALA A  21      -8.625  -9.754  15.600  1.00  0.94
ATOM    318  CA  ALA A  21      -9.295 -11.021  15.332  1.00  0.94
ATOM    319  C   ALA A  21      -8.782 -11.655  14.045  1.00  0.94
ATOM    320  O   ALA A  21      -8.520 -12.856  13.996  1.00  0.94
ATOM    321  CB  ALA A  21     -10.803 -10.827  15.284  1.00  0.94
ATOM    322  H   ALA A  21      -9.167  -8.903  15.609  1.00  0.94
ATOM    323  HA  ALA A  21      -9.071 -11.703  16.153  1.00  0.94
ATOM    324 1HB  ALA A  21     -11.288 -11.784  15.090  1.00  0.94
ATOM    325 2HB  ALA A  21     -11.150 -10.432  16.239  1.00  0.94
ATOM    326 3HB  ALA A  21     -11.054 -10.126  14.489  1.00  0.94
ATOM    327  N   ILE A  22      -8.631 -10.868  13.029  1.00  0.91
ATOM    328  CA  ILE A  22      -8.161 -11.389  11.751  1.00  0.91
ATOM    329  C   ILE A  22      -6.694 -11.794  11.827  1.00  0.91
ATOM    330  O   ILE A  22      -6.287 -12.800  11.247  1.00  0.91
ATOM    331  CB  ILE A  22      -8.426 -10.381  10.619  1.00  0.91
ATOM    332  CG1 ILE A  22      -9.942 -10.300  10.421  1.00  0.91
ATOM    333  CG2 ILE A  22      -7.737 -10.783   9.324  1.00  0.91
ATOM    334  CD1 ILE A  22     -10.368  -9.304   9.366  1.00  0.91
ATOM    335  H   ILE A  22      -8.827  -9.881  13.116  1.00  0.91
ATOM    336  HA  ILE A  22      -8.746 -12.274  11.503  1.00  0.91
ATOM    337  HB  ILE A  22      -8.092  -9.383  10.902  1.00  0.91
ATOM    338 1HG2 ILE A  22      -7.990 -10.069   8.540  1.00  0.91
ATOM    339 2HG2 ILE A  22      -6.658 -10.790   9.473  1.00  0.91
ATOM    340 3HG2 ILE A  22      -8.069 -11.778   9.029  1.00  0.91
ATOM    341 1HG1 ILE A  22     -10.324 -11.281  10.138  1.00  0.91
ATOM    342 2HG1 ILE A  22     -10.418 -10.024  11.362  1.00  0.91
ATOM    343 1HD1 ILE A  22     -11.455  -9.305   9.284  1.00  0.91
ATOM    344 2HD1 ILE A  22     -10.025  -8.308   9.648  1.00  0.91
ATOM    345 3HD1 ILE A  22      -9.932  -9.581   8.407  1.00  0.91
ATOM    346  N   ALA A  23      -5.894 -11.044  12.565  1.00  0.92
ATOM    347  CA  ALA A  23      -4.497 -11.413  12.757  1.00  0.92
ATOM    348  C   ALA A  23      -4.375 -12.789  13.401  1.00  0.92
ATOM    349  O   ALA A  23      -3.469 -13.557  13.079  1.00  0.92
ATOM    350  CB  ALA A  23      -3.772 -10.362  13.584  1.00  0.92
ATOM    351  H   ALA A  23      -6.266 -10.248  13.063  1.00  0.92
ATOM    352  HA  ALA A  23      -4.021 -11.459  11.778  1.00  0.92
ATOM    353 1HB  ALA A  23      -2.730 -10.654  13.712  1.00  0.92
ATOM    354 2HB  ALA A  23      -3.820  -9.400  13.072  1.00  0.92
ATOM    355 3HB  ALA A  23      -4.247 -10.277  14.560  1.00  0.92
ATOM    356  N   GLN A  24      -5.346 -13.154  14.244  1.00  0.82
ATOM    357  CA  GLN A  24      -5.294 -14.408  14.986  1.00  0.82
ATOM    358  C   GLN A  24      -5.971 -15.533  14.213  1.00  0.82
ATOM    359  O   GLN A  24      -5.483 -16.662  14.187  1.00  0.82
ATOM    360  CB  GLN A  24      -5.944 -14.246  16.362  1.00  0.82
ATOM    361  CG  GLN A  24      -5.140 -13.384  17.320  1.00  0.82
ATOM    362  CD  GLN A  24      -5.855 -13.163  18.639  1.00  0.82
ATOM    363  OE1 GLN A  24      -7.026 -13.520  18.794  1.00  0.82
ATOM    364  NE2 GLN A  24      -5.154 -12.571  19.600  1.00  0.82
ATOM    365  H   GLN A  24      -5.990 -12.434  14.540  1.00  0.82
ATOM    366  HA  GLN A  24      -4.249 -14.681  15.131  1.00  0.82
ATOM    367 1HB  GLN A  24      -6.931 -13.796  16.252  1.00  0.82
ATOM    368 2HB  GLN A  24      -6.080 -15.224  16.823  1.00  0.82
ATOM    369 1HG  GLN A  24      -4.190 -13.877  17.526  1.00  0.82
ATOM    370 2HG  GLN A  24      -4.964 -12.412  16.859  1.00  0.82
ATOM    371 1HE2 GLN A  24      -5.570 -12.400  20.486  1.00  0.82
ATOM    372 2HE2 GLN A  24      -4.207 -12.298  19.432  1.00  0.82
ATOM    373  N   SER A  25      -7.082 -15.203  13.603  1.00  0.86
ATOM    374  CA  SER A  25      -7.920 -16.272  13.074  1.00  0.86
ATOM    375  C   SER A  25      -8.079 -16.152  11.564  1.00  0.86
ATOM    376  O   SER A  25      -8.764 -16.959  10.935  1.00  0.86
ATOM    377  CB  SER A  25      -9.280 -16.251  13.742  1.00  0.86
ATOM    378  OG  SER A  25      -9.200 -16.447  15.127  1.00  0.86
ATOM    379  H   SER A  25      -7.394 -14.246  13.519  1.00  0.86
ATOM    380  HG  SER A  25     -10.084 -16.294  15.468  1.00  0.86
ATOM    381  HA  SER A  25      -7.441 -17.227  13.293  1.00  0.86
ATOM    382 1HB  SER A  25      -9.757 -15.293  13.535  1.00  0.86
ATOM    383 2HB  SER A  25      -9.901 -17.028  13.298  1.00  0.86
ATOM    384  N   GLY A  26      -7.496 -15.118  11.024  1.00  0.89
ATOM    385  CA  GLY A  26      -7.657 -15.009   9.579  1.00  0.89
ATOM    386  C   GLY A  26      -9.058 -14.535   9.214  1.00  0.89
ATOM    387  O   GLY A  26      -9.795 -14.034  10.064  1.00  0.89
ATOM    388  H   GLY A  26      -7.035 -14.372  11.525  1.00  0.89
ATOM    389 1HA  GLY A  26      -6.918 -14.313   9.182  1.00  0.89
ATOM    390 2HA  GLY A  26      -7.466 -15.977   9.118  1.00  0.89
ATOM    391  N   ILE A  27      -9.375 -14.674   8.050  1.00  0.82
ATOM    392  CA  ILE A  27     -10.639 -14.179   7.518  1.00  0.82
ATOM    393  C   ILE A  27     -11.823 -14.906   8.143  1.00  0.82
ATOM    394  O   ILE A  27     -12.962 -14.448   8.055  1.00  0.82
ATOM    395  CB  ILE A  27     -10.718 -14.263   5.983  1.00  0.82
ATOM    396  CG1 ILE A  27     -10.586 -15.660   5.371  1.00  0.82
ATOM    397  CG2 ILE A  27      -9.651 -13.332   5.426  1.00  0.82
ATOM    398  CD1 ILE A  27     -10.956 -15.723   3.907  1.00  0.82
ATOM    399  H   ILE A  27      -8.783 -15.243   7.463  1.00  0.82
ATOM    400  HA  ILE A  27     -10.724 -13.120   7.758  1.00  0.82
ATOM    401  HB  ILE A  27     -11.700 -13.886   5.699  1.00  0.82
ATOM    402 1HG2 ILE A  27      -9.735 -13.292   4.340  1.00  0.82
ATOM    403 2HG2 ILE A  27      -9.790 -12.333   5.838  1.00  0.82
ATOM    404 3HG2 ILE A  27      -8.664 -13.704   5.701  1.00  0.82
ATOM    405 1HG1 ILE A  27      -9.560 -16.009   5.480  1.00  0.82
ATOM    406 2HG1 ILE A  27     -11.226 -16.357   5.913  1.00  0.82
ATOM    407 1HD1 ILE A  27     -10.837 -16.744   3.545  1.00  0.82
ATOM    408 2HD1 ILE A  27     -11.993 -15.411   3.779  1.00  0.82
ATOM    409 3HD1 ILE A  27     -10.304 -15.060   3.339  1.00  0.82
ATOM    410  N   ALA A  28     -11.543 -15.933   8.792  1.00  0.87
ATOM    411  CA  ALA A  28     -12.577 -16.747   9.419  1.00  0.87
ATOM    412  C   ALA A  28     -12.999 -16.163  10.762  1.00  0.87
ATOM    413  O   ALA A  28     -13.877 -16.701  11.435  1.00  0.87
ATOM    414  CB  ALA A  28     -12.109 -18.186   9.574  1.00  0.87
ATOM    415  H   ALA A  28     -10.578 -16.222   8.864  1.00  0.87
ATOM    416  HA  ALA A  28     -13.450 -16.748   8.767  1.00  0.87
ATOM    417 1HB  ALA A  28     -12.898 -18.778  10.038  1.00  0.87
ATOM    418 2HB  ALA A  28     -11.874 -18.600   8.593  1.00  0.87
ATOM    419 3HB  ALA A  28     -11.219 -18.213  10.201  1.00  0.87
ATOM    420  N   ALA A  29     -12.337 -15.075  11.121  1.00  0.90
ATOM    421  CA  ALA A  29     -12.742 -14.479  12.388  1.00  0.90
ATOM    422  C   ALA A  29     -14.237 -14.186  12.406  1.00  0.90
ATOM    423  O   ALA A  29     -14.790 -13.673  11.434  1.00  0.90
ATOM    424  CB  ALA A  29     -11.935 -13.215  12.644  1.00  0.90
ATOM    425  H   ALA A  29     -11.696 -14.573  10.524  1.00  0.90
ATOM    426  HA  ALA A  29     -12.533 -15.197  13.182  1.00  0.90
ATOM    427 1HB  ALA A  29     -12.240 -12.774  13.593  1.00  0.90
ATOM    428 2HB  ALA A  29     -10.874 -13.461  12.682  1.00  0.90
ATOM    429 3HB  ALA A  29     -12.113 -12.502  11.840  1.00  0.90
ATOM    430  N   SER A  30     -14.827 -14.541  13.499  1.00  0.90
ATOM    431  CA  SER A  30     -16.267 -14.341  13.611  1.00  0.90
ATOM    432  C   SER A  30     -16.600 -12.882  13.896  1.00  0.90
ATOM    433  O   SER A  30     -15.852 -12.187  14.584  1.00  0.90
ATOM    434  CB  SER A  30     -16.858 -15.221  14.696  1.00  0.90
ATOM    435  OG  SER A  30     -16.608 -14.771  15.999  1.00  0.90
ATOM    436  H   SER A  30     -14.351 -15.095  14.197  1.00  0.90
ATOM    437  HG  SER A  30     -17.166 -15.301  16.573  1.00  0.90
ATOM    438  HA  SER A  30     -16.729 -14.620  12.664  1.00  0.90
ATOM    439 1HB  SER A  30     -17.933 -15.279  14.528  1.00  0.90
ATOM    440 2HB  SER A  30     -16.452 -16.224  14.570  1.00  0.90
ATOM    441  N   THR A  31     -17.618 -12.430  13.253  1.00  0.90
ATOM    442  CA  THR A  31     -18.092 -11.080  13.533  1.00  0.90
ATOM    443  C   THR A  31     -18.486 -10.926  14.996  1.00  0.90
ATOM    444  O   THR A  31     -18.377  -9.841  15.567  1.00  0.90
ATOM    445  CB  THR A  31     -19.262 -10.688  12.612  1.00  0.90
ATOM    446  OG1 THR A  31     -20.348 -11.620  12.683  1.00  0.90
ATOM    447  CG2 THR A  31     -18.761 -10.605  11.178  1.00  0.90
ATOM    448  H   THR A  31     -18.161 -13.026  12.645  1.00  0.90
ATOM    449  HG1 THR A  31     -20.949 -11.467  11.949  1.00  0.90
ATOM    450  HA  THR A  31     -17.281 -10.380  13.327  1.00  0.90
ATOM    451  HB  THR A  31     -19.623  -9.707  12.922  1.00  0.90
ATOM    452 1HG2 THR A  31     -19.574 -10.284  10.527  1.00  0.90
ATOM    453 2HG2 THR A  31     -17.943  -9.888  11.119  1.00  0.90
ATOM    454 3HG2 THR A  31     -18.408 -11.585  10.860  1.00  0.90
ATOM    455  N   ALA A  32     -19.005 -12.050  15.594  1.00  0.92
ATOM    456  CA  ALA A  32     -19.372 -12.032  17.005  1.00  0.92
ATOM    457  C   ALA A  32     -18.169 -11.708  17.882  1.00  0.92
ATOM    458  O   ALA A  32     -18.263 -10.905  18.810  1.00  0.92
ATOM    459  CB  ALA A  32     -20.001 -13.359  17.401  1.00  0.92
ATOM    460  H   ALA A  32     -19.103 -12.909  15.071  1.00  0.92
ATOM    461  HA  ALA A  32     -20.113 -11.246  17.152  1.00  0.92
ATOM    462 1HB  ALA A  32     -20.276 -13.332  18.455  1.00  0.92
ATOM    463 2HB  ALA A  32     -20.892 -13.534  16.798  1.00  0.92
ATOM    464 3HB  ALA A  32     -19.287 -14.164  17.233  1.00  0.92
ATOM    465  N   VAL A  33     -17.007 -12.346  17.545  1.00  0.89
ATOM    466  CA  VAL A  33     -15.785 -12.098  18.302  1.00  0.89
ATOM    467  C   VAL A  33     -15.307 -10.663  18.122  1.00  0.89
ATOM    468  O   VAL A  33     -14.894 -10.012  19.081  1.00  0.89
ATOM    469  CB  VAL A  33     -14.697 -13.101  17.876  1.00  0.89
ATOM    470  CG1 VAL A  33     -13.299 -12.599  18.204  1.00  0.89
ATOM    471  CG2 VAL A  33     -14.962 -14.439  18.550  1.00  0.89
ATOM    472  H   VAL A  33     -16.990 -13.015  16.789  1.00  0.89
ATOM    473  HA  VAL A  33     -15.993 -12.268  19.359  1.00  0.89
ATOM    474  HB  VAL A  33     -14.749 -13.223  16.794  1.00  0.89
ATOM    475 1HG1 VAL A  33     -12.563 -13.338  17.887  1.00  0.89
ATOM    476 2HG1 VAL A  33     -13.118 -11.659  17.682  1.00  0.89
ATOM    477 3HG1 VAL A  33     -13.212 -12.441  19.279  1.00  0.89
ATOM    478 1HG2 VAL A  33     -14.209 -15.161  18.235  1.00  0.89
ATOM    479 2HG2 VAL A  33     -14.915 -14.316  19.633  1.00  0.89
ATOM    480 3HG2 VAL A  33     -15.951 -14.799  18.268  1.00  0.89
ATOM    481  N   ILE A  34     -15.384 -10.176  16.924  1.00  0.93
ATOM    482  CA  ILE A  34     -14.982  -8.800  16.658  1.00  0.93
ATOM    483  C   ILE A  34     -15.839  -7.815  17.443  1.00  0.93
ATOM    484  O   ILE A  34     -15.322  -6.889  18.069  1.00  0.93
ATOM    485  CB  ILE A  34     -15.054  -8.504  15.149  1.00  0.93
ATOM    486  CG1 ILE A  34     -14.071  -9.393  14.384  1.00  0.93
ATOM    487  CG2 ILE A  34     -14.767  -7.034  14.881  1.00  0.93
ATOM    488  CD1 ILE A  34     -14.277  -9.385  12.887  1.00  0.93
ATOM    489  H   ILE A  34     -15.763 -10.733  16.171  1.00  0.93
ATOM    490  HA  ILE A  34     -13.947  -8.676  16.971  1.00  0.93
ATOM    491  HB  ILE A  34     -16.050  -8.743  14.778  1.00  0.93
ATOM    492 1HG2 ILE A  34     -14.820  -6.843  13.810  1.00  0.93
ATOM    493 2HG2 ILE A  34     -15.504  -6.420  15.396  1.00  0.93
ATOM    494 3HG2 ILE A  34     -13.770  -6.786  15.245  1.00  0.93
ATOM    495 1HG1 ILE A  34     -13.051  -9.070  14.591  1.00  0.93
ATOM    496 2HG1 ILE A  34     -14.163 -10.422  14.734  1.00  0.93
ATOM    497 1HD1 ILE A  34     -13.543 -10.038  12.415  1.00  0.93
ATOM    498 2HD1 ILE A  34     -15.281  -9.740  12.656  1.00  0.93
ATOM    499 3HD1 ILE A  34     -14.154  -8.371  12.509  1.00  0.93
ATOM    500  N   ALA A  35     -17.133  -8.027  17.387  1.00  0.93
ATOM    501  CA  ALA A  35     -18.060  -7.145  18.087  1.00  0.93
ATOM    502  C   ALA A  35     -17.820  -7.175  19.591  1.00  0.93
ATOM    503  O   ALA A  35     -17.790  -6.132  20.245  1.00  0.93
ATOM    504  CB  ALA A  35     -19.497  -7.516  17.751  1.00  0.93
ATOM    505  H   ALA A  35     -17.499  -8.809  16.864  1.00  0.93
ATOM    506  HA  ALA A  35     -17.884  -6.126  17.741  1.00  0.93
ATOM    507 1HB  ALA A  35     -20.178  -6.845  18.275  1.00  0.93
ATOM    508 2HB  ALA A  35     -19.654  -7.426  16.676  1.00  0.93
ATOM    509 3HB  ALA A  35     -19.688  -8.542  18.061  1.00  0.93
ATOM    510  N   ARG A  36     -17.695  -8.372  20.096  1.00  0.81
ATOM    511  CA  ARG A  36     -17.466  -8.508  21.529  1.00  0.81
ATOM    512  C   ARG A  36     -16.178  -7.814  21.950  1.00  0.81
ATOM    513  O   ARG A  36     -16.146  -7.095  22.949  1.00  0.81
ATOM    514  CB  ARG A  36     -17.430  -9.978  21.919  1.00  0.81
ATOM    515  CG  ARG A  36     -17.321 -10.196  23.419  1.00  0.81
ATOM    516  CD  ARG A  36     -17.371 -11.639  23.770  1.00  0.81
ATOM    517  NE  ARG A  36     -16.321 -12.394  23.106  1.00  0.81
ATOM    518  CZ  ARG A  36     -16.528 -13.491  22.351  1.00  0.81
ATOM    519  NH1 ARG A  36     -17.748 -13.946  22.174  1.00  0.81
ATOM    520  NH2 ARG A  36     -15.504 -14.108  21.788  1.00  0.81
ATOM    521  H   ARG A  36     -17.740  -9.203  19.523  1.00  0.81
ATOM    522  HA  ARG A  36     -18.299  -8.043  22.058  1.00  0.81
ATOM    523 1HB  ARG A  36     -18.332 -10.484  21.577  1.00  0.81
ATOM    524 2HB  ARG A  36     -16.579 -10.474  21.451  1.00  0.81
ATOM    525 1HG  ARG A  36     -16.376  -9.788  23.779  1.00  0.81
ATOM    526 2HG  ARG A  36     -18.148  -9.693  23.922  1.00  0.81
ATOM    527 1HD  ARG A  36     -17.247 -11.756  24.846  1.00  0.81
ATOM    528 2HD  ARG A  36     -18.332 -12.054  23.468  1.00  0.81
ATOM    529  HE  ARG A  36     -15.368 -12.074  23.219  1.00  0.81
ATOM    530 1HH1 ARG A  36     -18.531 -13.474  22.604  1.00  0.81
ATOM    531 2HH1 ARG A  36     -17.903 -14.768  21.608  1.00  0.81
ATOM    532 1HH2 ARG A  36     -14.565 -13.758  21.925  1.00  0.81
ATOM    533 2HH2 ARG A  36     -15.659 -14.929  21.223  1.00  0.81
ATOM    534  N   ASN A  37     -15.080  -7.969  21.253  1.00  0.89
ATOM    535  CA  ASN A  37     -13.797  -7.346  21.558  1.00  0.89
ATOM    536  C   ASN A  37     -13.889  -5.827  21.476  1.00  0.89
ATOM    537  O   ASN A  37     -13.183  -5.114  22.189  1.00  0.89
ATOM    538  CB  ASN A  37     -12.713  -7.866  20.632  1.00  0.89
ATOM    539  CG  ASN A  37     -12.302  -9.274  20.962  1.00  0.89
ATOM    540  OD1 ASN A  37     -12.602  -9.784  22.047  1.00  0.89
ATOM    541  ND2 ASN A  37     -11.622  -9.914  20.045  1.00  0.89
ATOM    542  H   ASN A  37     -15.174  -8.514  20.408  1.00  0.89
ATOM    543  HA  ASN A  37     -13.525  -7.598  22.584  1.00  0.89
ATOM    544 1HB  ASN A  37     -13.067  -7.835  19.601  1.00  0.89
ATOM    545 2HB  ASN A  37     -11.837  -7.220  20.697  1.00  0.89
ATOM    546 1HD2 ASN A  37     -11.322 -10.854  20.209  1.00  0.89
ATOM    547 2HD2 ASN A  37     -11.401  -9.463  19.181  1.00  0.89
ATOM    548  N   ALA A  38     -14.767  -5.352  20.622  1.00  0.93
ATOM    549  CA  ALA A  38     -14.952  -3.914  20.474  1.00  0.93
ATOM    550  C   ALA A  38     -15.881  -3.363  21.548  1.00  0.93
ATOM    551  O   ALA A  38     -16.004  -2.150  21.714  1.00  0.93
ATOM    552  CB  ALA A  38     -15.469  -3.568  19.085  1.00  0.93
ATOM    553  H   ALA A  38     -15.328  -5.981  20.065  1.00  0.93
ATOM    554  HA  ALA A  38     -13.981  -3.433  20.594  1.00  0.93
ATOM    555 1HB  ALA A  38     -15.591  -2.488  19.000  1.00  0.93
ATOM    556 2HB  ALA A  38     -14.757  -3.913  18.335  1.00  0.93
ATOM    557 3HB  ALA A  38     -16.429  -4.055  18.923  1.00  0.93
ATOM    558  N   GLY A  39     -16.508  -4.323  22.287  1.00  0.90
ATOM    559  CA  GLY A  39     -17.403  -3.910  23.361  1.00  0.90
ATOM    560  C   GLY A  39     -18.768  -3.508  22.817  1.00  0.90
ATOM    561  O   GLY A  39     -19.460  -2.676  23.403  1.00  0.90
ATOM    562  H   GLY A  39     -16.364  -5.308  22.119  1.00  0.90
ATOM    563 1HA  GLY A  39     -17.517  -4.726  24.074  1.00  0.90
ATOM    564 2HA  GLY A  39     -16.961  -3.072  23.901  1.00  0.90
ATOM    565  N   VAL A  40     -19.159  -4.035  21.656  1.00  0.89
ATOM    566  CA  VAL A  40     -20.466  -3.747  21.077  1.00  0.89
ATOM    567  C   VAL A  40     -21.205  -5.030  20.720  1.00  0.89
ATOM    568  O   VAL A  40     -20.603  -6.099  20.625  1.00  0.89
ATOM    569  CB  VAL A  40     -20.298  -2.861  19.828  1.00  0.89
ATOM    570  CG1 VAL A  40     -19.759  -1.493  20.217  1.00  0.89
ATOM    571  CG2 VAL A  40     -19.374  -3.541  18.830  1.00  0.89
ATOM    572  H   VAL A  40     -18.531  -4.658  21.167  1.00  0.89
ATOM    573  HA  VAL A  40     -21.055  -3.196  21.811  1.00  0.89
ATOM    574  HB  VAL A  40     -21.275  -2.704  19.371  1.00  0.89
ATOM    575 1HG1 VAL A  40     -19.646  -0.879  19.323  1.00  0.89
ATOM    576 2HG1 VAL A  40     -20.454  -1.010  20.904  1.00  0.89
ATOM    577 3HG1 VAL A  40     -18.790  -1.608  20.702  1.00  0.89
ATOM    578 1HG2 VAL A  40     -19.260  -2.909  17.950  1.00  0.89
ATOM    579 2HG2 VAL A  40     -18.399  -3.704  19.289  1.00  0.89
ATOM    580 3HG2 VAL A  40     -19.800  -4.500  18.534  1.00  0.89
ATOM    581  N   ALA A  41     -22.478  -4.879  20.435  1.00  0.90
ATOM    582  CA  ALA A  41     -23.274  -6.008  19.970  1.00  0.90
ATOM    583  C   ALA A  41     -23.014  -6.295  18.496  1.00  0.90
ATOM    584  O   ALA A  41     -22.671  -5.395  17.730  1.00  0.90
ATOM    585  CB  ALA A  41     -24.752  -5.734  20.203  1.00  0.90
ATOM    586  H   ALA A  41     -22.947  -4.031  20.721  1.00  0.90
ATOM    587  HA  ALA A  41     -22.977  -6.889  20.539  1.00  0.90
ATOM    588 1HB  ALA A  41     -25.340  -6.581  19.851  1.00  0.90
ATOM    589 2HB  ALA A  41     -24.931  -5.585  21.268  1.00  0.90
ATOM    590 3HB  ALA A  41     -25.046  -4.838  19.658  1.00  0.90
ATOM    591  N   GLU A  42     -23.309  -7.551  18.153  1.00  0.83
ATOM    592  CA  GLU A  42     -23.105  -7.922  16.758  1.00  0.83
ATOM    593  C   GLU A  42     -23.949  -7.059  15.830  1.00  0.83
ATOM    594  O   GLU A  42     -23.502  -6.670  14.751  1.00  0.83
ATOM    595  CB  GLU A  42     -23.422  -9.407  16.567  1.00  0.83
ATOM    596  CG  GLU A  42     -23.074  -9.914  15.174  1.00  0.83
ATOM    597  CD  GLU A  42     -23.261 -11.399  15.029  1.00  0.83
ATOM    598  OE1 GLU A  42     -22.996 -11.911  13.968  1.00  0.83
ATOM    599  OE2 GLU A  42     -23.670 -12.022  15.980  1.00  0.83
ATOM    600  H   GLU A  42     -23.687  -8.234  18.794  1.00  0.83
ATOM    601  HA  GLU A  42     -22.057  -7.761  16.507  1.00  0.83
ATOM    602 1HB  GLU A  42     -22.867 -10.006  17.289  1.00  0.83
ATOM    603 2HB  GLU A  42     -24.483  -9.590  16.735  1.00  0.83
ATOM    604 1HG  GLU A  42     -23.719  -9.420  14.447  1.00  0.83
ATOM    605 2HG  GLU A  42     -22.030  -9.683  14.965  1.00  0.83
ATOM    606  N   GLY A  43     -25.142  -6.750  16.119  1.00  0.91
ATOM    607  CA  GLY A  43     -26.029  -5.937  15.296  1.00  0.91
ATOM    608  C   GLY A  43     -25.442  -4.552  15.055  1.00  0.91
ATOM    609  O   GLY A  43     -25.613  -3.972  13.983  1.00  0.91
ATOM    610  H   GLY A  43     -25.467  -7.078  17.017  1.00  0.91
ATOM    611 1HA  GLY A  43     -26.199  -6.435  14.342  1.00  0.91
ATOM    612 2HA  GLY A  43     -26.997  -5.845  15.787  1.00  0.91
ATOM    613  N   THR A  44     -24.745  -4.062  16.045  1.00  0.89
ATOM    614  CA  THR A  44     -24.118  -2.753  15.904  1.00  0.89
ATOM    615  C   THR A  44     -23.045  -2.769  14.823  1.00  0.89
ATOM    616  O   THR A  44     -22.899  -1.811  14.065  1.00  0.89
ATOM    617  CB  THR A  44     -23.525  -2.299  17.251  1.00  0.89
ATOM    618  OG1 THR A  44     -24.550  -2.280  18.253  1.00  0.89
ATOM    619  CG2 THR A  44     -22.920  -0.910  17.122  1.00  0.89
ATOM    620  H   THR A  44     -24.592  -4.591  16.892  1.00  0.89
ATOM    621  HG1 THR A  44     -24.145  -2.270  19.123  1.00  0.89
ATOM    622  HA  THR A  44     -24.882  -2.034  15.609  1.00  0.89
ATOM    623  HB  THR A  44     -22.749  -3.000  17.558  1.00  0.89
ATOM    624 1HG2 THR A  44     -22.500  -0.606  18.081  1.00  0.89
ATOM    625 2HG2 THR A  44     -22.132  -0.924  16.369  1.00  0.89
ATOM    626 3HG2 THR A  44     -23.693  -0.203  16.825  1.00  0.89
ATOM    627  N   LEU A  45     -22.253  -3.846  14.820  1.00  0.89
ATOM    628  CA  LEU A  45     -21.260  -3.986  13.761  1.00  0.89
ATOM    629  C   LEU A  45     -21.891  -3.802  12.385  1.00  0.89
ATOM    630  O   LEU A  45     -21.352  -3.097  11.533  1.00  0.89
ATOM    631  CB  LEU A  45     -20.607  -5.370  13.869  1.00  0.89
ATOM    632  CG  LEU A  45     -19.549  -5.703  12.810  1.00  0.89
ATOM    633  CD1 LEU A  45     -18.237  -5.019  13.170  1.00  0.89
ATOM    634  CD2 LEU A  45     -19.373  -7.212  12.725  1.00  0.89
ATOM    635  H   LEU A  45     -22.438  -4.631  15.427  1.00  0.89
ATOM    636  HA  LEU A  45     -20.500  -3.217  13.896  1.00  0.89
ATOM    637 1HB  LEU A  45     -20.135  -5.451  14.847  1.00  0.89
ATOM    638 2HB  LEU A  45     -21.391  -6.124  13.804  1.00  0.89
ATOM    639  HG  LEU A  45     -19.870  -5.320  11.841  1.00  0.89
ATOM    640 1HD1 LEU A  45     -17.485  -5.256  12.417  1.00  0.89
ATOM    641 2HD1 LEU A  45     -18.387  -3.940  13.205  1.00  0.89
ATOM    642 3HD1 LEU A  45     -17.898  -5.371  14.144  1.00  0.89
ATOM    643 1HD2 LEU A  45     -18.621  -7.448  11.971  1.00  0.89
ATOM    644 2HD2 LEU A  45     -19.051  -7.596  13.693  1.00  0.89
ATOM    645 3HD2 LEU A  45     -20.321  -7.673  12.449  1.00  0.89
ATOM    646  N   PHE A  46     -23.105  -4.463  12.198  1.00  0.86
ATOM    647  CA  PHE A  46     -23.766  -4.446  10.899  1.00  0.86
ATOM    648  C   PHE A  46     -24.408  -3.092  10.625  1.00  0.86
ATOM    649  O   PHE A  46     -24.767  -2.783   9.489  1.00  0.86
ATOM    650  CB  PHE A  46     -24.780  -5.585  10.773  1.00  0.86
ATOM    651  CG  PHE A  46     -24.102  -6.915  10.603  1.00  0.86
ATOM    652  CD1 PHE A  46     -24.090  -7.840  11.636  1.00  0.86
ATOM    653  CD2 PHE A  46     -23.476  -7.243   9.410  1.00  0.86
ATOM    654  CE1 PHE A  46     -23.466  -9.064  11.480  1.00  0.86
ATOM    655  CE2 PHE A  46     -22.852  -8.465   9.252  1.00  0.86
ATOM    656  CZ  PHE A  46     -22.847  -9.376  10.288  1.00  0.86
ATOM    657  H   PHE A  46     -23.601  -4.831  12.998  1.00  0.86
ATOM    658  HA  PHE A  46     -23.017  -4.619  10.127  1.00  0.86
ATOM    659 1HB  PHE A  46     -25.410  -5.636  11.660  1.00  0.86
ATOM    660 2HB  PHE A  46     -25.434  -5.424   9.915  1.00  0.86
ATOM    661 1HD  PHE A  46     -24.579  -7.593  12.578  1.00  0.86
ATOM    662 2HD  PHE A  46     -23.480  -6.523   8.591  1.00  0.86
ATOM    663 1HE  PHE A  46     -23.464  -9.782  12.300  1.00  0.86
ATOM    664 2HE  PHE A  46     -22.364  -8.711   8.309  1.00  0.86
ATOM    665  HZ  PHE A  46     -22.356 -10.340  10.164  1.00  0.86
ATOM    666  N   ARG A  47     -24.467  -2.278  11.564  1.00  0.78
ATOM    667  CA  ARG A  47     -24.883  -0.900  11.333  1.00  0.78
ATOM    668  C   ARG A  47     -23.782  -0.100  10.650  1.00  0.78
ATOM    669  O   ARG A  47     -24.054   0.756   9.808  1.00  0.78
ATOM    670  CB  ARG A  47     -25.276  -0.219  12.635  1.00  0.78
ATOM    671  CG  ARG A  47     -26.608  -0.687  13.199  1.00  0.78
ATOM    672  CD  ARG A  47     -26.981   0.065  14.425  1.00  0.78
ATOM    673  NE  ARG A  47     -28.220  -0.425  15.006  1.00  0.78
ATOM    674  CZ  ARG A  47     -28.956   0.244  15.915  1.00  0.78
ATOM    675  NH1 ARG A  47     -28.564   1.426  16.336  1.00  0.78
ATOM    676  NH2 ARG A  47     -30.070  -0.289  16.385  1.00  0.78
ATOM    677  H   ARG A  47     -24.282  -2.584  12.509  1.00  0.78
ATOM    678  HA  ARG A  47     -25.760  -0.908  10.684  1.00  0.78
ATOM    679 1HB  ARG A  47     -24.516  -0.399  13.393  1.00  0.78
ATOM    680 2HB  ARG A  47     -25.342   0.859  12.487  1.00  0.78
ATOM    681 1HG  ARG A  47     -27.391  -0.539  12.455  1.00  0.78
ATOM    682 2HG  ARG A  47     -26.544  -1.746  13.453  1.00  0.78
ATOM    683 1HD  ARG A  47     -26.191  -0.038  15.168  1.00  0.78
ATOM    684 2HD  ARG A  47     -27.113   1.118  14.179  1.00  0.78
ATOM    685  HE  ARG A  47     -28.553  -1.332  14.707  1.00  0.78
ATOM    686 1HH1 ARG A  47     -27.712   1.833  15.977  1.00  0.78
ATOM    687 2HH1 ARG A  47     -29.115   1.927  17.017  1.00  0.78
ATOM    688 1HH2 ARG A  47     -30.371  -1.198  16.061  1.00  0.78
ATOM    689 2HH2 ARG A  47     -30.621   0.212  17.066  1.00  0.78
ATOM    690  N   TYR A  48     -22.586  -0.425  11.054  1.00  0.87
ATOM    691  CA  TYR A  48     -21.434   0.283  10.508  1.00  0.87
ATOM    692  C   TYR A  48     -20.929  -0.384   9.235  1.00  0.87
ATOM    693  O   TYR A  48     -20.401   0.279   8.343  1.00  0.87
ATOM    694  CB  TYR A  48     -20.311   0.394  11.541  1.00  0.87
ATOM    695  CG  TYR A  48     -20.610   1.347  12.677  1.00  0.87
ATOM    696  CD1 TYR A  48     -21.096   0.861  13.881  1.00  0.87
ATOM    697  CD2 TYR A  48     -20.397   2.708  12.514  1.00  0.87
ATOM    698  CE1 TYR A  48     -21.369   1.731  14.919  1.00  0.87
ATOM    699  CE2 TYR A  48     -20.670   3.579  13.551  1.00  0.87
ATOM    700  CZ  TYR A  48     -21.156   3.090  14.753  1.00  0.87
ATOM    701  OH  TYR A  48     -21.428   3.957  15.786  1.00  0.87
ATOM    702  H   TYR A  48     -22.434  -1.251  11.615  1.00  0.87
ATOM    703  HA  TYR A  48     -21.742   1.297  10.250  1.00  0.87
ATOM    704 1HB  TYR A  48     -20.112  -0.591  11.967  1.00  0.87
ATOM    705 2HB  TYR A  48     -19.398   0.728  11.048  1.00  0.87
ATOM    706 1HD  TYR A  48     -21.263  -0.209  14.009  1.00  0.87
ATOM    707 1HE  TYR A  48     -21.751   1.349  15.865  1.00  0.87
ATOM    708 2HE  TYR A  48     -20.503   4.649  13.423  1.00  0.87
ATOM    709 2HD  TYR A  48     -20.015   3.091  11.568  1.00  0.87
ATOM    710  HH  TYR A  48     -22.266   4.392  15.626  1.00  0.87
ATOM    711  N   PHE A  49     -20.966  -1.649   9.278  1.00  0.89
ATOM    712  CA  PHE A  49     -20.548  -2.429   8.119  1.00  0.89
ATOM    713  C   PHE A  49     -21.642  -3.397   7.683  1.00  0.89
ATOM    714  O   PHE A  49     -21.870  -4.421   8.326  1.00  0.89
ATOM    715  CB  PHE A  49     -19.255  -3.180   8.439  1.00  0.89
ATOM    716  CG  PHE A  49     -18.168  -2.264   8.927  1.00  0.89
ATOM    717  CD1 PHE A  49     -17.846  -2.203  10.275  1.00  0.89
ATOM    718  CD2 PHE A  49     -17.466  -1.462   8.040  1.00  0.89
ATOM    719  CE1 PHE A  49     -16.847  -1.361  10.725  1.00  0.89
ATOM    720  CE2 PHE A  49     -16.467  -0.619   8.488  1.00  0.89
ATOM    721  CZ  PHE A  49     -16.157  -0.569   9.831  1.00  0.89
ATOM    722  H   PHE A  49     -21.276  -2.131  10.109  1.00  0.89
ATOM    723  HA  PHE A  49     -20.363  -1.746   7.290  1.00  0.89
ATOM    724 1HB  PHE A  49     -19.435  -3.932   9.205  1.00  0.89
ATOM    725 2HB  PHE A  49     -18.890  -3.698   7.551  1.00  0.89
ATOM    726 1HD  PHE A  49     -18.392  -2.830  10.981  1.00  0.89
ATOM    727 2HD  PHE A  49     -17.711  -1.502   6.978  1.00  0.89
ATOM    728 1HE  PHE A  49     -16.604  -1.323  11.787  1.00  0.89
ATOM    729 2HE  PHE A  49     -15.923   0.006   7.780  1.00  0.89
ATOM    730  HZ  PHE A  49     -15.370   0.095  10.185  1.00  0.89
ATOM    731  N   ALA A  50     -22.191  -3.167   6.596  1.00  0.92
ATOM    732  CA  ALA A  50     -23.366  -3.913   6.160  1.00  0.92
ATOM    733  C   ALA A  50     -23.062  -5.401   6.044  1.00  0.92
ATOM    734  O   ALA A  50     -23.911  -6.242   6.341  1.00  0.92
ATOM    735  CB  ALA A  50     -23.880  -3.356   4.840  1.00  0.92
ATOM    736  H   ALA A  50     -21.783  -2.484   5.975  1.00  0.92
ATOM    737  HA  ALA A  50     -24.145  -3.788   6.912  1.00  0.92
ATOM    738 1HB  ALA A  50     -24.760  -3.917   4.527  1.00  0.92
ATOM    739 2HB  ALA A  50     -24.145  -2.306   4.967  1.00  0.92
ATOM    740 3HB  ALA A  50     -23.104  -3.444   4.082  1.00  0.92
ATOM    741  N   THR A  51     -21.917  -5.695   5.610  1.00  0.91
ATOM    742  CA  THR A  51     -21.497  -7.081   5.442  1.00  0.91
ATOM    743  C   THR A  51     -20.094  -7.302   5.992  1.00  0.91
ATOM    744  O   THR A  51     -19.339  -6.351   6.195  1.00  0.91
ATOM    745  CB  THR A  51     -21.496  -7.467   3.951  1.00  0.91
ATOM    746  OG1 THR A  51     -20.484  -6.730   3.254  1.00  0.91
ATOM    747  CG2 THR A  51     -22.852  -7.172   3.328  1.00  0.91
ATOM    748  H   THR A  51     -21.271  -4.954   5.377  1.00  0.91
ATOM    749  HG1 THR A  51     -20.456  -7.014   2.337  1.00  0.91
ATOM    750  HA  THR A  51     -22.182  -7.720   5.999  1.00  0.91
ATOM    751  HB  THR A  51     -21.283  -8.532   3.855  1.00  0.91
ATOM    752 1HG2 THR A  51     -22.839  -7.457   2.277  1.00  0.91
ATOM    753 2HG2 THR A  51     -23.623  -7.740   3.849  1.00  0.91
ATOM    754 3HG2 THR A  51     -23.067  -6.107   3.413  1.00  0.91
ATOM    755  N   LYS A  52     -19.782  -8.537   6.199  1.00  0.90
ATOM    756  CA  LYS A  52     -18.421  -8.876   6.597  1.00  0.90
ATOM    757  C   LYS A  52     -17.416  -8.465   5.528  1.00  0.90
ATOM    758  O   LYS A  52     -16.330  -7.975   5.839  1.00  0.90
ATOM    759  CB  LYS A  52     -18.328 -10.374   6.888  1.00  0.90
ATOM    760  CG  LYS A  52     -16.968 -10.800   7.426  1.00  0.90
ATOM    761  CD  LYS A  52     -16.943 -12.285   7.752  1.00  0.90
ATOM    762  CE  LYS A  52     -15.584 -12.713   8.286  1.00  0.90
ATOM    763  NZ  LYS A  52     -15.538 -14.169   8.589  1.00  0.90
ATOM    764  H   LYS A  52     -20.456  -9.278   6.070  1.00  0.90
ATOM    765  HA  LYS A  52     -18.181  -8.328   7.509  1.00  0.90
ATOM    766 1HB  LYS A  52     -19.082 -10.660   7.622  1.00  0.90
ATOM    767 2HB  LYS A  52     -18.522 -10.944   5.980  1.00  0.90
ATOM    768 1HG  LYS A  52     -16.200 -10.586   6.682  1.00  0.90
ATOM    769 2HG  LYS A  52     -16.741 -10.234   8.329  1.00  0.90
ATOM    770 1HD  LYS A  52     -17.705 -12.506   8.501  1.00  0.90
ATOM    771 2HD  LYS A  52     -17.166 -12.859   6.853  1.00  0.90
ATOM    772 1HE  LYS A  52     -14.765 -12.569   7.512  1.00  0.90
ATOM    773 2HE  LYS A  52     -15.309 -12.244   9.159  1.00  0.90
ATOM    774 1HZ  LYS A  52     -14.571 -14.497   8.902  1.00  0.90
ATOM    775 2HZ  LYS A  52     -16.184 -14.476   9.249  1.00  0.90
ATOM    776 3HZ  LYS A  52     -15.674 -14.780   7.710  1.00  0.90
ATOM    777  N   ASP A  53     -17.838  -8.646   4.236  1.00  0.89
ATOM    778  CA  ASP A  53     -16.972  -8.259   3.129  1.00  0.89
ATOM    779  C   ASP A  53     -16.643  -6.772   3.181  1.00  0.89
ATOM    780  O   ASP A  53     -15.508  -6.369   2.925  1.00  0.89
ATOM    781  CB  ASP A  53     -17.620  -8.610   1.787  1.00  0.89
ATOM    782  CG  ASP A  53     -17.584 -10.100   1.477  1.00  0.89
ATOM    783  OD1 ASP A  53     -18.311 -10.524   0.610  1.00  0.89
ATOM    784  OD2 ASP A  53     -16.830 -10.800   2.110  1.00  0.89
ATOM    785  H   ASP A  53     -18.763  -9.000   4.037  1.00  0.89
ATOM    786  HA  ASP A  53     -16.031  -8.802   3.219  1.00  0.89
ATOM    787 1HB  ASP A  53     -18.659  -8.279   1.790  1.00  0.89
ATOM    788 2HB  ASP A  53     -17.108  -8.074   0.987  1.00  0.89
ATOM    789  N   GLU A  54     -17.645  -6.014   3.477  1.00  0.88
ATOM    790  CA  GLU A  54     -17.408  -4.581   3.606  1.00  0.88
ATOM    791  C   GLU A  54     -16.414  -4.285   4.721  1.00  0.88
ATOM    792  O   GLU A  54     -15.550  -3.419   4.582  1.00  0.88
ATOM    793  CB  GLU A  54     -18.735  -3.867   3.875  1.00  0.88
ATOM    794  CG  GLU A  54     -18.612  -2.352   3.946  1.00  0.88
ATOM    795  CD  GLU A  54     -19.923  -1.671   4.223  1.00  0.88
ATOM    796  OE1 GLU A  54     -19.928  -0.472   4.370  1.00  0.88
ATOM    797  OE2 GLU A  54     -20.920  -2.350   4.288  1.00  0.88
ATOM    798  H   GLU A  54     -18.574  -6.376   3.641  1.00  0.88
ATOM    799  HA  GLU A  54     -16.984  -4.215   2.671  1.00  0.88
ATOM    800 1HB  GLU A  54     -19.451  -4.108   3.089  1.00  0.88
ATOM    801 2HB  GLU A  54     -19.156  -4.213   4.819  1.00  0.88
ATOM    802 1HG  GLU A  54     -17.920  -2.091   4.747  1.00  0.88
ATOM    803 2HG  GLU A  54     -18.235  -1.983   2.992  1.00  0.88
ATOM    804  N   LEU A  55     -16.590  -4.973   5.890  1.00  0.93
ATOM    805  CA  LEU A  55     -15.656  -4.802   6.997  1.00  0.93
ATOM    806  C   LEU A  55     -14.230  -5.135   6.572  1.00  0.93
ATOM    807  O   LEU A  55     -13.299  -4.373   6.836  1.00  0.93
ATOM    808  CB  LEU A  55     -16.074  -5.676   8.186  1.00  0.93
ATOM    809  CG  LEU A  55     -15.115  -5.662   9.383  1.00  0.93
ATOM    810  CD1 LEU A  55     -15.024  -4.250   9.945  1.00  0.93
ATOM    811  CD2 LEU A  55     -15.607  -6.641  10.439  1.00  0.93
ATOM    812  H   LEU A  55     -17.346  -5.636   5.983  1.00  0.93
ATOM    813  HA  LEU A  55     -15.685  -3.761   7.316  1.00  0.93
ATOM    814 1HB  LEU A  55     -17.049  -5.343   8.539  1.00  0.93
ATOM    815 2HB  LEU A  55     -16.167  -6.708   7.847  1.00  0.93
ATOM    816  HG  LEU A  55     -14.118  -5.955   9.054  1.00  0.93
ATOM    817 1HD1 LEU A  55     -14.342  -4.241  10.796  1.00  0.93
ATOM    818 2HD1 LEU A  55     -14.651  -3.576   9.175  1.00  0.93
ATOM    819 3HD1 LEU A  55     -16.011  -3.923  10.269  1.00  0.93
ATOM    820 1HD2 LEU A  55     -14.924  -6.631  11.290  1.00  0.93
ATOM    821 2HD2 LEU A  55     -16.604  -6.348  10.770  1.00  0.93
ATOM    822 3HD2 LEU A  55     -15.646  -7.644  10.016  1.00  0.93
ATOM    823  N   ILE A  56     -14.087  -6.263   5.889  1.00  0.91
ATOM    824  CA  ILE A  56     -12.769  -6.701   5.445  1.00  0.91
ATOM    825  C   ILE A  56     -12.144  -5.689   4.494  1.00  0.91
ATOM    826  O   ILE A  56     -10.973  -5.333   4.632  1.00  0.91
ATOM    827  CB  ILE A  56     -12.855  -8.088   4.783  1.00  0.91
ATOM    828  CG1 ILE A  56     -13.210  -9.153   5.825  1.00  0.91
ATOM    829  CG2 ILE A  56     -11.545  -8.431   4.091  1.00  0.91
ATOM    830  CD1 ILE A  56     -13.472 -10.520   5.236  1.00  0.91
ATOM    831  H   ILE A  56     -14.896  -6.819   5.651  1.00  0.91
ATOM    832  HA  ILE A  56     -12.124  -6.793   6.317  1.00  0.91
ATOM    833  HB  ILE A  56     -13.657  -8.091   4.045  1.00  0.91
ATOM    834 1HG2 ILE A  56     -11.623  -9.416   3.631  1.00  0.91
ATOM    835 2HG2 ILE A  56     -11.334  -7.688   3.324  1.00  0.91
ATOM    836 3HG2 ILE A  56     -10.737  -8.436   4.823  1.00  0.91
ATOM    837 1HG1 ILE A  56     -12.397  -9.242   6.545  1.00  0.91
ATOM    838 2HG1 ILE A  56     -14.100  -8.843   6.373  1.00  0.91
ATOM    839 1HD1 ILE A  56     -13.717 -11.220   6.035  1.00  0.91
ATOM    840 2HD1 ILE A  56     -14.307 -10.461   4.537  1.00  0.91
ATOM    841 3HD1 ILE A  56     -12.583 -10.866   4.711  1.00  0.91
ATOM    842  N   ASN A  57     -12.940  -5.217   3.550  1.00  0.90
ATOM    843  CA  ASN A  57     -12.425  -4.245   2.592  1.00  0.90
ATOM    844  C   ASN A  57     -12.029  -2.947   3.282  1.00  0.90
ATOM    845  O   ASN A  57     -10.983  -2.369   2.988  1.00  0.90
ATOM    846  CB  ASN A  57     -13.444  -3.984   1.498  1.00  0.90
ATOM    847  CG  ASN A  57     -13.547  -5.123   0.522  1.00  0.90
ATOM    848  OD1 ASN A  57     -12.566  -5.831   0.269  1.00  0.90
ATOM    849  ND2 ASN A  57     -14.718  -5.314  -0.031  1.00  0.90
ATOM    850  H   ASN A  57     -13.900  -5.520   3.475  1.00  0.90
ATOM    851  HA  ASN A  57     -11.524  -4.655   2.133  1.00  0.90
ATOM    852 1HB  ASN A  57     -14.424  -3.814   1.945  1.00  0.90
ATOM    853 2HB  ASN A  57     -13.171  -3.079   0.954  1.00  0.90
ATOM    854 1HD2 ASN A  57     -14.845  -6.058  -0.688  1.00  0.90
ATOM    855 2HD2 ASN A  57     -15.484  -4.717   0.203  1.00  0.90
ATOM    856  N   THR A  58     -12.870  -2.474   4.148  1.00  0.93
ATOM    857  CA  THR A  58     -12.585  -1.241   4.872  1.00  0.93
ATOM    858  C   THR A  58     -11.356  -1.394   5.758  1.00  0.93
ATOM    859  O   THR A  58     -10.525  -0.490   5.845  1.00  0.93
ATOM    860  CB  THR A  58     -13.808  -0.821   5.708  1.00  0.93
ATOM    861  OG1 THR A  58     -14.932  -0.626   4.841  1.00  0.93
ATOM    862  CG2 THR A  58     -13.525   0.468   6.464  1.00  0.93
ATOM    863  H   THR A  58     -13.703  -2.998   4.377  1.00  0.93
ATOM    864  HG1 THR A  58     -15.451  -1.433   4.802  1.00  0.93
ATOM    865  HA  THR A  58     -12.381  -0.453   4.146  1.00  0.93
ATOM    866  HB  THR A  58     -14.050  -1.608   6.422  1.00  0.93
ATOM    867 1HG2 THR A  58     -14.402   0.749   7.045  1.00  0.93
ATOM    868 2HG2 THR A  58     -12.677   0.319   7.133  1.00  0.93
ATOM    869 3HG2 THR A  58     -13.291   1.261   5.754  1.00  0.93
ATOM    870  N   LEU A  59     -11.279  -2.540   6.430  1.00  0.94
ATOM    871  CA  LEU A  59     -10.116  -2.799   7.271  1.00  0.94
ATOM    872  C   LEU A  59      -8.830  -2.797   6.450  1.00  0.94
ATOM    873  O   LEU A  59      -7.826  -2.211   6.854  1.00  0.94
ATOM    874  CB  LEU A  59     -10.287  -4.131   8.012  1.00  0.94
ATOM    875  CG  LEU A  59      -9.104  -4.540   8.899  1.00  0.94
ATOM    876  CD1 LEU A  59      -8.845  -3.454   9.934  1.00  0.94
ATOM    877  CD2 LEU A  59      -9.409  -5.872   9.568  1.00  0.94
ATOM    878  H   LEU A  59     -11.994  -3.248   6.348  1.00  0.94
ATOM    879  HA  LEU A  59     -10.047  -2.009   8.018  1.00  0.94
ATOM    880 1HB  LEU A  59     -11.170  -4.071   8.645  1.00  0.94
ATOM    881 2HB  LEU A  59     -10.442  -4.923   7.280  1.00  0.94
ATOM    882  HG  LEU A  59      -8.207  -4.638   8.287  1.00  0.94
ATOM    883 1HD1 LEU A  59      -8.005  -3.745  10.564  1.00  0.94
ATOM    884 2HD1 LEU A  59      -8.611  -2.518   9.428  1.00  0.94
ATOM    885 3HD1 LEU A  59      -9.733  -3.321  10.552  1.00  0.94
ATOM    886 1HD2 LEU A  59      -8.568  -6.163  10.198  1.00  0.94
ATOM    887 2HD2 LEU A  59     -10.305  -5.774  10.181  1.00  0.94
ATOM    888 3HD2 LEU A  59      -9.572  -6.633   8.806  1.00  0.94
ATOM    889  N   TYR A  60      -8.888  -3.445   5.308  1.00  0.89
ATOM    890  CA  TYR A  60      -7.713  -3.459   4.445  1.00  0.89
ATOM    891  C   TYR A  60      -7.272  -2.044   4.092  1.00  0.89
ATOM    892  O   TYR A  60      -6.092  -1.709   4.189  1.00  0.89
ATOM    893  CB  TYR A  60      -8.018  -4.264   3.180  1.00  0.89
ATOM    894  CG  TYR A  60      -6.836  -4.345   2.240  1.00  0.89
ATOM    895  CD1 TYR A  60      -6.765  -3.502   1.140  1.00  0.89
ATOM    896  CD2 TYR A  60      -5.822  -5.261   2.479  1.00  0.89
ATOM    897  CE1 TYR A  60      -5.684  -3.576   0.282  1.00  0.89
ATOM    898  CE2 TYR A  60      -4.742  -5.334   1.621  1.00  0.89
ATOM    899  CZ  TYR A  60      -4.673  -4.492   0.523  1.00  0.89
ATOM    900  OH  TYR A  60      -3.597  -4.565  -0.331  1.00  0.89
ATOM    901  H   TYR A  60      -9.737  -3.890   4.991  1.00  0.89
ATOM    902  HA  TYR A  60      -6.894  -3.936   4.983  1.00  0.89
ATOM    903 1HB  TYR A  60      -8.313  -5.281   3.445  1.00  0.89
ATOM    904 2HB  TYR A  60      -8.851  -3.813   2.641  1.00  0.89
ATOM    905 1HD  TYR A  60      -7.562  -2.782   0.953  1.00  0.89
ATOM    906 1HE  TYR A  60      -5.629  -2.914  -0.582  1.00  0.89
ATOM    907 2HE  TYR A  60      -3.945  -6.054   1.808  1.00  0.89
ATOM    908 2HD  TYR A  60      -5.877  -5.922   3.343  1.00  0.89
ATOM    909  HH  TYR A  60      -3.812  -5.146  -1.065  1.00  0.89
ATOM    910  N   LEU A  61      -8.199  -1.237   3.654  1.00  0.91
ATOM    911  CA  LEU A  61      -7.873   0.137   3.291  1.00  0.91
ATOM    912  C   LEU A  61      -7.350   0.916   4.494  1.00  0.91
ATOM    913  O   LEU A  61      -6.426   1.720   4.371  1.00  0.91
ATOM    914  CB  LEU A  61      -9.093   0.837   2.680  1.00  0.91
ATOM    915  CG  LEU A  61      -9.542   0.304   1.313  1.00  0.91
ATOM    916  CD1 LEU A  61     -10.871   0.941   0.931  1.00  0.91
ATOM    917  CD2 LEU A  61      -8.472   0.607   0.274  1.00  0.91
ATOM    918  H   LEU A  61      -9.157  -1.549   3.589  1.00  0.91
ATOM    919  HA  LEU A  61      -7.094   0.118   2.529  1.00  0.91
ATOM    920 1HB  LEU A  61      -9.933   0.737   3.366  1.00  0.91
ATOM    921 2HB  LEU A  61      -8.868   1.897   2.565  1.00  0.91
ATOM    922  HG  LEU A  61      -9.693  -0.774   1.374  1.00  0.91
ATOM    923 1HD1 LEU A  61     -11.189   0.562  -0.041  1.00  0.91
ATOM    924 2HD1 LEU A  61     -11.622   0.692   1.680  1.00  0.91
ATOM    925 3HD1 LEU A  61     -10.754   2.022   0.878  1.00  0.91
ATOM    926 1HD2 LEU A  61      -8.790   0.228  -0.697  1.00  0.91
ATOM    927 2HD2 LEU A  61      -8.320   1.685   0.211  1.00  0.91
ATOM    928 3HD2 LEU A  61      -7.538   0.126   0.563  1.00  0.91
ATOM    929  N   HIS A  62      -7.991   0.707   5.601  1.00  0.88
ATOM    930  CA  HIS A  62      -7.546   1.382   6.814  1.00  0.88
ATOM    931  C   HIS A  62      -6.105   1.018   7.149  1.00  0.88
ATOM    932  O   HIS A  62      -5.292   1.888   7.463  1.00  0.88
ATOM    933  CB  HIS A  62      -8.479   1.015   7.973  1.00  0.88
ATOM    934  CG  HIS A  62      -8.044   1.606   9.278  1.00  0.88
ATOM    935  ND1 HIS A  62      -7.222   2.054  11.264  1.00  0.88
ATOM    936  CD2 HIS A  62      -7.391   1.060  10.331  1.00  0.88
ATOM    937  CE1 HIS A  62      -7.786   3.162  10.816  1.00  0.88
ATOM    938  NE2 HIS A  62      -8.298   2.917   9.624  1.00  0.88
ATOM    939  H   HIS A  62      -8.777   0.073   5.651  1.00  0.88
ATOM    940  HA  HIS A  62      -7.588   2.461   6.666  1.00  0.88
ATOM    941 1HB  HIS A  62      -9.490   1.364   7.760  1.00  0.88
ATOM    942 2HB  HIS A  62      -8.522  -0.067   8.086  1.00  0.88
ATOM    943 2HD  HIS A  62      -7.047   0.029  10.415  1.00  0.88
ATOM    944 1HE  HIS A  62      -7.823   4.116  11.342  1.00  0.88
ATOM    945 2HE  HIS A  62      -8.790   3.582   9.044  1.00  0.88
ATOM    946  N   LEU A  63      -5.767  -0.246   7.141  1.00  0.92
ATOM    947  CA  LEU A  63      -4.415  -0.708   7.436  1.00  0.92
ATOM    948  C   LEU A  63      -3.419  -0.197   6.400  1.00  0.92
ATOM    949  O   LEU A  63      -2.313   0.221   6.742  1.00  0.92
ATOM    950  CB  LEU A  63      -4.376  -2.239   7.511  1.00  0.92
ATOM    951  CG  LEU A  63      -5.130  -2.870   8.688  1.00  0.92
ATOM    952  CD1 LEU A  63      -5.166  -4.382   8.518  1.00  0.92
ATOM    953  CD2 LEU A  63      -4.450  -2.482   9.993  1.00  0.92
ATOM    954  H   LEU A  63      -6.477  -0.923   6.902  1.00  0.92
ATOM    955  HA  LEU A  63      -4.124  -0.322   8.412  1.00  0.92
ATOM    956 1HB  LEU A  63      -4.800  -2.642   6.592  1.00  0.92
ATOM    957 2HB  LEU A  63      -3.335  -2.556   7.576  1.00  0.92
ATOM    958  HG  LEU A  63      -6.160  -2.511   8.695  1.00  0.92
ATOM    959 1HD1 LEU A  63      -5.702  -4.830   9.354  1.00  0.92
ATOM    960 2HD1 LEU A  63      -5.674  -4.631   7.587  1.00  0.92
ATOM    961 3HD1 LEU A  63      -4.148  -4.769   8.491  1.00  0.92
ATOM    962 1HD2 LEU A  63      -4.987  -2.930  10.830  1.00  0.92
ATOM    963 2HD2 LEU A  63      -3.421  -2.842   9.988  1.00  0.92
ATOM    964 3HD2 LEU A  63      -4.455  -1.397  10.097  1.00  0.92
ATOM    965  N   LYS A  64      -3.844  -0.295   5.188  1.00  0.84
ATOM    966  CA  LYS A  64      -2.962   0.193   4.135  1.00  0.84
ATOM    967  C   LYS A  64      -2.685   1.683   4.295  1.00  0.84
ATOM    968  O   LYS A  64      -1.561   2.140   4.085  1.00  0.84
ATOM    969  CB  LYS A  64      -3.580  -0.104   2.768  1.00  0.84
ATOM    970  CG  LYS A  64      -2.709   0.240   1.567  1.00  0.84
ATOM    971  CD  LYS A  64      -1.489  -0.666   1.491  1.00  0.84
ATOM    972  CE  LYS A  64      -0.649  -0.363   0.259  1.00  0.84
ATOM    973  NZ  LYS A  64      -0.033  -1.592  -0.311  1.00  0.84
ATOM    974  H   LYS A  64      -4.773  -0.607   4.947  1.00  0.84
ATOM    975  HA  LYS A  64      -2.010  -0.333   4.208  1.00  0.84
ATOM    976 1HB  LYS A  64      -3.822  -1.166   2.712  1.00  0.84
ATOM    977 2HB  LYS A  64      -4.514   0.450   2.673  1.00  0.84
ATOM    978 1HG  LYS A  64      -3.290   0.129   0.651  1.00  0.84
ATOM    979 2HG  LYS A  64      -2.377   1.275   1.643  1.00  0.84
ATOM    980 1HD  LYS A  64      -0.876  -0.526   2.382  1.00  0.84
ATOM    981 2HD  LYS A  64      -1.811  -1.707   1.452  1.00  0.84
ATOM    982 1HE  LYS A  64      -1.283   0.044  -0.592  1.00  0.84
ATOM    983 2HE  LYS A  64       0.136   0.279   0.433  1.00  0.84
ATOM    984 1HZ  LYS A  64       0.506  -1.406  -1.213  1.00  0.84
ATOM    985 2HZ  LYS A  64       0.556  -2.079   0.292  1.00  0.84
ATOM    986 3HZ  LYS A  64      -0.768  -2.298  -0.666  1.00  0.84
ATOM    987  N   GLN A  65      -3.689   2.451   4.580  1.00  0.81
ATOM    988  CA  GLN A  65      -3.506   3.877   4.822  1.00  0.81
ATOM    989  C   GLN A  65      -2.502   4.122   5.941  1.00  0.81
ATOM    990  O   GLN A  65      -1.640   4.994   5.835  1.00  0.81
ATOM    991  CB  GLN A  65      -4.844   4.541   5.157  1.00  0.81
ATOM    992  CG  GLN A  65      -5.771   4.725   3.968  1.00  0.81
ATOM    993  CD  GLN A  65      -7.093   5.360   4.357  1.00  0.81
ATOM    994  OE1 GLN A  65      -7.439   5.429   5.539  1.00  0.81
ATOM    995  NE2 GLN A  65      -7.839   5.828   3.363  1.00  0.81
ATOM    996  H   GLN A  65      -4.600   2.040   4.726  1.00  0.81
ATOM    997  HA  GLN A  65      -3.114   4.334   3.913  1.00  0.81
ATOM    998 1HB  GLN A  65      -5.367   3.942   5.902  1.00  0.81
ATOM    999 2HB  GLN A  65      -4.660   5.522   5.595  1.00  0.81
ATOM   1000 1HG  GLN A  65      -5.284   5.371   3.237  1.00  0.81
ATOM   1001 2HG  GLN A  65      -5.977   3.750   3.526  1.00  0.81
ATOM   1002 1HE2 GLN A  65      -8.715   6.254   3.557  1.00  0.81
ATOM   1003 2HE2 GLN A  65      -7.520   5.751   2.419  1.00  0.81
ATOM   1004  N   ASP A  66      -2.654   3.375   6.991  1.00  0.85
ATOM   1005  CA  ASP A  66      -1.710   3.489   8.096  1.00  0.85
ATOM   1006  C   ASP A  66      -0.288   3.184   7.641  1.00  0.85
ATOM   1007  O   ASP A  66       0.652   3.900   7.984  1.00  0.85
ATOM   1008  CB  ASP A  66      -2.140   2.526   9.205  1.00  0.85
ATOM   1009  CG  ASP A  66      -1.266   2.612  10.449  1.00  0.85
ATOM   1010  OD1 ASP A  66      -1.180   1.639  11.160  1.00  0.85
ATOM   1011  OD2 ASP A  66      -0.692   3.650  10.677  1.00  0.85
ATOM   1012  H   ASP A  66      -3.417   2.717   7.062  1.00  0.85
ATOM   1013  HA  ASP A  66      -1.720   4.519   8.455  1.00  0.85
ATOM   1014 1HB  ASP A  66      -3.171   2.739   9.488  1.00  0.85
ATOM   1015 2HB  ASP A  66      -2.108   1.504   8.827  1.00  0.85
ATOM   1016  N   LEU A  67      -0.159   2.133   6.869  1.00  0.87
ATOM   1017  CA  LEU A  67       1.147   1.770   6.333  1.00  0.87
ATOM   1018  C   LEU A  67       1.704   2.875   5.442  1.00  0.87
ATOM   1019  O   LEU A  67       2.861   3.273   5.580  1.00  0.87
ATOM   1020  CB  LEU A  67       1.018   0.463   5.541  1.00  0.87
ATOM   1021  CG  LEU A  67       2.267   0.013   4.772  1.00  0.87
ATOM   1022  CD1 LEU A  67       3.276  -0.583   5.745  1.00  0.87
ATOM   1023  CD2 LEU A  67       1.871  -1.000   3.708  1.00  0.87
ATOM   1024  H   LEU A  67      -0.956   1.549   6.662  1.00  0.87
ATOM   1025  HA  LEU A  67       1.833   1.621   7.165  1.00  0.87
ATOM   1026 1HB  LEU A  67       0.751  -0.334   6.234  1.00  0.87
ATOM   1027 2HB  LEU A  67       0.209   0.576   4.821  1.00  0.87
ATOM   1028  HG  LEU A  67       2.733   0.876   4.297  1.00  0.87
ATOM   1029 1HD1 LEU A  67       4.164  -0.903   5.199  1.00  0.87
ATOM   1030 2HD1 LEU A  67       3.556   0.168   6.483  1.00  0.87
ATOM   1031 3HD1 LEU A  67       2.832  -1.441   6.249  1.00  0.87
ATOM   1032 1HD2 LEU A  67       2.759  -1.319   3.161  1.00  0.87
ATOM   1033 2HD2 LEU A  67       1.407  -1.864   4.183  1.00  0.87
ATOM   1034 3HD2 LEU A  67       1.164  -0.542   3.016  1.00  0.87
ATOM   1035  N   CYS A  68       0.927   3.368   4.577  1.00  0.84
ATOM   1036  CA  CYS A  68       1.346   4.405   3.642  1.00  0.84
ATOM   1037  C   CYS A  68       1.750   5.677   4.376  1.00  0.84
ATOM   1038  O   CYS A  68       2.755   6.305   4.044  1.00  0.84
ATOM   1039  CB  CYS A  68       0.253   4.697   2.614  1.00  0.84
ATOM   1040  SG  CYS A  68       0.059   3.394   1.374  1.00  0.84
ATOM   1041  H   CYS A  68      -0.028   3.040   4.552  1.00  0.84
ATOM   1042  HA  CYS A  68       2.206   4.039   3.082  1.00  0.84
ATOM   1043 1HB  CYS A  68      -0.703   4.827   3.120  1.00  0.84
ATOM   1044 2HB  CYS A  68       0.477   5.628   2.093  1.00  0.84
ATOM   1045  HG  CYS A  68      -1.184   3.716   1.029  1.00  0.84
ATOM   1046  N   GLN A  69       1.047   6.043   5.358  1.00  0.77
ATOM   1047  CA  GLN A  69       1.382   7.227   6.141  1.00  0.77
ATOM   1048  C   GLN A  69       2.750   7.085   6.797  1.00  0.77
ATOM   1049  O   GLN A  69       3.542   8.027   6.812  1.00  0.77
ATOM   1050  CB  GLN A  69       0.309   7.495   7.200  1.00  0.77
ATOM   1051  CG  GLN A  69      -0.990   8.025   6.619  1.00  0.77
ATOM   1052  CD  GLN A  69      -2.067   8.197   7.673  1.00  0.77
ATOM   1053  OE1 GLN A  69      -1.913   7.759   8.816  1.00  0.77
ATOM   1054  NE2 GLN A  69      -3.167   8.838   7.295  1.00  0.77
ATOM   1055  H   GLN A  69       0.247   5.487   5.625  1.00  0.77
ATOM   1056  HA  GLN A  69       1.418   8.086   5.471  1.00  0.77
ATOM   1057 1HB  GLN A  69       0.086   6.577   7.743  1.00  0.77
ATOM   1058 2HB  GLN A  69       0.676   8.222   7.924  1.00  0.77
ATOM   1059 1HG  GLN A  69      -0.802   8.996   6.161  1.00  0.77
ATOM   1060 2HG  GLN A  69      -1.355   7.322   5.870  1.00  0.77
ATOM   1061 1HE2 GLN A  69      -3.907   8.981   7.942  1.00  0.77
ATOM   1062 2HE2 GLN A  69      -3.252   9.178   6.358  1.00  0.77
ATOM   1063  N   SER A  70       2.951   5.891   7.272  1.00  0.84
ATOM   1064  CA  SER A  70       4.249   5.646   7.890  1.00  0.84
ATOM   1065  C   SER A  70       5.372   5.722   6.863  1.00  0.84
ATOM   1066  O   SER A  70       6.453   6.236   7.149  1.00  0.84
ATOM   1067  CB  SER A  70       4.253   4.294   8.577  1.00  0.84
ATOM   1068  OG  SER A  70       3.357   4.254   9.653  1.00  0.84
ATOM   1069  H   SER A  70       2.272   5.145   7.241  1.00  0.84
ATOM   1070  HG  SER A  70       3.387   3.355   9.989  1.00  0.84
ATOM   1071  HA  SER A  70       4.423   6.413   8.646  1.00  0.84
ATOM   1072 1HB  SER A  70       3.989   3.525   7.851  1.00  0.84
ATOM   1073 2HB  SER A  70       5.260   4.077   8.930  1.00  0.84
ATOM   1074  N   MET A  71       5.069   5.294   5.707  1.00  0.81
ATOM   1075  CA  MET A  71       6.074   5.284   4.650  1.00  0.81
ATOM   1076  C   MET A  71       6.294   6.682   4.087  1.00  0.81
ATOM   1077  O   MET A  71       7.427   7.081   3.816  1.00  0.81
ATOM   1078  CB  MET A  71       5.667   4.310   3.546  1.00  0.81
ATOM   1079  CG  MET A  71       5.740   2.847   3.962  1.00  0.81
ATOM   1080  SD  MET A  71       5.164   1.728   2.670  1.00  0.81
ATOM   1081  CE  MET A  71       6.372   2.043   1.387  1.00  0.81
ATOM   1082  H   MET A  71       4.142   4.945   5.508  1.00  0.81
ATOM   1083  HA  MET A  71       7.019   4.946   5.075  1.00  0.81
ATOM   1084 1HB  MET A  71       4.646   4.516   3.229  1.00  0.81
ATOM   1085 2HB  MET A  71       6.314   4.443   2.678  1.00  0.81
ATOM   1086 1HG  MET A  71       6.769   2.590   4.207  1.00  0.81
ATOM   1087 2HG  MET A  71       5.129   2.691   4.851  1.00  0.81
ATOM   1088 1HE  MET A  71       6.153   1.287   0.230  1.00  0.81
ATOM   1089 2HE  MET A  71       6.305   2.957   0.831  1.00  0.81
ATOM   1090 3HE  MET A  71       7.390   1.686   1.446  1.00  0.81
ATOM   1091  N   ILE A  72       5.235   7.435   3.895  1.00  0.76
ATOM   1092  CA  ILE A  72       5.351   8.776   3.335  1.00  0.76
ATOM   1093  C   ILE A  72       6.146   9.691   4.257  1.00  0.76
ATOM   1094  O   ILE A  72       6.924  10.527   3.798  1.00  0.76
ATOM   1095  CB  ILE A  72       3.945   9.342   3.066  1.00  0.76
ATOM   1096  CG1 ILE A  72       3.206   8.602   1.948  1.00  0.76
ATOM   1097  CG2 ILE A  72       4.060  10.824   2.743  1.00  0.76
ATOM   1098  CD1 ILE A  72       1.948   9.300   1.483  1.00  0.76
ATOM   1099  H   ILE A  72       4.365   7.154   4.324  1.00  0.76
ATOM   1100  HA  ILE A  72       5.879   8.709   2.385  1.00  0.76
ATOM   1101  HB  ILE A  72       3.350   9.222   3.971  1.00  0.76
ATOM   1102 1HG2 ILE A  72       3.065  11.241   2.591  1.00  0.76
ATOM   1103 2HG2 ILE A  72       4.548  11.339   3.570  1.00  0.76
ATOM   1104 3HG2 ILE A  72       4.650  10.954   1.836  1.00  0.76
ATOM   1105 1HG1 ILE A  72       3.867   8.484   1.091  1.00  0.76
ATOM   1106 2HG1 ILE A  72       2.934   7.603   2.290  1.00  0.76
ATOM   1107 1HD1 ILE A  72       1.480   8.715   0.690  1.00  0.76
ATOM   1108 2HD1 ILE A  72       1.255   9.397   2.319  1.00  0.76
ATOM   1109 3HD1 ILE A  72       2.200  10.289   1.103  1.00  0.76
ATOM   1110  N   MET A  73       5.954   9.505   5.451  1.00  0.75
ATOM   1111  CA  MET A  73       6.670  10.326   6.420  1.00  0.75
ATOM   1112  C   MET A  73       8.177  10.152   6.284  1.00  0.75
ATOM   1113  O   MET A  73       8.940  11.100   6.471  1.00  0.75
ATOM   1114  CB  MET A  73       6.224   9.988   7.841  1.00  0.75
ATOM   1115  CG  MET A  73       4.844  10.521   8.200  1.00  0.75
ATOM   1116  SD  MET A  73       4.388  10.175   9.910  1.00  0.75
ATOM   1117  CE  MET A  73       5.917  10.571  10.754  1.00  0.75
ATOM   1118  H   MET A  73       5.362   8.756   5.782  1.00  0.75
ATOM   1119  HA  MET A  73       6.439  11.373   6.223  1.00  0.75
ATOM   1120 1HB  MET A  73       6.209   8.907   7.974  1.00  0.75
ATOM   1121 2HB  MET A  73       6.937  10.396   8.558  1.00  0.75
ATOM   1122 1HG  MET A  73       4.821  11.600   8.048  1.00  0.75
ATOM   1123 2HG  MET A  73       4.098  10.069   7.547  1.00  0.75
ATOM   1124 1HE  MET A  73       5.844  10.381  12.138  1.00  0.75
ATOM   1125 2HE  MET A  73       6.738   9.886  10.679  1.00  0.75
ATOM   1126 3HE  MET A  73       6.258  11.587  10.896  1.00  0.75
ATOM   1127  N   GLU A  74       8.559   9.178   5.761  1.00  0.73
ATOM   1128  CA  GLU A  74       9.980   8.856   5.728  1.00  0.73
ATOM   1129  C   GLU A  74      10.535   8.956   4.313  1.00  0.73
ATOM   1130  O   GLU A  74      11.741   8.833   4.098  1.00  0.73
ATOM   1131  CB  GLU A  74      10.235   7.460   6.301  1.00  0.73
ATOM   1132  CG  GLU A  74       9.960   7.370   7.795  1.00  0.73
ATOM   1133  CD  GLU A  74      10.169   5.986   8.346  1.00  0.73
ATOM   1134  OE1 GLU A  74      10.026   5.812   9.532  1.00  0.73
ATOM   1135  OE2 GLU A  74      10.471   5.103   7.578  1.00  0.73
ATOM   1136  H   GLU A  74       7.885   8.455   5.553  1.00  0.73
ATOM   1137  HA  GLU A  74      10.512   9.576   6.349  1.00  0.73
ATOM   1138 1HB  GLU A  74       9.603   6.727   5.800  1.00  0.73
ATOM   1139 2HB  GLU A  74      11.271   7.168   6.133  1.00  0.73
ATOM   1140 1HG  GLU A  74      10.634   8.047   8.320  1.00  0.73
ATOM   1141 2HG  GLU A  74       8.925   7.655   7.982  1.00  0.73
ATOM   1142  N   LEU A  75       9.604   9.097   3.439  1.00  0.79
ATOM   1143  CA  LEU A  75      10.041   9.098   2.048  1.00  0.79
ATOM   1144  C   LEU A  75      10.902  10.318   1.740  1.00  0.79
ATOM   1145  O   LEU A  75      10.553  11.442   2.101  1.00  0.79
ATOM   1146  CB  LEU A  75       8.803   9.065   1.143  1.00  0.79
ATOM   1147  CG  LEU A  75       8.981   8.858  -0.367  1.00  0.79
ATOM   1148  CD1 LEU A  75       9.362   7.409  -0.639  1.00  0.79
ATOM   1149  CD2 LEU A  75       7.694   9.229  -1.086  1.00  0.79
ATOM   1150  H   LEU A  75       8.623   9.210   3.647  1.00  0.79
ATOM   1151  HA  LEU A  75      10.637   8.203   1.872  1.00  0.79
ATOM   1152 1HB  LEU A  75       8.165   8.265   1.514  1.00  0.79
ATOM   1153 2HB  LEU A  75       8.284  10.013   1.288  1.00  0.79
ATOM   1154  HG  LEU A  75       9.794   9.489  -0.728  1.00  0.79
ATOM   1155 1HD1 LEU A  75       9.489   7.261  -1.712  1.00  0.79
ATOM   1156 2HD1 LEU A  75      10.297   7.176  -0.128  1.00  0.79
ATOM   1157 3HD1 LEU A  75       8.575   6.751  -0.273  1.00  0.79
ATOM   1158 1HD2 LEU A  75       7.821   9.082  -2.159  1.00  0.79
ATOM   1159 2HD2 LEU A  75       6.881   8.596  -0.727  1.00  0.79
ATOM   1160 3HD2 LEU A  75       7.455  10.274  -0.889  1.00  0.79
ATOM   1161  N   ASP A  76      11.995   9.989   1.062  1.00  0.79
ATOM   1162  CA  ASP A  76      12.869  11.026   0.525  1.00  0.79
ATOM   1163  C   ASP A  76      12.634  11.227  -0.966  1.00  0.79
ATOM   1164  O   ASP A  76      13.038  10.401  -1.785  1.00  0.79
ATOM   1165  CB  ASP A  76      14.323  10.627   0.784  1.00  0.79
ATOM   1166  CG  ASP A  76      15.317  11.698   0.354  1.00  0.79
ATOM   1167  OD1 ASP A  76      16.494  11.499   0.542  1.00  0.79
ATOM   1168  OD2 ASP A  76      14.889  12.704  -0.158  1.00  0.79
ATOM   1169  H   ASP A  76      12.313   9.031   1.063  1.00  0.79
ATOM   1170  HA  ASP A  76      12.631  11.969   1.020  1.00  0.79
ATOM   1171 1HB  ASP A  76      14.463  10.428   1.847  1.00  0.79
ATOM   1172 2HB  ASP A  76      14.549   9.705   0.246  1.00  0.79
ATOM   1173  N   ARG A  77      12.074  12.318  -1.277  1.00  0.71
ATOM   1174  CA  ARG A  77      11.651  12.575  -2.648  1.00  0.71
ATOM   1175  C   ARG A  77      12.836  12.953  -3.529  1.00  0.71
ATOM   1176  O   ARG A  77      12.718  13.012  -4.753  1.00  0.71
ATOM   1177  CB  ARG A  77      10.581  13.656  -2.710  1.00  0.71
ATOM   1178  CG  ARG A  77       9.291  13.199  -2.047  1.00  0.71
ATOM   1179  CD  ARG A  77       8.200  14.192  -2.227  1.00  0.71
ATOM   1180  NE  ARG A  77       6.954  13.742  -1.629  1.00  0.71
ATOM   1181  CZ  ARG A  77       5.788  13.618  -2.293  1.00  0.71
ATOM   1182  NH1 ARG A  77       5.725  13.914  -3.572  1.00  0.71
ATOM   1183  NH2 ARG A  77       4.707  13.200  -1.658  1.00  0.71
ATOM   1184  H   ARG A  77      11.851  12.992  -0.559  1.00  0.71
ATOM   1185  HA  ARG A  77      11.198  11.667  -3.047  1.00  0.71
ATOM   1186 1HB  ARG A  77      10.908  14.563  -2.204  1.00  0.71
ATOM   1187 2HB  ARG A  77      10.347  13.921  -3.740  1.00  0.71
ATOM   1188 1HG  ARG A  77       8.970  12.255  -2.487  1.00  0.71
ATOM   1189 2HG  ARG A  77       9.458  13.063  -0.978  1.00  0.71
ATOM   1190 1HD  ARG A  77       8.484  15.132  -1.756  1.00  0.71
ATOM   1191 2HD  ARG A  77       8.029  14.355  -3.290  1.00  0.71
ATOM   1192  HE  ARG A  77       6.962  13.505  -0.646  1.00  0.71
ATOM   1193 1HH1 ARG A  77       6.552  14.234  -4.058  1.00  0.71
ATOM   1194 2HH1 ARG A  77       4.851  13.822  -4.070  1.00  0.71
ATOM   1195 1HH2 ARG A  77       4.755  12.973  -0.674  1.00  0.71
ATOM   1196 2HH2 ARG A  77       3.834  13.108  -2.155  1.00  0.71
ATOM   1197  N   SER A  78      13.946  13.143  -2.962  1.00  0.84
ATOM   1198  CA  SER A  78      15.138  13.465  -3.738  1.00  0.84
ATOM   1199  C   SER A  78      15.728  12.217  -4.382  1.00  0.84
ATOM   1200  O   SER A  78      16.599  12.307  -5.249  1.00  0.84
ATOM   1201  CB  SER A  78      16.186  14.159  -2.891  1.00  0.84
ATOM   1202  OG  SER A  78      16.793  13.287  -1.978  1.00  0.84
ATOM   1203  H   SER A  78      14.022  13.050  -1.959  1.00  0.84
ATOM   1204  HG  SER A  78      16.125  12.636  -1.749  1.00  0.84
ATOM   1205  HA  SER A  78      14.858  14.160  -4.531  1.00  0.84
ATOM   1206 1HB  SER A  78      16.943  14.586  -3.548  1.00  0.84
ATOM   1207 2HB  SER A  78      15.716  14.982  -2.355  1.00  0.84
ATOM   1208  N   ILE A  79      15.264  11.023  -3.876  1.00  0.83
ATOM   1209  CA  ILE A  79      15.721   9.783  -4.492  1.00  0.83
ATOM   1210  C   ILE A  79      15.019   9.537  -5.821  1.00  0.83
ATOM   1211  O   ILE A  79      13.794   9.427  -5.876  1.00  0.83
ATOM   1212  CB  ILE A  79      15.464   8.607  -3.532  1.00  0.83
ATOM   1213  CG1 ILE A  79      16.235   8.738  -2.216  1.00  0.83
ATOM   1214  CG2 ILE A  79      15.818   7.304  -4.233  1.00  0.83
ATOM   1215  CD1 ILE A  79      15.895   7.671  -1.201  1.00  0.83
ATOM   1216  H   ILE A  79      14.617  10.979  -3.102  1.00  0.83
ATOM   1217  HA  ILE A  79      16.791   9.866  -4.682  1.00  0.83
ATOM   1218  HB  ILE A  79      14.405   8.597  -3.278  1.00  0.83
ATOM   1219 1HG2 ILE A  79      15.603   6.466  -3.571  1.00  0.83
ATOM   1220 2HG2 ILE A  79      15.226   7.209  -5.142  1.00  0.83
ATOM   1221 3HG2 ILE A  79      16.878   7.304  -4.487  1.00  0.83
ATOM   1222 1HG1 ILE A  79      17.305   8.692  -2.415  1.00  0.83
ATOM   1223 2HG1 ILE A  79      16.029   9.711  -1.768  1.00  0.83
ATOM   1224 1HD1 ILE A  79      16.481   7.830  -0.295  1.00  0.83
ATOM   1225 2HD1 ILE A  79      14.833   7.722  -0.960  1.00  0.83
ATOM   1226 3HD1 ILE A  79      16.127   6.690  -1.614  1.00  0.83
ATOM   1227  N   THR A  80      15.803   9.514  -6.816  1.00  0.82
ATOM   1228  CA  THR A  80      15.211   9.319  -8.134  1.00  0.82
ATOM   1229  C   THR A  80      15.511   7.926  -8.672  1.00  0.82
ATOM   1230  O   THR A  80      14.843   7.447  -9.589  1.00  0.82
ATOM   1231  CB  THR A  80      15.693  10.384  -9.136  1.00  0.82
ATOM   1232  OG1 THR A  80      17.122  10.388  -9.248  1.00  0.82
ATOM   1233  CG2 THR A  80      15.219  11.758  -8.689  1.00  0.82
ATOM   1234  H   THR A  80      16.806   9.602  -6.735  1.00  0.82
ATOM   1235  HG1 THR A  80      17.403  11.172  -9.726  1.00  0.82
ATOM   1236  HA  THR A  80      14.129   9.420  -8.045  1.00  0.82
ATOM   1237  HB  THR A  80      15.267  10.159 -10.114  1.00  0.82
ATOM   1238 1HG2 THR A  80      15.536  12.506  -9.415  1.00  0.82
ATOM   1239 2HG2 THR A  80      14.132  11.761  -8.614  1.00  0.82
ATOM   1240 3HG2 THR A  80      15.650  11.992  -7.716  1.00  0.82
ATOM   1241  N   ASP A  81      16.473   7.295  -8.118  1.00  0.84
ATOM   1242  CA  ASP A  81      16.797   5.936  -8.535  1.00  0.84
ATOM   1243  C   ASP A  81      15.747   4.946  -8.047  1.00  0.84
ATOM   1244  O   ASP A  81      15.470   4.860  -6.851  1.00  0.84
ATOM   1245  CB  ASP A  81      18.165   5.575  -7.952  1.00  0.84
ATOM   1246  CG  ASP A  81      18.582   4.149  -8.287  1.00  0.84
ATOM   1247  OD1 ASP A  81      18.816   3.390  -7.376  1.00  0.84
ATOM   1248  OD2 ASP A  81      18.663   3.833  -9.450  1.00  0.84
ATOM   1249  H   ASP A  81      17.002   7.720  -7.370  1.00  0.84
ATOM   1250  HA  ASP A  81      16.795   5.898  -9.625  1.00  0.84
ATOM   1251 1HB  ASP A  81      18.921   6.259  -8.338  1.00  0.84
ATOM   1252 2HB  ASP A  81      18.145   5.687  -6.868  1.00  0.84
ATOM   1253  N   ALA A  82      15.106   4.254  -9.021  1.00  0.85
ATOM   1254  CA  ALA A  82      14.002   3.360  -8.694  1.00  0.85
ATOM   1255  C   ALA A  82      14.434   2.293  -7.697  1.00  0.85
ATOM   1256  O   ALA A  82      13.688   1.949  -6.780  1.00  0.85
ATOM   1257  CB  ALA A  82      13.439   2.736  -9.963  1.00  0.85
ATOM   1258  H   ALA A  82      15.409   4.330  -9.982  1.00  0.85
ATOM   1259  HA  ALA A  82      13.213   3.952  -8.230  1.00  0.85
ATOM   1260 1HB  ALA A  82      12.610   2.076  -9.707  1.00  0.85
ATOM   1261 2HB  ALA A  82      13.084   3.523 -10.629  1.00  0.85
ATOM   1262 3HB  ALA A  82      14.218   2.163 -10.462  1.00  0.85
ATOM   1263  N   LYS A  83      15.568   1.698  -7.912  1.00  0.85
ATOM   1264  CA  LYS A  83      16.040   0.663  -7.000  1.00  0.85
ATOM   1265  C   LYS A  83      16.216   1.211  -5.589  1.00  0.85
ATOM   1266  O   LYS A  83      15.800   0.587  -4.613  1.00  0.85
ATOM   1267  CB  LYS A  83      17.344   0.059  -7.523  1.00  0.85
ATOM   1268  CG  LYS A  83      17.836  -1.112  -6.682  1.00  0.85
ATOM   1269  CD  LYS A  83      19.066  -1.758  -7.303  1.00  0.85
ATOM   1270  CE  LYS A  83      19.536  -2.953  -6.485  1.00  0.85
ATOM   1271  NZ  LYS A  83      20.474  -3.817  -7.252  1.00  0.85
ATOM   1272  H   LYS A  83      16.127   1.933  -8.720  1.00  0.85
ATOM   1273  HA  LYS A  83      15.291  -0.129  -6.958  1.00  0.85
ATOM   1274 1HB  LYS A  83      17.212  -0.295  -8.545  1.00  0.85
ATOM   1275 2HB  LYS A  83      18.129   0.815  -7.537  1.00  0.85
ATOM   1276 1HG  LYS A  83      18.087  -0.761  -5.681  1.00  0.85
ATOM   1277 2HG  LYS A  83      17.047  -1.858  -6.600  1.00  0.85
ATOM   1278 1HD  LYS A  83      18.831  -2.091  -8.315  1.00  0.85
ATOM   1279 2HD  LYS A  83      19.872  -1.028  -7.357  1.00  0.85
ATOM   1280 1HE  LYS A  83      20.140  -2.630  -5.579  1.00  0.85
ATOM   1281 2HE  LYS A  83      18.778  -3.578  -6.180  1.00  0.85
ATOM   1282 1HZ  LYS A  83      20.864  -4.624  -6.671  1.00  0.85
ATOM   1283 2HZ  LYS A  83      20.115  -4.191  -8.076  1.00  0.85
ATOM   1284 3HZ  LYS A  83      21.388  -3.307  -7.514  1.00  0.85
ATOM   1285  N   MET A  84      16.846   2.402  -5.477  1.00  0.85
ATOM   1286  CA  MET A  84      17.067   3.004  -4.167  1.00  0.85
ATOM   1287  C   MET A  84      15.748   3.364  -3.496  1.00  0.85
ATOM   1288  O   MET A  84      15.582   3.178  -2.291  1.00  0.85
ATOM   1289  CB  MET A  84      17.965   4.233  -4.292  1.00  0.85
ATOM   1290  CG  MET A  84      19.421   3.916  -4.603  1.00  0.85
ATOM   1291  SD  MET A  84      20.173   2.829  -3.376  1.00  0.85
ATOM   1292  CE  MET A  84      20.350   3.952  -1.993  1.00  0.85
ATOM   1293  H   MET A  84      17.173   2.883  -6.302  1.00  0.85
ATOM   1294  HA  MET A  84      17.572   2.276  -3.533  1.00  0.85
ATOM   1295 1HB  MET A  84      17.588   4.881  -5.083  1.00  0.85
ATOM   1296 2HB  MET A  84      17.938   4.802  -3.362  1.00  0.85
ATOM   1297 1HG  MET A  84      19.488   3.435  -5.578  1.00  0.85
ATOM   1298 2HG  MET A  84      19.994   4.842  -4.641  1.00  0.85
ATOM   1299 1HE  MET A  84      20.932   3.352  -0.871  1.00  0.85
ATOM   1300 2HE  MET A  84      21.124   4.693  -2.028  1.00  0.85
ATOM   1301 3HE  MET A  84      19.509   4.282  -1.400  1.00  0.85
ATOM   1302  N   MET A  85      14.874   3.906  -4.276  1.00  0.81
ATOM   1303  CA  MET A  85      13.564   4.229  -3.725  1.00  0.81
ATOM   1304  C   MET A  85      12.844   2.976  -3.244  1.00  0.81
ATOM   1305  O   MET A  85      12.263   2.959  -2.159  1.00  0.81
ATOM   1306  CB  MET A  85      12.730   4.962  -4.774  1.00  0.81
ATOM   1307  CG  MET A  85      11.353   5.420  -4.314  1.00  0.81
ATOM   1308  SD  MET A  85      11.434   6.745  -3.093  1.00  0.81
ATOM   1309  CE  MET A  85      10.173   7.854  -3.714  1.00  0.81
ATOM   1310  H   MET A  85      15.060   4.100  -5.249  1.00  0.81
ATOM   1311  HA  MET A  85      13.702   4.881  -2.863  1.00  0.81
ATOM   1312 1HB  MET A  85      13.279   5.840  -5.111  1.00  0.81
ATOM   1313 2HB  MET A  85      12.594   4.309  -5.637  1.00  0.81
ATOM   1314 1HG  MET A  85      10.783   5.775  -5.171  1.00  0.81
ATOM   1315 2HG  MET A  85      10.818   4.578  -3.874  1.00  0.81
ATOM   1316 1HE  MET A  85      10.024   9.006  -2.934  1.00  0.81
ATOM   1317 2HE  MET A  85      10.389   8.442  -4.584  1.00  0.81
ATOM   1318 3HE  MET A  85       9.117   7.641  -3.629  1.00  0.81
ATOM   1319  N   THR A  86      12.900   1.945  -4.080  1.00  0.88
ATOM   1320  CA  THR A  86      12.282   0.682  -3.694  1.00  0.88
ATOM   1321  C   THR A  86      12.899   0.137  -2.412  1.00  0.88
ATOM   1322  O   THR A  86      12.191  -0.352  -1.531  1.00  0.88
ATOM   1323  CB  THR A  86      12.407  -0.344  -4.835  1.00  0.88
ATOM   1324  OG1 THR A  86      11.780   0.177  -6.014  1.00  0.88
ATOM   1325  CG2 THR A  86      11.743  -1.657  -4.450  1.00  0.88
ATOM   1326  H   THR A  86      13.406   1.999  -4.952  1.00  0.88
ATOM   1327  HG1 THR A  86      12.376   0.792  -6.448  1.00  0.88
ATOM   1328  HA  THR A  86      11.222   0.858  -3.509  1.00  0.88
ATOM   1329  HB  THR A  86      13.460  -0.525  -5.050  1.00  0.88
ATOM   1330 1HG2 THR A  86      11.839  -2.368  -5.271  1.00  0.88
ATOM   1331 2HG2 THR A  86      12.225  -2.062  -3.560  1.00  0.88
ATOM   1332 3HG2 THR A  86      10.688  -1.484  -4.243  1.00  0.88
ATOM   1333  N   ARG A  87      14.225   0.179  -2.327  1.00  0.83
ATOM   1334  CA  ARG A  87      14.912  -0.259  -1.117  1.00  0.83
ATOM   1335  C   ARG A  87      14.421   0.509   0.103  1.00  0.83
ATOM   1336  O   ARG A  87      14.183  -0.074   1.161  1.00  0.83
ATOM   1337  CB  ARG A  87      16.417  -0.105  -1.274  1.00  0.83
ATOM   1338  CG  ARG A  87      17.187  -0.640  -0.077  1.00  0.83
ATOM   1339  CD  ARG A  87      18.653  -0.469  -0.246  1.00  0.83
ATOM   1340  NE  ARG A  87      19.165  -1.250  -1.361  1.00  0.83
ATOM   1341  CZ  ARG A  87      20.175  -2.137  -1.274  1.00  0.83
ATOM   1342  NH1 ARG A  87      20.770  -2.345  -0.120  1.00  0.83
ATOM   1343  NH2 ARG A  87      20.568  -2.798  -2.348  1.00  0.83
ATOM   1344  H   ARG A  87      14.765   0.575  -3.083  1.00  0.83
ATOM   1345  HA  ARG A  87      14.704  -1.319  -0.967  1.00  0.83
ATOM   1346 1HB  ARG A  87      16.768  -0.637  -2.156  1.00  0.83
ATOM   1347 2HB  ARG A  87      16.685   0.944  -1.396  1.00  0.83
ATOM   1348 1HG  ARG A  87      16.881  -0.105   0.822  1.00  0.83
ATOM   1349 2HG  ARG A  87      16.978  -1.703   0.045  1.00  0.83
ATOM   1350 1HD  ARG A  87      18.877   0.580  -0.432  1.00  0.83
ATOM   1351 2HD  ARG A  87      19.164  -0.794   0.660  1.00  0.83
ATOM   1352  HE  ARG A  87      18.732  -1.117  -2.265  1.00  0.83
ATOM   1353 1HH1 ARG A  87      20.469  -1.839   0.702  1.00  0.83
ATOM   1354 2HH1 ARG A  87      21.527  -3.010  -0.055  1.00  0.83
ATOM   1355 1HH2 ARG A  87      20.111  -2.638  -3.236  1.00  0.83
ATOM   1356 2HH2 ARG A  87      21.324  -3.463  -2.283  1.00  0.83
ATOM   1357  N   PHE A  88      14.345   1.811  -0.060  1.00  0.81
ATOM   1358  CA  PHE A  88      13.856   2.631   1.041  1.00  0.81
ATOM   1359  C   PHE A  88      12.451   2.214   1.457  1.00  0.81
ATOM   1360  O   PHE A  88      12.159   2.080   2.646  1.00  0.81
ATOM   1361  CB  PHE A  88      13.890   4.105   0.631  1.00  0.81
ATOM   1362  CG  PHE A  88      13.369   5.026   1.698  1.00  0.81
ATOM   1363  CD1 PHE A  88      12.103   5.583   1.595  1.00  0.81
ATOM   1364  CD2 PHE A  88      14.143   5.336   2.806  1.00  0.81
ATOM   1365  CE1 PHE A  88      11.623   6.431   2.576  1.00  0.81
ATOM   1366  CE2 PHE A  88      13.665   6.183   3.787  1.00  0.81
ATOM   1367  CZ  PHE A  88      12.404   6.731   3.672  1.00  0.81
ATOM   1368  H   PHE A  88      14.562   2.251  -0.943  1.00  0.81
ATOM   1369  HA  PHE A  88      14.511   2.485   1.899  1.00  0.81
ATOM   1370 1HB  PHE A  88      14.911   4.400   0.397  1.00  0.81
ATOM   1371 2HB  PHE A  88      13.291   4.253  -0.268  1.00  0.81
ATOM   1372 1HD  PHE A  88      11.485   5.346   0.728  1.00  0.81
ATOM   1373 2HD  PHE A  88      15.139   4.904   2.897  1.00  0.81
ATOM   1374 1HE  PHE A  88      10.626   6.862   2.482  1.00  0.81
ATOM   1375 2HE  PHE A  88      14.284   6.419   4.653  1.00  0.81
ATOM   1376  HZ  PHE A  88      12.027   7.398   4.445  1.00  0.81
ATOM   1377  N   ILE A  89      11.555   2.050   0.484  1.00  0.87
ATOM   1378  CA  ILE A  89      10.195   1.610   0.766  1.00  0.87
ATOM   1379  C   ILE A  89      10.186   0.243   1.439  1.00  0.87
ATOM   1380  O   ILE A  89       9.462   0.023   2.410  1.00  0.87
ATOM   1381  CB  ILE A  89       9.361   1.589  -0.528  1.00  0.87
ATOM   1382  CG1 ILE A  89       9.142   3.006  -1.064  1.00  0.87
ATOM   1383  CG2 ILE A  89       8.028   0.898  -0.281  1.00  0.87
ATOM   1384  CD1 ILE A  89       8.283   3.063  -2.307  1.00  0.87
ATOM   1385  H   ILE A  89      11.842   2.177  -0.476  1.00  0.87
ATOM   1386  HA  ILE A  89       9.733   2.326   1.445  1.00  0.87
ATOM   1387  HB  ILE A  89       9.906   1.042  -1.296  1.00  0.87
ATOM   1388 1HG2 ILE A  89       7.451   0.880  -1.205  1.00  0.87
ATOM   1389 2HG2 ILE A  89       8.205  -0.123   0.056  1.00  0.87
ATOM   1390 3HG2 ILE A  89       7.473   1.441   0.484  1.00  0.87
ATOM   1391 1HG1 ILE A  89       8.670   3.617  -0.295  1.00  0.87
ATOM   1392 2HG1 ILE A  89      10.106   3.460  -1.296  1.00  0.87
ATOM   1393 1HD1 ILE A  89       8.173   4.099  -2.626  1.00  0.87
ATOM   1394 2HD1 ILE A  89       8.755   2.485  -3.102  1.00  0.87
ATOM   1395 3HD1 ILE A  89       7.301   2.646  -2.089  1.00  0.87
ATOM   1396  N   TRP A  90      10.981  -0.649   0.926  1.00  0.84
ATOM   1397  CA  TRP A  90      11.095  -1.976   1.519  1.00  0.84
ATOM   1398  C   TRP A  90      11.518  -1.892   2.980  1.00  0.84
ATOM   1399  O   TRP A  90      10.917  -2.525   3.848  1.00  0.84
ATOM   1400  CB  TRP A  90      12.104  -2.788   0.705  1.00  0.84
ATOM   1401  CG  TRP A  90      12.392  -4.134   1.298  1.00  0.84
ATOM   1402  CD1 TRP A  90      13.481  -4.482   2.039  1.00  0.84
ATOM   1403  CD2 TRP A  90      11.573  -5.325   1.204  1.00  0.84
ATOM   1404  NE1 TRP A  90      13.399  -5.801   2.410  1.00  0.84
ATOM   1405  CE2 TRP A  90      12.238  -6.333   1.908  1.00  0.84
ATOM   1406  CE3 TRP A  90      10.349  -5.612   0.587  1.00  0.84
ATOM   1407  CZ2 TRP A  90      11.721  -7.614   2.016  1.00  0.84
ATOM   1408  CZ3 TRP A  90       9.831  -6.897   0.696  1.00  0.84
ATOM   1409  CH2 TRP A  90      10.500  -7.872   1.393  1.00  0.84
ATOM   1410  H   TRP A  90      11.565  -0.410   0.138  1.00  0.84
ATOM   1411  HA  TRP A  90      10.121  -2.462   1.471  1.00  0.84
ATOM   1412 1HB  TRP A  90      11.728  -2.933  -0.308  1.00  0.84
ATOM   1413 2HB  TRP A  90      13.043  -2.239   0.629  1.00  0.84
ATOM   1414 1HD  TRP A  90      14.298  -3.812   2.298  1.00  0.84
ATOM   1415 1HE  TRP A  90      14.081  -6.301   2.963  1.00  0.84
ATOM   1416  HZ2 TRP A  90      12.238  -8.402   2.565  1.00  0.84
ATOM   1417  HH2 TRP A  90      10.066  -8.869   1.458  1.00  0.84
ATOM   1418  HZ3 TRP A  90       8.878  -7.112   0.213  1.00  0.84
ATOM   1419  HE3 TRP A  90       9.814  -4.841   0.033  1.00  0.84
ATOM   1420  N   ASN A  91      12.539  -1.107   3.259  1.00  0.89
ATOM   1421  CA  ASN A  91      13.025  -0.957   4.625  1.00  0.89
ATOM   1422  C   ASN A  91      11.955  -0.358   5.528  1.00  0.89
ATOM   1423  O   ASN A  91      11.795  -0.771   6.677  1.00  0.89
ATOM   1424  CB  ASN A  91      14.283  -0.109   4.652  1.00  0.89
ATOM   1425  CG  ASN A  91      15.491  -0.844   4.140  1.00  0.89
ATOM   1426  OD1 ASN A  91      15.521  -2.080   4.126  1.00  0.89
ATOM   1427  ND2 ASN A  91      16.487  -0.108   3.719  1.00  0.89
ATOM   1428  H   ASN A  91      12.986  -0.587   2.518  1.00  0.89
ATOM   1429  HA  ASN A  91      13.263  -1.947   5.019  1.00  0.89
ATOM   1430 1HB  ASN A  91      14.132   0.784   4.046  1.00  0.89
ATOM   1431 2HB  ASN A  91      14.478   0.218   5.674  1.00  0.89
ATOM   1432 1HD2 ASN A  91      17.317  -0.543   3.367  1.00  0.89
ATOM   1433 2HD2 ASN A  91      16.420   0.889   3.749  1.00  0.89
ATOM   1434  N   SER A  92      11.194   0.611   4.993  1.00  0.88
ATOM   1435  CA  SER A  92      10.123   1.227   5.767  1.00  0.88
ATOM   1436  C   SER A  92       9.019   0.223   6.075  1.00  0.88
ATOM   1437  O   SER A  92       8.457   0.220   7.170  1.00  0.88
ATOM   1438  CB  SER A  92       9.556   2.412   5.009  1.00  0.88
ATOM   1439  OG  SER A  92      10.495   3.438   4.836  1.00  0.88
ATOM   1440  H   SER A  92      11.382   0.946   4.059  1.00  0.88
ATOM   1441  HG  SER A  92      10.104   4.052   4.210  1.00  0.88
ATOM   1442  HA  SER A  92      10.537   1.581   6.711  1.00  0.88
ATOM   1443 1HB  SER A  92       9.205   2.069   4.036  1.00  0.88
ATOM   1444 2HB  SER A  92       8.693   2.793   5.553  1.00  0.88
ATOM   1445  N   TYR A  93       8.720  -0.599   5.066  1.00  0.87
ATOM   1446  CA  TYR A  93       7.698  -1.619   5.271  1.00  0.87
ATOM   1447  C   TYR A  93       8.118  -2.610   6.349  1.00  0.87
ATOM   1448  O   TYR A  93       7.324  -2.969   7.219  1.00  0.87
ATOM   1449  CB  TYR A  93       7.387  -2.335   3.955  1.00  0.87
ATOM   1450  CG  TYR A  93       6.237  -3.307   4.095  1.00  0.87
ATOM   1451  CD1 TYR A  93       6.471  -4.673   4.019  1.00  0.87
ATOM   1452  CD2 TYR A  93       4.950  -2.834   4.298  1.00  0.87
ATOM   1453  CE1 TYR A  93       5.420  -5.561   4.146  1.00  0.87
ATOM   1454  CE2 TYR A  93       3.900  -3.723   4.425  1.00  0.87
ATOM   1455  CZ  TYR A  93       4.135  -5.085   4.349  1.00  0.87
ATOM   1456  OH  TYR A  93       3.089  -5.970   4.476  1.00  0.87
ATOM   1457  H   TYR A  93       9.142  -0.503   4.153  1.00  0.87
ATOM   1458  HA  TYR A  93       6.785  -1.129   5.611  1.00  0.87
ATOM   1459 1HB  TYR A  93       7.129  -1.611   3.181  1.00  0.87
ATOM   1460 2HB  TYR A  93       8.260  -2.887   3.609  1.00  0.87
ATOM   1461 1HD  TYR A  93       7.483  -5.045   3.859  1.00  0.87
ATOM   1462 1HE  TYR A  93       5.604  -6.634   4.087  1.00  0.87
ATOM   1463 2HE  TYR A  93       2.887  -3.351   4.585  1.00  0.87
ATOM   1464 2HD  TYR A  93       4.766  -1.761   4.357  1.00  0.87
ATOM   1465  HH  TYR A  93       2.731  -6.167   3.607  1.00  0.87
ATOM   1466  N   ILE A  94       9.369  -3.037   6.285  1.00  0.92
ATOM   1467  CA  ILE A  94       9.870  -3.965   7.292  1.00  0.92
ATOM   1468  C   ILE A  94       9.796  -3.356   8.687  1.00  0.92
ATOM   1469  O   ILE A  94       9.358  -4.006   9.636  1.00  0.92
ATOM   1470  CB  ILE A  94      11.314  -4.376   6.952  1.00  0.92
ATOM   1471  CG1 ILE A  94      11.370  -5.188   5.656  1.00  0.92
ATOM   1472  CG2 ILE A  94      11.915  -5.165   8.105  1.00  0.92
ATOM   1473  CD1 ILE A  94      10.652  -6.516   5.736  1.00  0.92
ATOM   1474  H   ILE A  94       9.997  -2.704   5.567  1.00  0.92
ATOM   1475  HA  ILE A  94       9.248  -4.859   7.278  1.00  0.92
ATOM   1476  HB  ILE A  94      11.910  -3.479   6.788  1.00  0.92
ATOM   1477 1HG2 ILE A  94      12.941  -5.440   7.862  1.00  0.92
ATOM   1478 2HG2 ILE A  94      11.907  -4.554   9.007  1.00  0.92
ATOM   1479 3HG2 ILE A  94      11.327  -6.068   8.274  1.00  0.92
ATOM   1480 1HG1 ILE A  94      10.929  -4.609   4.845  1.00  0.92
ATOM   1481 2HG1 ILE A  94      12.410  -5.380   5.392  1.00  0.92
ATOM   1482 1HD1 ILE A  94      10.736  -7.033   4.779  1.00  0.92
ATOM   1483 2HD1 ILE A  94      11.101  -7.126   6.519  1.00  0.92
ATOM   1484 3HD1 ILE A  94       9.601  -6.347   5.964  1.00  0.92
ATOM   1485  N   SER A  95      10.217  -2.089   8.791  1.00  0.89
ATOM   1486  CA  SER A  95      10.156  -1.408  10.079  1.00  0.89
ATOM   1487  C   SER A  95       8.722  -1.318  10.586  1.00  0.89
ATOM   1488  O   SER A  95       8.451  -1.575  11.759  1.00  0.89
ATOM   1489  CB  SER A  95      10.766  -0.024   9.974  1.00  0.89
ATOM   1490  OG  SER A  95      12.147  -0.089   9.747  1.00  0.89
ATOM   1491  H   SER A  95      10.556  -1.585   7.984  1.00  0.89
ATOM   1492  HG  SER A  95      12.436   0.817   9.617  1.00  0.89
ATOM   1493  HA  SER A  95      10.739  -1.981  10.801  1.00  0.89
ATOM   1494 1HB  SER A  95      10.286   0.519   9.161  1.00  0.89
ATOM   1495 2HB  SER A  95      10.571   0.525  10.894  1.00  0.89
ATOM   1496  N   TRP A  96       7.859  -0.956   9.654  1.00  0.87
ATOM   1497  CA  TRP A  96       6.449  -0.885  10.019  1.00  0.87
ATOM   1498  C   TRP A  96       5.938  -2.234  10.508  1.00  0.87
ATOM   1499  O   TRP A  96       5.274  -2.320  11.541  1.00  0.87
ATOM   1500  CB  TRP A  96       5.641  -0.415   8.808  1.00  0.87
ATOM   1501  CG  TRP A  96       4.178  -0.273   9.099  1.00  0.87
ATOM   1502  CD1 TRP A  96       3.548   0.829   9.594  1.00  0.87
ATOM   1503  CD2 TRP A  96       3.147  -1.274   8.913  1.00  0.87
ATOM   1504  NE1 TRP A  96       2.204   0.586   9.729  1.00  0.87
ATOM   1505  CE2 TRP A  96       1.941  -0.696   9.317  1.00  0.87
ATOM   1506  CE3 TRP A  96       3.153  -2.593   8.444  1.00  0.87
ATOM   1507  CZ2 TRP A  96       0.742  -1.390   9.268  1.00  0.87
ATOM   1508  CZ3 TRP A  96       1.951  -3.290   8.395  1.00  0.87
ATOM   1509  CH2 TRP A  96       0.777  -2.703   8.796  1.00  0.87
ATOM   1510  H   TRP A  96       8.131  -0.757   8.702  1.00  0.87
ATOM   1511  HA  TRP A  96       6.337  -0.162  10.826  1.00  0.87
ATOM   1512 1HB  TRP A  96       6.018   0.549   8.465  1.00  0.87
ATOM   1513 2HB  TRP A  96       5.761  -1.123   7.988  1.00  0.87
ATOM   1514 1HD  TRP A  96       4.041   1.767   9.845  1.00  0.87
ATOM   1515 1HE  TRP A  96       1.519   1.243  10.074  1.00  0.87
ATOM   1516  HZ2 TRP A  96      -0.200  -0.942   9.582  1.00  0.87
ATOM   1517  HH2 TRP A  96      -0.148  -3.278   8.745  1.00  0.87
ATOM   1518  HZ3 TRP A  96       1.963  -4.316   8.029  1.00  0.87
ATOM   1519  HE3 TRP A  96       4.082  -3.064   8.125  1.00  0.87
ATOM   1520  N   GLY A  97       6.264  -3.330   9.793  1.00  0.92
ATOM   1521  CA  GLY A  97       5.802  -4.674  10.120  1.00  0.92
ATOM   1522  C   GLY A  97       6.375  -5.144  11.451  1.00  0.92
ATOM   1523  O   GLY A  97       5.684  -5.782  12.245  1.00  0.92
ATOM   1524  H   GLY A  97       6.828  -3.191   8.967  1.00  0.92
ATOM   1525 1HA  GLY A  97       4.713  -4.683  10.165  1.00  0.92
ATOM   1526 2HA  GLY A  97       6.097  -5.362   9.329  1.00  0.92
ATOM   1527  N   LEU A  98       7.577  -4.789  11.756  1.00  0.91
ATOM   1528  CA  LEU A  98       8.190  -5.174  13.022  1.00  0.91
ATOM   1529  C   LEU A  98       7.552  -4.433  14.192  1.00  0.91
ATOM   1530  O   LEU A  98       7.416  -4.980  15.286  1.00  0.91
ATOM   1531  CB  LEU A  98       9.702  -4.918  12.992  1.00  0.91
ATOM   1532  CG  LEU A  98      10.527  -5.857  12.103  1.00  0.91
ATOM   1533  CD1 LEU A  98      11.958  -5.345  12.014  1.00  0.91
ATOM   1534  CD2 LEU A  98      10.485  -7.266  12.675  1.00  0.91
ATOM   1535  H   LEU A  98       8.131  -4.291  11.074  1.00  0.91
ATOM   1536  HA  LEU A  98       8.037  -6.243  13.168  1.00  0.91
ATOM   1537 1HB  LEU A  98       9.871  -3.900  12.646  1.00  0.91
ATOM   1538 2HB  LEU A  98      10.085  -5.002  14.009  1.00  0.91
ATOM   1539  HG  LEU A  98      10.111  -5.862  11.095  1.00  0.91
ATOM   1540 1HD1 LEU A  98      12.544  -6.012  11.382  1.00  0.91
ATOM   1541 2HD1 LEU A  98      11.960  -4.344  11.583  1.00  0.91
ATOM   1542 3HD1 LEU A  98      12.395  -5.313  13.011  1.00  0.91
ATOM   1543 1HD2 LEU A  98      11.071  -7.933  12.043  1.00  0.91
ATOM   1544 2HD2 LEU A  98      10.902  -7.262  13.683  1.00  0.91
ATOM   1545 3HD2 LEU A  98       9.453  -7.613  12.711  1.00  0.91
ATOM   1546  N   ASN A  99       7.082  -3.213  13.899  1.00  0.89
ATOM   1547  CA  ASN A  99       6.507  -2.395  14.960  1.00  0.89
ATOM   1548  C   ASN A  99       5.008  -2.636  15.091  1.00  0.89
ATOM   1549  O   ASN A  99       4.397  -2.275  16.096  1.00  0.89
ATOM   1550  CB  ASN A  99       6.797  -0.924  14.730  1.00  0.89
ATOM   1551  CG  ASN A  99       8.246  -0.585  14.941  1.00  0.89
ATOM   1552  OD1 ASN A  99       8.912  -1.162  15.808  1.00  0.89
ATOM   1553  ND2 ASN A  99       8.748   0.341  14.164  1.00  0.89
ATOM   1554  H   ASN A  99       7.175  -2.823  12.972  1.00  0.89
ATOM   1555  HA  ASN A  99       6.964  -2.685  15.907  1.00  0.89
ATOM   1556 1HB  ASN A  99       6.516  -0.651  13.712  1.00  0.89
ATOM   1557 2HB  ASN A  99       6.192  -0.322  15.409  1.00  0.89
ATOM   1558 1HD2 ASN A  99       9.708   0.608  14.260  1.00  0.89
ATOM   1559 2HD2 ASN A  99       8.173   0.782  13.476  1.00  0.89
ATOM   1560  N   HIS A 100       4.390  -3.168  14.054  1.00  0.87
ATOM   1561  CA  HIS A 100       2.954  -3.422  14.084  1.00  0.87
ATOM   1562  C   HIS A 100       2.635  -4.837  13.621  1.00  0.87
ATOM   1563  O   HIS A 100       1.991  -5.033  12.590  1.00  0.87
ATOM   1564  CB  HIS A 100       2.228  -2.405  13.198  1.00  0.87
ATOM   1565  CG  HIS A 100       2.496  -0.977  13.560  1.00  0.87
ATOM   1566  ND1 HIS A 100       3.083   1.135  13.670  1.00  0.87
ATOM   1567  CD2 HIS A 100       3.170  -0.003  12.905  1.00  0.87
ATOM   1568  CE1 HIS A 100       2.428   0.854  14.783  1.00  0.87
ATOM   1569  NE2 HIS A 100       2.074  -0.418  14.748  1.00  0.87
ATOM   1570  H   HIS A 100       4.915  -3.413  13.227  1.00  0.87
ATOM   1571  HA  HIS A 100       2.588  -3.319  15.106  1.00  0.87
ATOM   1572 1HB  HIS A 100       2.526  -2.556  12.159  1.00  0.87
ATOM   1573 2HB  HIS A 100       1.154  -2.577  13.258  1.00  0.87
ATOM   1574 2HD  HIS A 100       3.665  -0.095  11.938  1.00  0.87
ATOM   1575 1HE  HIS A 100       2.216   1.553  15.592  1.00  0.87
ATOM   1576 2HE  HIS A 100       1.561  -0.908  15.467  1.00  0.87
ATOM   1577  N   PRO A 101       3.056  -5.842  14.385  1.00  0.91
ATOM   1578  CA  PRO A 101       2.988  -7.230  13.941  1.00  0.91
ATOM   1579  C   PRO A 101       1.550  -7.652  13.670  1.00  0.91
ATOM   1580  O   PRO A 101       1.278  -8.397  12.728  1.00  0.91
ATOM   1581  CB  PRO A 101       3.620  -8.033  15.082  1.00  0.91
ATOM   1582  CG  PRO A 101       3.559  -7.152  16.283  1.00  0.91
ATOM   1583  CD  PRO A 101       3.705  -5.758  15.733  1.00  0.91
ATOM   1584  HA  PRO A 101       3.604  -7.351  13.037  1.00  0.91
ATOM   1585 1HB  PRO A 101       3.062  -8.972  15.213  1.00  0.91
ATOM   1586 2HB  PRO A 101       4.648  -8.306  14.805  1.00  0.91
ATOM   1587 1HG  PRO A 101       2.607  -7.300  16.814  1.00  0.91
ATOM   1588 2HG  PRO A 101       4.361  -7.416  16.988  1.00  0.91
ATOM   1589 1HD  PRO A 101       4.121  -5.089  16.500  1.00  0.91
ATOM   1590 2HD  PRO A 101       4.414  -5.755  14.891  1.00  0.91
ATOM   1591  N   ALA A 102       0.570  -7.298  14.504  1.00  0.92
ATOM   1592  CA  ALA A 102      -0.811  -7.706  14.275  1.00  0.92
ATOM   1593  C   ALA A 102      -1.364  -7.087  12.997  1.00  0.92
ATOM   1594  O   ALA A 102      -2.037  -7.755  12.213  1.00  0.92
ATOM   1595  CB  ALA A 102      -1.679  -7.342  15.471  1.00  0.92
ATOM   1596  H   ALA A 102       0.793  -6.752  15.324  1.00  0.92
ATOM   1597  HA  ALA A 102      -0.829  -8.789  14.157  1.00  0.92
ATOM   1598 1HB  ALA A 102      -2.706  -7.657  15.284  1.00  0.92
ATOM   1599 2HB  ALA A 102      -1.301  -7.844  16.361  1.00  0.92
ATOM   1600 3HB  ALA A 102      -1.653  -6.264  15.624  1.00  0.92
ATOM   1601  N   ARG A 103      -1.063  -5.853  12.823  1.00  0.85
ATOM   1602  CA  ARG A 103      -1.527  -5.170  11.621  1.00  0.85
ATOM   1603  C   ARG A 103      -0.913  -5.782  10.368  1.00  0.85
ATOM   1604  O   ARG A 103      -1.594  -5.971   9.360  1.00  0.85
ATOM   1605  CB  ARG A 103      -1.216  -3.683  11.695  1.00  0.85
ATOM   1606  CG  ARG A 103      -2.054  -2.959  12.737  1.00  0.85
ATOM   1607  CD  ARG A 103      -1.680  -1.525  12.843  1.00  0.85
ATOM   1608  NE  ARG A 103      -2.477  -0.830  13.841  1.00  0.85
ATOM   1609  CZ  ARG A 103      -2.221   0.413  14.293  1.00  0.85
ATOM   1610  NH1 ARG A 103      -1.190   1.083  13.827  1.00  0.85
ATOM   1611  NH2 ARG A 103      -3.007   0.960  15.204  1.00  0.85
ATOM   1612  H   ARG A 103      -0.474  -5.356  13.475  1.00  0.85
ATOM   1613  HA  ARG A 103      -2.611  -5.273  11.561  1.00  0.85
ATOM   1614 1HB  ARG A 103      -0.168  -3.523  11.947  1.00  0.85
ATOM   1615 2HB  ARG A 103      -1.398  -3.204  10.733  1.00  0.85
ATOM   1616 1HG  ARG A 103      -3.107  -3.019  12.461  1.00  0.85
ATOM   1617 2HG  ARG A 103      -1.907  -3.425  13.712  1.00  0.85
ATOM   1618 1HD  ARG A 103      -0.632  -1.443  13.126  1.00  0.85
ATOM   1619 2HD  ARG A 103      -1.836  -1.037  11.882  1.00  0.85
ATOM   1620  HE  ARG A 103      -3.279  -1.313  14.223  1.00  0.85
ATOM   1621 1HH1 ARG A 103      -0.589   0.665  13.131  1.00  0.85
ATOM   1622 2HH1 ARG A 103      -0.998   2.015  14.166  1.00  0.85
ATOM   1623 1HH2 ARG A 103      -3.799   0.445  15.563  1.00  0.85
ATOM   1624 2HH2 ARG A 103      -2.815   1.891  15.543  1.00  0.85
ATOM   1625  N   HIS A 104       0.385  -6.038  10.475  1.00  0.87
ATOM   1626  CA  HIS A 104       1.064  -6.660   9.344  1.00  0.87
ATOM   1627  C   HIS A 104       0.457  -8.018   9.016  1.00  0.87
ATOM   1628  O   HIS A 104       0.200  -8.330   7.853  1.00  0.87
ATOM   1629  CB  HIS A 104       2.561  -6.782   9.643  1.00  0.87
ATOM   1630  CG  HIS A 104       3.331  -7.357   8.495  1.00  0.87
ATOM   1631  ND1 HIS A 104       4.479  -7.760   6.668  1.00  0.87
ATOM   1632  CD2 HIS A 104       3.845  -6.776   7.385  1.00  0.87
ATOM   1633  CE1 HIS A 104       4.329  -8.913   7.296  1.00  0.87
ATOM   1634  NE2 HIS A 104       3.632  -8.699   8.398  1.00  0.87
ATOM   1635  H   HIS A 104       0.897  -5.882  11.331  1.00  0.87
ATOM   1636  HA  HIS A 104       0.955  -6.028   8.463  1.00  0.87
ATOM   1637 1HB  HIS A 104       2.978  -5.801   9.876  1.00  0.87
ATOM   1638 2HB  HIS A 104       2.718  -7.419  10.512  1.00  0.87
ATOM   1639 2HD  HIS A 104       3.782  -5.721   7.119  1.00  0.87
ATOM   1640 1HE  HIS A 104       4.714  -9.876   6.962  1.00  0.87
ATOM   1641 2HE  HIS A 104       3.366  -9.401   9.074  1.00  0.87
ATOM   1642  N   ARG A 105       0.219  -8.790  10.013  1.00  0.77
ATOM   1643  CA  ARG A 105      -0.394 -10.096   9.805  1.00  0.77
ATOM   1644  C   ARG A 105      -1.771  -9.963   9.169  1.00  0.77
ATOM   1645  O   ARG A 105      -2.124 -10.721   8.265  1.00  0.77
ATOM   1646  CB  ARG A 105      -0.472 -10.839  11.130  1.00  0.77
ATOM   1647  CG  ARG A 105      -0.978 -12.264  10.972  1.00  0.77
ATOM   1648  CD  ARG A 105      -0.997 -12.988  12.268  1.00  0.77
ATOM   1649  NE  ARG A 105       0.346 -13.242  12.767  1.00  0.77
ATOM   1650  CZ  ARG A 105       0.626 -13.775  13.971  1.00  0.77
ATOM   1651  NH1 ARG A 105      -0.350 -14.105  14.787  1.00  0.77
ATOM   1652  NH2 ARG A 105       1.883 -13.967  14.333  1.00  0.77
ATOM   1653  H   ARG A 105       0.414  -8.482  10.955  1.00  0.77
ATOM   1654  HA  ARG A 105       0.243 -10.674   9.135  1.00  0.77
ATOM   1655 1HB  ARG A 105       0.509 -10.888  11.602  1.00  0.77
ATOM   1656 2HB  ARG A 105      -1.142 -10.326  11.820  1.00  0.77
ATOM   1657 1HG  ARG A 105      -1.993 -12.247  10.574  1.00  0.77
ATOM   1658 2HG  ARG A 105      -0.328 -12.807  10.285  1.00  0.77
ATOM   1659 1HD  ARG A 105      -1.528 -12.393  13.010  1.00  0.77
ATOM   1660 2HD  ARG A 105      -1.500 -13.946  12.143  1.00  0.77
ATOM   1661  HE  ARG A 105       1.123 -13.000  12.167  1.00  0.77
ATOM   1662 1HH1 ARG A 105      -1.311 -13.959  14.511  1.00  0.77
ATOM   1663 2HH1 ARG A 105      -0.140 -14.505  15.690  1.00  0.77
ATOM   1664 1HH2 ARG A 105       2.634 -13.713  13.705  1.00  0.77
ATOM   1665 2HH2 ARG A 105       2.093 -14.367  15.235  1.00  0.77
ATOM   1666  N   ALA A 106      -2.538  -9.042   9.695  1.00  0.93
ATOM   1667  CA  ALA A 106      -3.876  -8.842   9.151  1.00  0.93
ATOM   1668  C   ALA A 106      -3.820  -8.444   7.682  1.00  0.93
ATOM   1669  O   ALA A 106      -4.574  -8.964   6.859  1.00  0.93
ATOM   1670  CB  ALA A 106      -4.633  -7.806   9.970  1.00  0.93
ATOM   1671  H   ALA A 106      -2.219  -8.448  10.447  1.00  0.93
ATOM   1672  HA  ALA A 106      -4.415  -9.787   9.222  1.00  0.93
ATOM   1673 1HB  ALA A 106      -5.632  -7.673   9.554  1.00  0.93
ATOM   1674 2HB  ALA A 106      -4.712  -8.145  11.003  1.00  0.93
ATOM   1675 3HB  ALA A 106      -4.099  -6.858   9.939  1.00  0.93
ATOM   1676  N   ILE A 107      -2.931  -7.496   7.373  1.00  0.87
ATOM   1677  CA  ILE A 107      -2.825  -7.072   5.982  1.00  0.87
ATOM   1678  C   ILE A 107      -2.415  -8.232   5.083  1.00  0.87
ATOM   1679  O   ILE A 107      -2.891  -8.353   3.954  1.00  0.87
ATOM   1680  CB  ILE A 107      -1.872  -5.869   5.861  1.00  0.87
ATOM   1681  CG1 ILE A 107      -2.114  -5.218   4.497  1.00  0.87
ATOM   1682  CG2 ILE A 107      -0.415  -6.283   6.006  1.00  0.87
ATOM   1683  CD1 ILE A 107      -2.262  -3.715   4.556  1.00  0.87
ATOM   1684  H   ILE A 107      -2.313  -7.088   8.060  1.00  0.87
ATOM   1685  HA  ILE A 107      -3.800  -6.716   5.654  1.00  0.87
ATOM   1686  HB  ILE A 107      -2.103  -5.117   6.615  1.00  0.87
ATOM   1687 1HG2 ILE A 107       0.225  -5.411   5.870  1.00  0.87
ATOM   1688 2HG2 ILE A 107      -0.253  -6.701   6.998  1.00  0.87
ATOM   1689 3HG2 ILE A 107      -0.173  -7.032   5.252  1.00  0.87
ATOM   1690 1HG1 ILE A 107      -1.287  -5.454   3.829  1.00  0.87
ATOM   1691 2HG1 ILE A 107      -3.020  -5.631   4.052  1.00  0.87
ATOM   1692 1HD1 ILE A 107      -2.432  -3.326   3.552  1.00  0.87
ATOM   1693 2HD1 ILE A 107      -3.109  -3.457   5.193  1.00  0.87
ATOM   1694 3HD1 ILE A 107      -1.354  -3.276   4.965  1.00  0.87
ATOM   1695  N   ARG A 108      -1.532  -9.014   5.523  1.00  0.77
ATOM   1696  CA  ARG A 108      -1.100 -10.163   4.735  1.00  0.77
ATOM   1697  C   ARG A 108      -2.260 -11.112   4.462  1.00  0.77
ATOM   1698  O   ARG A 108      -2.441 -11.579   3.338  1.00  0.77
ATOM   1699  CB  ARG A 108       0.032 -10.889   5.446  1.00  0.77
ATOM   1700  CG  ARG A 108       0.598 -12.044   4.633  1.00  0.77
ATOM   1701  CD  ARG A 108       1.702 -12.731   5.349  1.00  0.77
ATOM   1702  NE  ARG A 108       1.230 -13.427   6.535  1.00  0.77
ATOM   1703  CZ  ARG A 108       2.002 -14.189   7.333  1.00  0.77
ATOM   1704  NH1 ARG A 108       3.279 -14.343   7.060  1.00  0.77
ATOM   1705  NH2 ARG A 108       1.476 -14.782   8.391  1.00  0.77
ATOM   1706  H   ARG A 108      -1.116  -8.855   6.429  1.00  0.77
ATOM   1707  HA  ARG A 108      -0.715  -9.803   3.781  1.00  0.77
ATOM   1708 1HB  ARG A 108       0.852 -10.204   5.659  1.00  0.77
ATOM   1709 2HB  ARG A 108      -0.312 -11.294   6.398  1.00  0.77
ATOM   1710 1HG  ARG A 108      -0.190 -12.772   4.439  1.00  0.77
ATOM   1711 2HG  ARG A 108       0.985 -11.667   3.686  1.00  0.77
ATOM   1712 1HD  ARG A 108       2.166 -13.461   4.688  1.00  0.77
ATOM   1713 2HD  ARG A 108       2.447 -11.998   5.659  1.00  0.77
ATOM   1714  HE  ARG A 108       0.252 -13.332   6.778  1.00  0.77
ATOM   1715 1HH1 ARG A 108       3.681 -13.890   6.252  1.00  0.77
ATOM   1716 2HH1 ARG A 108       3.858 -14.914   7.659  1.00  0.77
ATOM   1717 1HH2 ARG A 108       0.494 -14.663   8.601  1.00  0.77
ATOM   1718 2HH2 ARG A 108       2.055 -15.352   8.989  1.00  0.77
ATOM   1719  N   GLN A 109      -2.926 -11.423   5.483  1.00  0.84
ATOM   1720  CA  GLN A 109      -4.044 -12.348   5.342  1.00  0.84
ATOM   1721  C   GLN A 109      -5.117 -11.780   4.421  1.00  0.84
ATOM   1722  O   GLN A 109      -5.684 -12.497   3.597  1.00  0.84
ATOM   1723  CB  GLN A 109      -4.638 -12.691   6.711  1.00  0.84
ATOM   1724  CG  GLN A 109      -3.678 -13.493   7.573  1.00  0.84
ATOM   1725  CD  GLN A 109      -4.295 -13.907   8.896  1.00  0.84
ATOM   1726  OE1 GLN A 109      -5.393 -13.469   9.248  1.00  0.84
ATOM   1727  NE2 GLN A 109      -3.590 -14.754   9.637  1.00  0.84
ATOM   1728  H   GLN A 109      -2.825 -10.900   6.341  1.00  0.84
ATOM   1729  HA  GLN A 109      -3.675 -13.272   4.899  1.00  0.84
ATOM   1730 1HB  GLN A 109      -4.896 -11.781   7.253  1.00  0.84
ATOM   1731 2HB  GLN A 109      -5.552 -13.273   6.595  1.00  0.84
ATOM   1732 1HG  GLN A 109      -3.388 -14.395   7.034  1.00  0.84
ATOM   1733 2HG  GLN A 109      -2.798 -12.884   7.782  1.00  0.84
ATOM   1734 1HE2 GLN A 109      -3.943 -15.061  10.514  1.00  0.84
ATOM   1735 2HE2 GLN A 109      -2.703 -15.084   9.314  1.00  0.84
ATOM   1736  N   LEU A 110      -5.325 -10.520   4.486  1.00  0.89
ATOM   1737  CA  LEU A 110      -6.353  -9.896   3.661  1.00  0.89
ATOM   1738  C   LEU A 110      -5.899  -9.773   2.211  1.00  0.89
ATOM   1739  O   LEU A 110      -6.690  -9.950   1.285  1.00  0.89
ATOM   1740  CB  LEU A 110      -6.721  -8.515   4.220  1.00  0.89
ATOM   1741  CG  LEU A 110      -7.456  -8.509   5.567  1.00  0.89
ATOM   1742  CD1 LEU A 110      -7.511  -7.088   6.109  1.00  0.89
ATOM   1743  CD2 LEU A 110      -8.854  -9.079   5.384  1.00  0.89
ATOM   1744  H   LEU A 110      -4.876  -9.975   5.208  1.00  0.89
ATOM   1745  HA  LEU A 110      -7.246 -10.520   3.690  1.00  0.89
ATOM   1746 1HB  LEU A 110      -5.806  -7.937   4.340  1.00  0.89
ATOM   1747 2HB  LEU A 110      -7.355  -8.007   3.494  1.00  0.89
ATOM   1748  HG  LEU A 110      -6.906  -9.119   6.284  1.00  0.89
ATOM   1749 1HD1 LEU A 110      -8.033  -7.083   7.066  1.00  0.89
ATOM   1750 2HD1 LEU A 110      -6.497  -6.712   6.248  1.00  0.89
ATOM   1751 3HD1 LEU A 110      -8.041  -6.449   5.403  1.00  0.89
ATOM   1752 1HD2 LEU A 110      -9.376  -9.075   6.342  1.00  0.89
ATOM   1753 2HD2 LEU A 110      -9.405  -8.469   4.668  1.00  0.89
ATOM   1754 3HD2 LEU A 110      -8.785 -10.102   5.013  1.00  0.89
ATOM   1755  N   ALA A 111      -4.644  -9.456   2.007  1.00  0.86
ATOM   1756  CA  ALA A 111      -4.109  -9.211   0.673  1.00  0.86
ATOM   1757  C   ALA A 111      -4.222 -10.452  -0.203  1.00  0.86
ATOM   1758  O   ALA A 111      -4.289 -10.355  -1.428  1.00  0.86
ATOM   1759  CB  ALA A 111      -2.672  -8.717   0.740  1.00  0.86
ATOM   1760  H   ALA A 111      -4.009  -9.508   2.790  1.00  0.86
ATOM   1761  HA  ALA A 111      -4.702  -8.421   0.211  1.00  0.86
ATOM   1762 1HB  ALA A 111      -2.303  -8.534  -0.269  1.00  0.86
ATOM   1763 2HB  ALA A 111      -2.631  -7.792   1.315  1.00  0.86
ATOM   1764 3HB  ALA A 111      -2.051  -9.471   1.221  1.00  0.86
ATOM   1765  N   VAL A 112      -4.177 -11.597   0.373  1.00  0.82
ATOM   1766  CA  VAL A 112      -4.212 -12.836  -0.394  1.00  0.82
ATOM   1767  C   VAL A 112      -5.589 -13.484  -0.332  1.00  0.82
ATOM   1768  O   VAL A 112      -5.807 -14.557  -0.896  1.00  0.82
ATOM   1769  CB  VAL A 112      -3.134 -13.839   0.058  1.00  0.82
ATOM   1770  CG1 VAL A 112      -1.759 -13.302  -0.310  1.00  0.82
ATOM   1771  CG2 VAL A 112      -3.233 -14.088   1.555  1.00  0.82
ATOM   1772  H   VAL A 112      -4.116 -11.644   1.380  1.00  0.82
ATOM   1773  HA  VAL A 112      -3.981 -12.605  -1.435  1.00  0.82
ATOM   1774  HB  VAL A 112      -3.265 -14.780  -0.477  1.00  0.82
ATOM   1775 1HG1 VAL A 112      -0.994 -14.010   0.010  1.00  0.82
ATOM   1776 2HG1 VAL A 112      -1.699 -13.166  -1.389  1.00  0.82
ATOM   1777 3HG1 VAL A 112      -1.597 -12.346   0.187  1.00  0.82
ATOM   1778 1HG2 VAL A 112      -2.453 -14.785   1.860  1.00  0.82
ATOM   1779 2HG2 VAL A 112      -3.108 -13.146   2.090  1.00  0.82
ATOM   1780 3HG2 VAL A 112      -4.210 -14.511   1.790  1.00  0.82
ATOM   1781  N   SER A 113      -6.485 -12.733   0.280  1.00  0.84
ATOM   1782  CA  SER A 113      -7.836 -13.276   0.361  1.00  0.84
ATOM   1783  C   SER A 113      -8.628 -12.973  -0.905  1.00  0.84
ATOM   1784  O   SER A 113      -8.253 -12.103  -1.690  1.00  0.84
ATOM   1785  CB  SER A 113      -8.569 -12.716   1.564  1.00  0.84
ATOM   1786  OG  SER A 113      -9.073 -11.430   1.329  1.00  0.84
ATOM   1787  H   SER A 113      -6.279 -11.855   0.735  1.00  0.84
ATOM   1788  HG  SER A 113      -8.499 -11.037   0.667  1.00  0.84
ATOM   1789  HA  SER A 113      -7.767 -14.359   0.472  1.00  0.84
ATOM   1790 1HB  SER A 113      -9.386 -13.389   1.822  1.00  0.84
ATOM   1791 2HB  SER A 113      -7.885 -12.692   2.412  1.00  0.84
ATOM   1792  N   GLU A 114      -9.333 -13.424  -1.310  1.00  0.77
ATOM   1793  CA  GLU A 114     -10.224 -13.210  -2.444  1.00  0.77
ATOM   1794  C   GLU A 114     -11.387 -12.301  -2.067  1.00  0.77
ATOM   1795  O   GLU A 114     -12.196 -11.928  -2.916  1.00  0.77
ATOM   1796  CB  GLU A 114     -10.745 -14.546  -2.978  1.00  0.77
ATOM   1797  CG  GLU A 114      -9.644 -15.438  -3.533  1.00  0.77
ATOM   1798  CD  GLU A 114     -10.158 -16.755  -4.042  1.00  0.77
ATOM   1799  OE1 GLU A 114      -9.374 -17.525  -4.541  1.00  0.77
ATOM   1800  OE2 GLU A 114     -11.338 -16.992  -3.931  1.00  0.77
ATOM   1801  H   GLU A 114      -9.327 -14.325  -0.852  1.00  0.77
ATOM   1802  HA  GLU A 114      -9.660 -12.722  -3.239  1.00  0.77
ATOM   1803 1HB  GLU A 114     -11.252 -15.095  -2.185  1.00  0.77
ATOM   1804 2HB  GLU A 114     -11.470 -14.375  -3.773  1.00  0.77
ATOM   1805 1HG  GLU A 114      -9.157 -14.923  -4.362  1.00  0.77
ATOM   1806 2HG  GLU A 114      -8.921 -15.640  -2.743  1.00  0.77
ATOM   1807  N   LYS A 115     -11.418 -11.891  -0.907  1.00  0.81
ATOM   1808  CA  LYS A 115     -12.545 -11.120  -0.395  1.00  0.81
ATOM   1809  C   LYS A 115     -12.401  -9.643  -0.735  1.00  0.81
ATOM   1810  O   LYS A 115     -13.322  -8.854  -0.522  1.00  0.81
ATOM   1811  CB  LYS A 115     -12.671 -11.305   1.118  1.00  0.81
ATOM   1812  CG  LYS A 115     -12.945 -12.727   1.588  1.00  0.81
ATOM   1813  CD  LYS A 115     -14.336 -13.187   1.176  1.00  0.81
ATOM   1814  CE  LYS A 115     -14.640 -14.580   1.708  1.00  0.81
ATOM   1815  NZ  LYS A 115     -16.103 -14.820   1.834  1.00  0.81
ATOM   1816  H   LYS A 115     -10.614 -12.039  -0.315  1.00  0.81
ATOM   1817  HA  LYS A 115     -13.457 -11.484  -0.869  1.00  0.81
ATOM   1818 1HB  LYS A 115     -11.748 -10.968   1.591  1.00  0.81
ATOM   1819 2HB  LYS A 115     -13.478 -10.670   1.484  1.00  0.81
ATOM   1820 1HG  LYS A 115     -12.206 -13.403   1.156  1.00  0.81
ATOM   1821 2HG  LYS A 115     -12.864 -12.773   2.674  1.00  0.81
ATOM   1822 1HD  LYS A 115     -15.080 -12.489   1.563  1.00  0.81
ATOM   1823 2HD  LYS A 115     -14.407 -13.200   0.089  1.00  0.81
ATOM   1824 1HE  LYS A 115     -14.291 -15.388   0.990  1.00  0.81
ATOM   1825 2HE  LYS A 115     -14.251 -14.767   2.642  1.00  0.81
ATOM   1826 1HZ  LYS A 115     -16.334 -15.816   2.144  1.00  0.81
ATOM   1827 2HZ  LYS A 115     -16.574 -14.208   2.426  1.00  0.81
ATOM   1828 3HZ  LYS A 115     -16.612 -14.790   0.884  1.00  0.81
ATOM   1829  N   LEU A 116     -11.255  -9.280  -1.283  1.00  0.85
ATOM   1830  CA  LEU A 116     -11.141  -7.873  -1.647  1.00  0.85
ATOM   1831  C   LEU A 116     -11.802  -7.595  -2.993  1.00  0.85
ATOM   1832  O   LEU A 116     -11.615  -8.342  -3.953  1.00  0.85
ATOM   1833  CB  LEU A 116      -9.662  -7.473  -1.722  1.00  0.85
ATOM   1834  CG  LEU A 116      -8.840  -7.598  -0.432  1.00  0.85
ATOM   1835  CD1 LEU A 116      -7.372  -7.335  -0.738  1.00  0.85
ATOM   1836  CD2 LEU A 116      -9.367  -6.615   0.603  1.00  0.85
ATOM   1837  H   LEU A 116     -10.489  -9.905  -1.489  1.00  0.85
ATOM   1838  HA  LEU A 116     -11.645  -7.277  -0.887  1.00  0.85
ATOM   1839 1HB  LEU A 116      -9.185  -8.093  -2.479  1.00  0.85
ATOM   1840 2HB  LEU A 116      -9.611  -6.434  -2.048  1.00  0.85
ATOM   1841  HG  LEU A 116      -8.924  -8.613  -0.044  1.00  0.85
ATOM   1842 1HD1 LEU A 116      -6.788  -7.424   0.179  1.00  0.85
ATOM   1843 2HD1 LEU A 116      -7.016  -8.064  -1.466  1.00  0.85
ATOM   1844 3HD1 LEU A 116      -7.259  -6.331  -1.144  1.00  0.85
ATOM   1845 1HD2 LEU A 116      -8.784  -6.704   1.520  1.00  0.85
ATOM   1846 2HD2 LEU A 116      -9.283  -5.599   0.216  1.00  0.85
ATOM   1847 3HD2 LEU A 116     -10.413  -6.837   0.815  1.00  0.85
ATOM   1848  N   THR A 117     -12.619  -6.516  -2.946  1.00  0.87
ATOM   1849  CA  THR A 117     -13.265  -6.142  -4.199  1.00  0.87
ATOM   1850  C   THR A 117     -12.300  -5.407  -5.120  1.00  0.87
ATOM   1851  O   THR A 117     -11.271  -4.898  -4.676  1.00  0.87
ATOM   1852  CB  THR A 117     -14.480  -5.235  -3.925  1.00  0.87
ATOM   1853  OG1 THR A 117     -14.056  -3.986  -3.365  1.00  0.87
ATOM   1854  CG2 THR A 117     -15.436  -5.921  -2.961  1.00  0.87
ATOM   1855  H   THR A 117     -12.912  -6.070  -2.089  1.00  0.87
ATOM   1856  HG1 THR A 117     -14.808  -3.392  -3.305  1.00  0.87
ATOM   1857  HA  THR A 117     -13.588  -7.051  -4.706  1.00  0.87
ATOM   1858  HB  THR A 117     -14.997  -5.040  -4.864  1.00  0.87
ATOM   1859 1HG2 THR A 117     -16.299  -5.278  -2.786  1.00  0.87
ATOM   1860 2HG2 THR A 117     -15.769  -6.866  -3.390  1.00  0.87
ATOM   1861 3HG2 THR A 117     -14.928  -6.110  -2.017  1.00  0.87
ATOM   1862  N   LYS A 118     -12.635  -5.317  -6.342  1.00  0.78
ATOM   1863  CA  LYS A 118     -11.838  -4.574  -7.311  1.00  0.78
ATOM   1864  C   LYS A 118     -11.799  -3.090  -6.969  1.00  0.78
ATOM   1865  O   LYS A 118     -10.776  -2.429  -7.149  1.00  0.78
ATOM   1866  CB  LYS A 118     -12.372  -4.778  -8.729  1.00  0.78
ATOM   1867  CG  LYS A 118     -12.113  -6.172  -9.284  1.00  0.78
ATOM   1868  CD  LYS A 118     -12.556  -6.280 -10.735  1.00  0.78
ATOM   1869  CE  LYS A 118     -12.291  -7.671 -11.293  1.00  0.78
ATOM   1870  NZ  LYS A 118     -12.265  -7.678 -12.781  1.00  0.78
ATOM   1871  H   LYS A 118     -13.482  -5.775  -6.648  1.00  0.78
ATOM   1872  HA  LYS A 118     -10.815  -4.951  -7.279  1.00  0.78
ATOM   1873 1HB  LYS A 118     -13.448  -4.604  -8.750  1.00  0.78
ATOM   1874 2HB  LYS A 118     -11.911  -4.058  -9.406  1.00  0.78
ATOM   1875 1HG  LYS A 118     -11.048  -6.398  -9.220  1.00  0.78
ATOM   1876 2HG  LYS A 118     -12.658  -6.906  -8.691  1.00  0.78
ATOM   1877 1HD  LYS A 118     -13.623  -6.066 -10.808  1.00  0.78
ATOM   1878 2HD  LYS A 118     -12.014  -5.550 -11.336  1.00  0.78
ATOM   1879 1HE  LYS A 118     -11.263  -8.053 -11.000  1.00  0.78
ATOM   1880 2HE  LYS A 118     -12.999  -8.371 -11.030  1.00  0.78
ATOM   1881 1HZ  LYS A 118     -12.016  -8.634 -13.187  1.00  0.78
ATOM   1882 2HZ  LYS A 118     -13.083  -7.377 -13.212  1.00  0.78
ATOM   1883 3HZ  LYS A 118     -11.461  -7.081 -13.185  1.00  0.78
ATOM   1884  N   GLU A 119     -12.901  -2.700  -6.426  1.00  0.80
ATOM   1885  CA  GLU A 119     -12.995  -1.300  -6.028  1.00  0.80
ATOM   1886  C   GLU A 119     -12.011  -0.978  -4.911  1.00  0.80
ATOM   1887  O   GLU A 119     -11.362   0.068  -4.925  1.00  0.80
ATOM   1888  CB  GLU A 119     -14.423  -0.968  -5.590  1.00  0.80
ATOM   1889  CG  GLU A 119     -14.691   0.489  -5.237  1.00  0.80
ATOM   1890  CD  GLU A 119     -16.104   0.731  -4.786  1.00  0.80
ATOM   1891  OE1 GLU A 119     -16.420   1.850  -4.460  1.00  0.80
ATOM   1892  OE2 GLU A 119     -16.869  -0.205  -4.767  1.00  0.80
ATOM   1893  H   GLU A 119     -13.709  -3.297  -6.321  1.00  0.80
ATOM   1894  HA  GLU A 119     -12.744  -0.679  -6.887  1.00  0.80
ATOM   1895 1HB  GLU A 119     -15.107  -1.249  -6.390  1.00  0.80
ATOM   1896 2HB  GLU A 119     -14.670  -1.574  -4.719  1.00  0.80
ATOM   1897 1HG  GLU A 119     -14.023   0.785  -4.428  1.00  0.80
ATOM   1898 2HG  GLU A 119     -14.507   1.105  -6.117  1.00  0.80
ATOM   1899  N   THR A 120     -11.948  -1.904  -3.972  1.00  0.88
ATOM   1900  CA  THR A 120     -11.012  -1.712  -2.870  1.00  0.88
ATOM   1901  C   THR A 120      -9.570  -1.752  -3.359  1.00  0.88
ATOM   1902  O   THR A 120      -8.736  -0.958  -2.926  1.00  0.88
ATOM   1903  CB  THR A 120     -11.238  -2.793  -1.797  1.00  0.88
ATOM   1904  OG1 THR A 120     -12.568  -2.702  -1.271  1.00  0.88
ATOM   1905  CG2 THR A 120     -10.236  -2.626  -0.665  1.00  0.88
ATOM   1906  H   THR A 120     -12.523  -2.735  -3.990  1.00  0.88
ATOM   1907  HG1 THR A 120     -12.745  -3.464  -0.715  1.00  0.88
ATOM   1908  HA  THR A 120     -11.192  -0.731  -2.431  1.00  0.88
ATOM   1909  HB  THR A 120     -11.107  -3.777  -2.248  1.00  0.88
ATOM   1910 1HG2 THR A 120     -10.398  -3.403   0.081  1.00  0.88
ATOM   1911 2HG2 THR A 120      -9.224  -2.707  -1.061  1.00  0.88
ATOM   1912 3HG2 THR A 120     -10.368  -1.648  -0.204  1.00  0.88
ATOM   1913  N   GLU A 121      -9.267  -2.688  -4.214  1.00  0.81
ATOM   1914  CA  GLU A 121      -7.922  -2.778  -4.771  1.00  0.81
ATOM   1915  C   GLU A 121      -7.546  -1.501  -5.513  1.00  0.81
ATOM   1916  O   GLU A 121      -6.424  -1.011  -5.395  1.00  0.81
ATOM   1917  CB  GLU A 121      -7.798  -3.992  -5.694  1.00  0.81
ATOM   1918  CG  GLU A 121      -7.812  -5.313  -4.937  1.00  0.81
ATOM   1919  CD  GLU A 121      -7.667  -6.506  -5.839  1.00  0.81
ATOM   1920  OE1 GLU A 121      -7.568  -7.599  -5.336  1.00  0.81
ATOM   1921  OE2 GLU A 121      -7.655  -6.324  -7.034  1.00  0.81
ATOM   1922  H   GLU A 121      -9.978  -3.325  -4.543  1.00  0.81
ATOM   1923  HA  GLU A 121      -7.216  -2.910  -3.951  1.00  0.81
ATOM   1924 1HB  GLU A 121      -8.619  -4.008  -6.410  1.00  0.81
ATOM   1925 2HB  GLU A 121      -6.869  -3.942  -6.262  1.00  0.81
ATOM   1926 1HG  GLU A 121      -6.983  -5.322  -4.229  1.00  0.81
ATOM   1927 2HG  GLU A 121      -8.759  -5.404  -4.405  1.00  0.81
ATOM   1928  N   GLN A 122      -8.516  -1.007  -6.269  1.00  0.80
ATOM   1929  CA  GLN A 122      -8.282   0.235  -6.997  1.00  0.80
ATOM   1930  C   GLN A 122      -8.062   1.401  -6.042  1.00  0.80
ATOM   1931  O   GLN A 122      -7.173   2.227  -6.249  1.00  0.80
ATOM   1932  CB  GLN A 122      -9.449   0.530  -7.944  1.00  0.80
ATOM   1933  CG  GLN A 122      -9.229   1.746  -8.827  1.00  0.80
ATOM   1934  CD  GLN A 122      -8.010   1.602  -9.718  1.00  0.80
ATOM   1935  OE1 GLN A 122      -7.710   0.511 -10.211  1.00  0.80
ATOM   1936  NE2 GLN A 122      -7.300   2.704  -9.931  1.00  0.80
ATOM   1937  H   GLN A 122      -9.415  -1.460  -6.346  1.00  0.80
ATOM   1938  HA  GLN A 122      -7.381   0.119  -7.599  1.00  0.80
ATOM   1939 1HB  GLN A 122      -9.623  -0.330  -8.591  1.00  0.80
ATOM   1940 2HB  GLN A 122     -10.358   0.693  -7.366  1.00  0.80
ATOM   1941 1HG  GLN A 122     -10.103   1.883  -9.463  1.00  0.80
ATOM   1942 2HG  GLN A 122      -9.088   2.622  -8.193  1.00  0.80
ATOM   1943 1HE2 GLN A 122      -6.491   2.671 -10.506  1.00  0.80
ATOM   1944 2HE2 GLN A 122      -7.579   3.568  -9.511  1.00  0.80
ATOM   1945  N   ARG A 123      -8.819   1.487  -4.991  1.00  0.79
ATOM   1946  CA  ARG A 123      -8.662   2.535  -3.990  1.00  0.79
ATOM   1947  C   ARG A 123      -7.294   2.461  -3.325  1.00  0.79
ATOM   1948  O   ARG A 123      -6.663   3.486  -3.065  1.00  0.79
ATOM   1949  CB  ARG A 123      -9.752   2.440  -2.933  1.00  0.79
ATOM   1950  CG  ARG A 123     -11.121   2.870  -3.436  1.00  0.79
ATOM   1951  CD  ARG A 123     -12.161   2.732  -2.384  1.00  0.79
ATOM   1952  NE  ARG A 123     -11.947   3.660  -1.285  1.00  0.79
ATOM   1953  CZ  ARG A 123     -12.677   3.686  -0.153  1.00  0.79
ATOM   1954  NH1 ARG A 123     -13.662   2.831   0.014  1.00  0.79
ATOM   1955  NH2 ARG A 123     -12.404   4.571   0.789  1.00  0.79
ATOM   1956  H   ARG A 123      -9.529   0.780  -4.856  1.00  0.79
ATOM   1957  HA  ARG A 123      -8.755   3.502  -4.485  1.00  0.79
ATOM   1958 1HB  ARG A 123      -9.840   1.416  -2.573  1.00  0.79
ATOM   1959 2HB  ARG A 123      -9.503   3.068  -2.077  1.00  0.79
ATOM   1960 1HG  ARG A 123     -11.083   3.915  -3.745  1.00  0.79
ATOM   1961 2HG  ARG A 123     -11.408   2.250  -4.285  1.00  0.79
ATOM   1962 1HD  ARG A 123     -13.142   2.932  -2.814  1.00  0.79
ATOM   1963 2HD  ARG A 123     -12.140   1.719  -1.984  1.00  0.79
ATOM   1964  HE  ARG A 123     -11.199   4.333  -1.377  1.00  0.79
ATOM   1965 1HH1 ARG A 123     -13.871   2.154  -0.707  1.00  0.79
ATOM   1966 2HH1 ARG A 123     -14.209   2.850   0.862  1.00  0.79
ATOM   1967 1HH2 ARG A 123     -11.647   5.229   0.661  1.00  0.79
ATOM   1968 2HH2 ARG A 123     -12.951   4.591   1.637  1.00  0.79
ATOM   1969  N   ALA A 124      -6.915   1.233  -3.052  1.00  0.86
ATOM   1970  CA  ALA A 124      -5.588   1.065  -2.472  1.00  0.86
ATOM   1971  C   ALA A 124      -4.505   1.571  -3.417  1.00  0.86
ATOM   1972  O   ALA A 124      -3.544   2.211  -2.990  1.00  0.86
ATOM   1973  CB  ALA A 124      -5.358  -0.391  -2.095  1.00  0.86
ATOM   1974  H   ALA A 124      -7.474   0.415  -3.247  1.00  0.86
ATOM   1975  HA  ALA A 124      -5.540   1.660  -1.560  1.00  0.86
ATOM   1976 1HB  ALA A 124      -4.367  -0.501  -1.655  1.00  0.86
ATOM   1977 2HB  ALA A 124      -6.112  -0.703  -1.372  1.00  0.86
ATOM   1978 3HB  ALA A 124      -5.431  -1.013  -2.986  1.00  0.86
ATOM   1979  N   ASP A 125      -4.654   1.375  -4.709  1.00  0.80
ATOM   1980  CA  ASP A 125      -3.702   1.851  -5.705  1.00  0.80
ATOM   1981  C   ASP A 125      -3.700   3.372  -5.783  1.00  0.80
ATOM   1982  O   ASP A 125      -2.656   3.992  -5.986  1.00  0.80
ATOM   1983  CB  ASP A 125      -4.010   1.252  -7.080  1.00  0.80
ATOM   1984  CG  ASP A 125      -3.607  -0.211  -7.203  1.00  0.80
ATOM   1985  OD1 ASP A 125      -4.019  -0.843  -8.146  1.00  0.80
ATOM   1986  OD2 ASP A 125      -2.891  -0.683  -6.352  1.00  0.80
ATOM   1987  H   ASP A 125      -5.452   0.834  -5.010  1.00  0.80
ATOM   1988  HA  ASP A 125      -2.700   1.542  -5.402  1.00  0.80
ATOM   1989 1HB  ASP A 125      -5.078   1.338  -7.279  1.00  0.80
ATOM   1990 2HB  ASP A 125      -3.487   1.824  -7.847  1.00  0.80
ATOM   1991  N   ASP A 126      -4.819   3.953  -5.492  1.00  0.83
ATOM   1992  CA  ASP A 126      -4.976   5.398  -5.605  1.00  0.83
ATOM   1993  C   ASP A 126      -4.392   6.112  -4.392  1.00  0.83
ATOM   1994  O   ASP A 126      -4.059   7.295  -4.457  1.00  0.83
ATOM   1995  CB  ASP A 126      -6.451   5.773  -5.760  1.00  0.83
ATOM   1996  CG  ASP A 126      -7.047   5.382  -7.106  1.00  0.83
ATOM   1997  OD1 ASP A 126      -8.250   5.341  -7.212  1.00  0.83
ATOM   1998  OD2 ASP A 126      -6.294   5.128  -8.015  1.00  0.83
ATOM   1999  H   ASP A 126      -5.631   3.382  -5.305  1.00  0.83
ATOM   2000  HA  ASP A 126      -4.420   5.739  -6.479  1.00  0.83
ATOM   2001 1HB  ASP A 126      -7.026   5.288  -4.971  1.00  0.83
ATOM   2002 2HB  ASP A 126      -6.559   6.850  -5.631  1.00  0.83
ATOM   2003  N   MET A 127      -4.249   5.428  -3.295  1.00  0.80
ATOM   2004  CA  MET A 127      -3.785   6.060  -2.066  1.00  0.80
ATOM   2005  C   MET A 127      -2.325   6.480  -2.179  1.00  0.80
ATOM   2006  O   MET A 127      -1.895   7.442  -1.543  1.00  0.80
ATOM   2007  CB  MET A 127      -3.945   5.098  -0.891  1.00  0.80
ATOM   2008  CG  MET A 127      -5.364   4.818  -0.417  1.00  0.80
ATOM   2009  SD  MET A 127      -5.421   3.650   0.957  1.00  0.80
ATOM   2010  CE  MET A 127      -7.173   3.646   1.325  1.00  0.80
ATOM   2011  H   MET A 127      -4.479   4.444  -3.286  1.00  0.80
ATOM   2012  HA  MET A 127      -4.375   6.961  -1.897  1.00  0.80
ATOM   2013 1HB  MET A 127      -3.492   4.147  -1.166  1.00  0.80
ATOM   2014 2HB  MET A 127      -3.383   5.496  -0.045  1.00  0.80
ATOM   2015 1HG  MET A 127      -5.831   5.749  -0.097  1.00  0.80
ATOM   2016 2HG  MET A 127      -5.949   4.409  -1.241  1.00  0.80
ATOM   2017 1HE  MET A 127      -7.507   2.802   2.389  1.00  0.80
ATOM   2018 2HE  MET A 127      -7.593   4.492   1.833  1.00  0.80
ATOM   2019 3HE  MET A 127      -7.901   3.161   0.690  1.00  0.80
ATOM   2020  N   PHE A 128      -1.632   5.954  -2.986  1.00  0.72
ATOM   2021  CA  PHE A 128      -0.224   6.312  -3.105  1.00  0.72
ATOM   2022  C   PHE A 128       0.247   6.225  -4.551  1.00  0.72
ATOM   2023  O   PHE A 128       0.950   5.288  -4.930  1.00  0.72
ATOM   2024  CB  PHE A 128       0.644   5.392  -2.245  1.00  0.72
ATOM   2025  CG  PHE A 128       0.590   5.599  -0.758  1.00  0.72
ATOM   2026  CD1 PHE A 128      -0.230   4.812   0.037  1.00  0.72
ATOM   2027  CD2 PHE A 128       1.359   6.581  -0.151  1.00  0.72
ATOM   2028  CE1 PHE A 128      -0.281   5.002   1.405  1.00  0.72
ATOM   2029  CE2 PHE A 128       1.310   6.773   1.216  1.00  0.72
ATOM   2030  CZ  PHE A 128       0.490   5.983   1.994  1.00  0.72
ATOM   2031  H   PHE A 128      -1.931   5.032  -3.271  1.00  0.72
ATOM   2032  HA  PHE A 128      -0.101   7.345  -2.780  1.00  0.72
ATOM   2033 1HB  PHE A 128       0.351   4.365  -2.456  1.00  0.72
ATOM   2034 2HB  PHE A 128       1.679   5.510  -2.568  1.00  0.72
ATOM   2035 1HD  PHE A 128      -0.839   4.037  -0.429  1.00  0.72
ATOM   2036 2HD  PHE A 128       2.007   7.206  -0.767  1.00  0.72
ATOM   2037 1HE  PHE A 128      -0.929   4.377   2.018  1.00  0.72
ATOM   2038 2HE  PHE A 128       1.919   7.548   1.680  1.00  0.72
ATOM   2039  HZ  PHE A 128       0.451   6.134   3.072  1.00  0.72
ATOM   2040  N   PRO A 129      -0.119   7.327  -5.241  1.00  0.82
ATOM   2041  CA  PRO A 129       0.207   7.326  -6.662  1.00  0.82
ATOM   2042  C   PRO A 129       1.696   7.096  -6.886  1.00  0.82
ATOM   2043  O   PRO A 129       2.094   6.426  -7.839  1.00  0.82
ATOM   2044  CB  PRO A 129      -0.252   8.696  -7.171  1.00  0.82
ATOM   2045  CG  PRO A 129      -0.376   9.567  -5.967  1.00  0.82
ATOM   2046  CD  PRO A 129      -0.789   8.627  -4.866  1.00  0.82
ATOM   2047  HA  PRO A 129      -0.385   6.549  -7.168  1.00  0.82
ATOM   2048 1HB  PRO A 129       0.485   9.073  -7.896  1.00  0.82
ATOM   2049 2HB  PRO A 129      -1.203   8.577  -7.711  1.00  0.82
ATOM   2050 1HG  PRO A 129       0.582  10.066  -5.760  1.00  0.82
ATOM   2051 2HG  PRO A 129      -1.116  10.360  -6.147  1.00  0.82
ATOM   2052 1HD  PRO A 129      -1.349   9.172  -4.092  1.00  0.82
ATOM   2053 2HD  PRO A 129      -1.464   7.853  -5.261  1.00  0.82
ATOM   2054  N   GLU A 130       2.573   7.605  -6.002  1.00  0.77
ATOM   2055  CA  GLU A 130       4.012   7.423  -6.151  1.00  0.77
ATOM   2056  C   GLU A 130       4.393   5.950  -6.079  1.00  0.77
ATOM   2057  O   GLU A 130       5.261   5.486  -6.819  1.00  0.77
ATOM   2058  CB  GLU A 130       4.762   8.204  -5.069  1.00  0.77
ATOM   2059  CG  GLU A 130       4.623   9.718  -5.150  1.00  0.77
ATOM   2060  CD  GLU A 130       3.388  10.229  -4.460  1.00  0.77
ATOM   2061  OE1 GLU A 130       3.181  11.419  -4.460  1.00  0.77
ATOM   2062  OE2 GLU A 130       2.652   9.429  -3.933  1.00  0.77
ATOM   2063  H   GLU A 130       2.221   8.102  -5.197  1.00  0.77
ATOM   2064  HA  GLU A 130       4.309   7.800  -7.130  1.00  0.77
ATOM   2065 1HB  GLU A 130       4.406   7.887  -4.089  1.00  0.77
ATOM   2066 2HB  GLU A 130       5.823   7.962  -5.125  1.00  0.77
ATOM   2067 1HG  GLU A 130       5.490  10.178  -4.675  1.00  0.77
ATOM   2068 2HG  GLU A 130       4.570  10.012  -6.198  1.00  0.77
ATOM   2069  N   LEU A 131       3.754   5.339  -5.143  1.00  0.78
ATOM   2070  CA  LEU A 131       4.029   3.912  -5.036  1.00  0.78
ATOM   2071  C   LEU A 131       3.595   3.170  -6.296  1.00  0.78
ATOM   2072  O   LEU A 131       4.303   2.290  -6.785  1.00  0.78
ATOM   2073  CB  LEU A 131       3.326   3.341  -3.798  1.00  0.78
ATOM   2074  CG  LEU A 131       3.587   1.876  -3.424  1.00  0.78
ATOM   2075  CD1 LEU A 131       5.010   1.730  -2.904  1.00  0.78
ATOM   2076  CD2 LEU A 131       2.574   1.431  -2.379  1.00  0.78
ATOM   2077  H   LEU A 131       3.098   5.763  -4.503  1.00  0.78
ATOM   2078  HA  LEU A 131       5.103   3.775  -4.910  1.00  0.78
ATOM   2079 1HB  LEU A 131       3.618   3.957  -2.949  1.00  0.78
ATOM   2080 2HB  LEU A 131       2.254   3.458  -3.954  1.00  0.78
ATOM   2081  HG  LEU A 131       3.490   1.251  -4.312  1.00  0.78
ATOM   2082 1HD1 LEU A 131       5.195   0.689  -2.638  1.00  0.78
ATOM   2083 2HD1 LEU A 131       5.714   2.036  -3.678  1.00  0.78
ATOM   2084 3HD1 LEU A 131       5.142   2.358  -2.023  1.00  0.78
ATOM   2085 1HD2 LEU A 131       2.759   0.390  -2.114  1.00  0.78
ATOM   2086 2HD2 LEU A 131       2.671   2.055  -1.490  1.00  0.78
ATOM   2087 3HD2 LEU A 131       1.567   1.529  -2.784  1.00  0.78
ATOM   2088  N   ARG A 132       2.436   3.560  -6.817  1.00  0.73
ATOM   2089  CA  ARG A 132       1.965   2.976  -8.068  1.00  0.73
ATOM   2090  C   ARG A 132       2.953   3.228  -9.200  1.00  0.73
ATOM   2091  O   ARG A 132       3.274   2.323  -9.970  1.00  0.73
ATOM   2092  CB  ARG A 132       0.599   3.544  -8.422  1.00  0.73
ATOM   2093  CG  ARG A 132       0.019   2.940  -9.691  1.00  0.73
ATOM   2094  CD  ARG A 132      -1.277   3.568 -10.056  1.00  0.73
ATOM   2095  NE  ARG A 132      -2.227   3.530  -8.956  1.00  0.73
ATOM   2096  CZ  ARG A 132      -3.377   4.230  -8.914  1.00  0.73
ATOM   2097  NH1 ARG A 132      -3.705   5.016  -9.915  1.00  0.73
ATOM   2098  NH2 ARG A 132      -4.176   4.126  -7.866  1.00  0.73
ATOM   2099  H   ARG A 132       1.880   4.272  -6.366  1.00  0.73
ATOM   2100  HA  ARG A 132       1.863   1.899  -7.930  1.00  0.73
ATOM   2101 1HB  ARG A 132      -0.111   3.362  -7.616  1.00  0.73
ATOM   2102 2HB  ARG A 132       0.659   4.622  -8.568  1.00  0.73
ATOM   2103 1HG  ARG A 132       0.716   3.088 -10.516  1.00  0.73
ATOM   2104 2HG  ARG A 132      -0.148   1.872  -9.544  1.00  0.73
ATOM   2105 1HD  ARG A 132      -1.112   4.610 -10.328  1.00  0.73
ATOM   2106 2HD  ARG A 132      -1.713   3.037 -10.902  1.00  0.73
ATOM   2107  HE  ARG A 132      -2.009   2.936  -8.167  1.00  0.73
ATOM   2108 1HH1 ARG A 132      -3.095   5.095 -10.716  1.00  0.73
ATOM   2109 2HH1 ARG A 132      -4.567   5.540  -9.884  1.00  0.73
ATOM   2110 1HH2 ARG A 132      -3.923   3.522  -7.096  1.00  0.73
ATOM   2111 2HH2 ARG A 132      -5.037   4.650  -7.834  1.00  0.73
ATOM   2112  N   ASP A 133       3.457   4.398  -9.316  1.00  0.81
ATOM   2113  CA  ASP A 133       4.414   4.755 -10.356  1.00  0.81
ATOM   2114  C   ASP A 133       5.698   3.945 -10.226  1.00  0.81
ATOM   2115  O   ASP A 133       6.239   3.458 -11.218  1.00  0.81
ATOM   2116  CB  ASP A 133       4.728   6.252 -10.305  1.00  0.81
ATOM   2117  CG  ASP A 133       3.560   7.125 -10.745  1.00  0.81
ATOM   2118  OD1 ASP A 133       3.649   8.321 -10.597  1.00  0.81
ATOM   2119  OD2 ASP A 133       2.590   6.587 -11.223  1.00  0.81
ATOM   2120  H   ASP A 133       3.178   5.097  -8.643  1.00  0.81
ATOM   2121  HA  ASP A 133       3.977   4.514 -11.327  1.00  0.81
ATOM   2122 1HB  ASP A 133       5.007   6.528  -9.288  1.00  0.81
ATOM   2123 2HB  ASP A 133       5.583   6.464 -10.948  1.00  0.81
ATOM   2124  N   LEU A 134       6.101   3.840  -8.997  1.00  0.81
ATOM   2125  CA  LEU A 134       7.306   3.054  -8.759  1.00  0.81
ATOM   2126  C   LEU A 134       7.111   1.603  -9.185  1.00  0.81
ATOM   2127  O   LEU A 134       7.989   1.005  -9.807  1.00  0.81
ATOM   2128  CB  LEU A 134       7.701   3.132  -7.279  1.00  0.81
ATOM   2129  CG  LEU A 134       8.969   2.370  -6.872  1.00  0.81
ATOM   2130  CD1 LEU A 134      10.178   2.993  -7.556  1.00  0.81
ATOM   2131  CD2 LEU A 134       9.119   2.406  -5.358  1.00  0.81
ATOM   2132  H   LEU A 134       5.623   4.258  -8.212  1.00  0.81
ATOM   2133  HA  LEU A 134       8.118   3.479  -9.348  1.00  0.81
ATOM   2134 1HB  LEU A 134       7.845   4.179  -7.018  1.00  0.81
ATOM   2135 2HB  LEU A 134       6.875   2.741  -6.685  1.00  0.81
ATOM   2136  HG  LEU A 134       8.894   1.334  -7.204  1.00  0.81
ATOM   2137 1HD1 LEU A 134      11.079   2.452  -7.267  1.00  0.81
ATOM   2138 2HD1 LEU A 134      10.053   2.936  -8.637  1.00  0.81
ATOM   2139 3HD1 LEU A 134      10.269   4.036  -7.255  1.00  0.81
ATOM   2140 1HD2 LEU A 134      10.020   1.864  -5.069  1.00  0.81
ATOM   2141 2HD2 LEU A 134       9.195   3.441  -5.025  1.00  0.81
ATOM   2142 3HD2 LEU A 134       8.250   1.939  -4.895  1.00  0.81
ATOM   2143  N   CYS A 135       5.951   1.044  -8.822  1.00  0.84
ATOM   2144  CA  CYS A 135       5.652  -0.326  -9.220  1.00  0.84
ATOM   2145  C   CYS A 135       5.644  -0.470 -10.736  1.00  0.84
ATOM   2146  O   CYS A 135       6.188  -1.431 -11.281  1.00  0.84
ATOM   2147  CB  CYS A 135       4.311  -0.780  -8.641  1.00  0.84
ATOM   2148  SG  CYS A 135       4.366  -1.192  -6.881  1.00  0.84
ATOM   2149  H   CYS A 135       5.238   1.588  -8.358  1.00  0.84
ATOM   2150  HA  CYS A 135       6.422  -0.981  -8.812  1.00  0.84
ATOM   2151 1HB  CYS A 135       3.571   0.008  -8.780  1.00  0.84
ATOM   2152 2HB  CYS A 135       3.961  -1.658  -9.182  1.00  0.84
ATOM   2153  HG  CYS A 135       3.254  -0.543  -6.552  1.00  0.84
ATOM   2154  N   HIS A 136       5.173   0.513 -11.514  1.00  0.78
ATOM   2155  CA  HIS A 136       5.126   0.478 -12.971  1.00  0.78
ATOM   2156  C   HIS A 136       6.526   0.539 -13.569  1.00  0.78
ATOM   2157  O   HIS A 136       6.818  -0.131 -14.559  1.00  0.78
ATOM   2158  CB  HIS A 136       4.265   1.621 -13.518  1.00  0.78
ATOM   2159  CG  HIS A 136       2.794   1.354 -13.444  1.00  0.78
ATOM   2160  ND1 HIS A 136       0.635   1.325 -13.046  1.00  0.78
ATOM   2161  CD2 HIS A 136       1.819   1.928 -12.700  1.00  0.78
ATOM   2162  CE1 HIS A 136       0.881   0.376 -13.933  1.00  0.78
ATOM   2163  NE2 HIS A 136       2.178   0.365 -14.182  1.00  0.78
ATOM   2164  H   HIS A 136       4.755   1.293 -11.027  1.00  0.78
ATOM   2165  HA  HIS A 136       4.668  -0.455 -13.298  1.00  0.78
ATOM   2166 1HB  HIS A 136       4.475   2.534 -12.960  1.00  0.78
ATOM   2167 2HB  HIS A 136       4.526   1.807 -14.559  1.00  0.78
ATOM   2168 2HD  HIS A 136       1.946   2.737 -11.980  1.00  0.78
ATOM   2169 1HE  HIS A 136       0.140  -0.284 -14.383  1.00  0.78
ATOM   2170 2HE  HIS A 136       2.651  -0.257 -14.822  1.00  0.78
ATOM   2171  N   ARG A 137       7.367   1.139 -12.884  1.00  0.76
ATOM   2172  CA  ARG A 137       8.721   1.317 -13.395  1.00  0.76
ATOM   2173  C   ARG A 137       9.591   0.107 -13.081  1.00  0.76
ATOM   2174  O   ARG A 137      10.497  -0.233 -13.842  1.00  0.76
ATOM   2175  CB  ARG A 137       9.357   2.572 -12.815  1.00  0.76
ATOM   2176  CG  ARG A 137       8.783   3.867 -13.366  1.00  0.76
ATOM   2177  CD  ARG A 137       9.577   5.046 -12.936  1.00  0.76
ATOM   2178  NE  ARG A 137       9.530   5.234 -11.495  1.00  0.76
ATOM   2179  CZ  ARG A 137       9.892   6.365 -10.859  1.00  0.76
ATOM   2180  NH1 ARG A 137      10.323   7.398 -11.549  1.00  0.76
ATOM   2181  NH2 ARG A 137       9.813   6.437  -9.542  1.00  0.76
ATOM   2182  H   ARG A 137       7.056   1.703 -12.106  1.00  0.76
ATOM   2183  HA  ARG A 137       8.669   1.435 -14.478  1.00  0.76
ATOM   2184 1HB  ARG A 137       9.228   2.588 -11.734  1.00  0.76
ATOM   2185 2HB  ARG A 137      10.428   2.573 -13.018  1.00  0.76
ATOM   2186 1HG  ARG A 137       8.785   3.832 -14.456  1.00  0.76
ATOM   2187 2HG  ARG A 137       7.760   3.993 -13.009  1.00  0.76
ATOM   2188 1HD  ARG A 137      10.617   4.911 -13.229  1.00  0.76
ATOM   2189 2HD  ARG A 137       9.180   5.944 -13.409  1.00  0.76
ATOM   2190  HE  ARG A 137       9.204   4.461 -10.930  1.00  0.76
ATOM   2191 1HH1 ARG A 137      10.384   7.343 -12.556  1.00  0.76
ATOM   2192 2HH1 ARG A 137      10.594   8.246 -11.072  1.00  0.76
ATOM   2193 1HH2 ARG A 137       9.481   5.643  -9.011  1.00  0.76
ATOM   2194 2HH2 ARG A 137      10.084   7.284  -9.065  1.00  0.76
ATOM   2195  N   SER A 138       9.227  -0.539 -12.030  1.00  0.83
ATOM   2196  CA  SER A 138      10.233  -1.487 -11.568  1.00  0.83
ATOM   2197  C   SER A 138       9.711  -2.917 -11.627  1.00  0.83
ATOM   2198  O   SER A 138      10.484  -3.865 -11.770  1.00  0.83
ATOM   2199  CB  SER A 138      10.709  -1.149 -10.169  1.00  0.83
ATOM   2200  OG  SER A 138       9.765  -1.148  -9.133  1.00  0.83
ATOM   2201  H   SER A 138       8.357  -0.458 -11.523  1.00  0.83
ATOM   2202  HG  SER A 138      10.225  -0.823  -8.356  1.00  0.83
ATOM   2203  HA  SER A 138      11.104  -1.413 -12.221  1.00  0.83
ATOM   2204 1HB  SER A 138      11.499  -1.865  -9.944  1.00  0.83
ATOM   2205 2HB  SER A 138      11.171  -0.165 -10.244  1.00  0.83
ATOM   2206  N   VAL A 139       8.419  -3.081 -11.557  1.00  0.86
ATOM   2207  CA  VAL A 139       7.894  -4.435 -11.423  1.00  0.86
ATOM   2208  C   VAL A 139       7.695  -5.086 -12.786  1.00  0.86
ATOM   2209  O   VAL A 139       7.259  -4.437 -13.737  1.00  0.86
ATOM   2210  CB  VAL A 139       6.569  -4.372 -10.641  1.00  0.86
ATOM   2211  CG1 VAL A 139       6.043  -5.775 -10.378  1.00  0.86
ATOM   2212  CG2 VAL A 139       6.770  -3.618  -9.336  1.00  0.86
ATOM   2213  H   VAL A 139       7.773  -2.309 -11.632  1.00  0.86
ATOM   2214  HA  VAL A 139       8.610  -5.029 -10.853  1.00  0.86
ATOM   2215  HB  VAL A 139       5.823  -3.858 -11.247  1.00  0.86
ATOM   2216 1HG1 VAL A 139       5.106  -5.715  -9.825  1.00  0.86
ATOM   2217 2HG1 VAL A 139       5.872  -6.284 -11.327  1.00  0.86
ATOM   2218 3HG1 VAL A 139       6.774  -6.333  -9.793  1.00  0.86
ATOM   2219 1HG2 VAL A 139       5.829  -3.580  -8.789  1.00  0.86
ATOM   2220 2HG2 VAL A 139       7.521  -4.129  -8.732  1.00  0.86
ATOM   2221 3HG2 VAL A 139       7.107  -2.603  -9.550  1.00  0.86
ATOM   2222  N   LEU A 140       8.030  -6.433 -12.809  1.00  0.85
ATOM   2223  CA  LEU A 140       7.804  -7.211 -14.021  1.00  0.85
ATOM   2224  C   LEU A 140       6.340  -7.156 -14.446  1.00  0.85
ATOM   2225  O   LEU A 140       5.438  -7.300 -13.621  1.00  0.85
ATOM   2226  CB  LEU A 140       8.209  -8.673 -13.796  1.00  0.85
ATOM   2227  CG  LEU A 140       9.706  -8.962 -13.628  1.00  0.85
ATOM   2228  CD1 LEU A 140       9.894 -10.378 -13.101  1.00  0.85
ATOM   2229  CD2 LEU A 140      10.412  -8.777 -14.963  1.00  0.85
ATOM   2230  H   LEU A 140       8.356  -6.902 -11.976  1.00  0.85
ATOM   2231  HA  LEU A 140       8.410  -6.788 -14.821  1.00  0.85
ATOM   2232 1HB  LEU A 140       7.701  -9.027 -12.900  1.00  0.85
ATOM   2233 2HB  LEU A 140       7.852  -9.254 -14.645  1.00  0.85
ATOM   2234  HG  LEU A 140      10.130  -8.275 -12.895  1.00  0.85
ATOM   2235 1HD1 LEU A 140      10.958 -10.584 -12.982  1.00  0.85
ATOM   2236 2HD1 LEU A 140       9.396 -10.477 -12.137  1.00  0.85
ATOM   2237 3HD1 LEU A 140       9.465 -11.088 -13.807  1.00  0.85
ATOM   2238 1HD2 LEU A 140      11.476  -8.982 -14.843  1.00  0.85
ATOM   2239 2HD2 LEU A 140       9.990  -9.464 -15.696  1.00  0.85
ATOM   2240 3HD2 LEU A 140      10.276  -7.751 -15.306  1.00  0.85
ATOM   2241  N   MET A 141       6.144  -7.050 -15.734  1.00  0.81
ATOM   2242  CA  MET A 141       4.796  -6.840 -16.250  1.00  0.81
ATOM   2243  C   MET A 141       3.873  -7.987 -15.860  1.00  0.81
ATOM   2244  O   MET A 141       2.696  -7.777 -15.566  1.00  0.81
ATOM   2245  CB  MET A 141       4.827  -6.657 -17.765  1.00  0.81
ATOM   2246  CG  MET A 141       5.312  -5.298 -18.250  1.00  0.81
ATOM   2247  SD  MET A 141       4.221  -3.951 -17.751  1.00  0.81
ATOM   2248  CE  MET A 141       2.923  -4.096 -18.975  1.00  0.81
ATOM   2249  H   MET A 141       6.904  -7.185 -16.385  1.00  0.81
ATOM   2250  HA  MET A 141       4.395  -5.928 -15.808  1.00  0.81
ATOM   2251 1HB  MET A 141       5.473  -7.417 -18.201  1.00  0.81
ATOM   2252 2HB  MET A 141       3.823  -6.814 -18.162  1.00  0.81
ATOM   2253 1HG  MET A 141       6.307  -5.103 -17.850  1.00  0.81
ATOM   2254 2HG  MET A 141       5.378  -5.302 -19.338  1.00  0.81
ATOM   2255 1HE  MET A 141       1.915  -3.138 -18.822  1.00  0.81
ATOM   2256 2HE  MET A 141       3.120  -3.764 -19.975  1.00  0.81
ATOM   2257 3HE  MET A 141       2.191  -4.891 -18.957  1.00  0.81
ATOM   2258  N   VAL A 142       4.393  -9.124 -15.802  1.00  0.84
ATOM   2259  CA  VAL A 142       3.546 -10.262 -15.468  1.00  0.84
ATOM   2260  C   VAL A 142       2.895 -10.082 -14.103  1.00  0.84
ATOM   2261  O   VAL A 142       1.759 -10.506 -13.885  1.00  0.84
ATOM   2262  CB  VAL A 142       4.340 -11.580 -15.534  1.00  0.84
ATOM   2263  CG1 VAL A 142       5.350 -11.728 -14.407  1.00  0.84
ATOM   2264  CG2 VAL A 142       3.353 -12.737 -15.529  1.00  0.84
ATOM   2265  H   VAL A 142       5.383  -9.272 -15.943  1.00  0.84
ATOM   2266  HA  VAL A 142       2.761 -10.342 -16.222  1.00  0.84
ATOM   2267  HB  VAL A 142       4.899 -11.583 -16.470  1.00  0.84
ATOM   2268 1HG1 VAL A 142       5.876 -12.677 -14.512  1.00  0.84
ATOM   2269 2HG1 VAL A 142       6.068 -10.909 -14.452  1.00  0.84
ATOM   2270 3HG1 VAL A 142       4.832 -11.705 -13.448  1.00  0.84
ATOM   2271 1HG2 VAL A 142       3.895 -13.678 -15.619  1.00  0.84
ATOM   2272 2HG2 VAL A 142       2.789 -12.730 -14.595  1.00  0.84
ATOM   2273 3HG2 VAL A 142       2.665 -12.633 -16.368  1.00  0.84
ATOM   2274  N   PHE A 143       3.670  -9.423 -13.136  1.00  0.84
ATOM   2275  CA  PHE A 143       3.152  -9.267 -11.782  1.00  0.84
ATOM   2276  C   PHE A 143       2.209  -8.074 -11.687  1.00  0.84
ATOM   2277  O   PHE A 143       1.634  -7.808 -10.632  1.00  0.84
ATOM   2278  CB  PHE A 143       4.285  -9.145 -10.762  1.00  0.84
ATOM   2279  CG  PHE A 143       5.142 -10.377 -10.684  1.00  0.84
ATOM   2280  CD1 PHE A 143       6.453 -10.357 -11.136  1.00  0.84
ATOM   2281  CD2 PHE A 143       4.639 -11.557 -10.159  1.00  0.84
ATOM   2282  CE1 PHE A 143       7.242 -11.490 -11.065  1.00  0.84
ATOM   2283  CE2 PHE A 143       5.425 -12.691 -10.087  1.00  0.84
ATOM   2284  CZ  PHE A 143       6.727 -12.657 -10.540  1.00  0.84
ATOM   2285  H   PHE A 143       4.527  -8.955 -13.393  1.00  0.84
ATOM   2286  HA  PHE A 143       2.583 -10.160 -11.524  1.00  0.84
ATOM   2287 1HB  PHE A 143       4.925  -8.302 -11.018  1.00  0.84
ATOM   2288 2HB  PHE A 143       3.873  -8.954  -9.770  1.00  0.84
ATOM   2289 1HD  PHE A 143       6.859  -9.434 -11.551  1.00  0.84
ATOM   2290 2HD  PHE A 143       3.609 -11.584  -9.800  1.00  0.84
ATOM   2291 1HE  PHE A 143       8.270 -11.460 -11.424  1.00  0.84
ATOM   2292 2HE  PHE A 143       5.017 -13.612  -9.672  1.00  0.84
ATOM   2293  HZ  PHE A 143       7.348 -13.550 -10.484  1.00  0.84
ATOM   2294  N   MET A 144       2.079  -7.352 -12.773  1.00  0.81
ATOM   2295  CA  MET A 144       1.161  -6.220 -12.777  1.00  0.81
ATOM   2296  C   MET A 144      -0.145  -6.572 -13.478  1.00  0.81
ATOM   2297  O   MET A 144      -1.095  -5.789 -13.472  1.00  0.81
ATOM   2298  CB  MET A 144       1.816  -5.007 -13.434  1.00  0.81
ATOM   2299  CG  MET A 144       3.057  -4.484 -12.723  1.00  0.81
ATOM   2300  SD  MET A 144       2.721  -3.966 -11.028  1.00  0.81
ATOM   2301  CE  MET A 144       2.015  -2.344 -11.304  1.00  0.81
ATOM   2302  H   MET A 144       2.590  -7.574 -13.616  1.00  0.81
ATOM   2303  HA  MET A 144       0.923  -5.964 -11.745  1.00  0.81
ATOM   2304 1HB  MET A 144       2.098  -5.260 -14.454  1.00  0.81
ATOM   2305 2HB  MET A 144       1.093  -4.192 -13.486  1.00  0.81
ATOM   2306 1HG  MET A 144       3.819  -5.262 -12.701  1.00  0.81
ATOM   2307 2HG  MET A 144       3.457  -3.631 -13.271  1.00  0.81
ATOM   2308 1HE  MET A 144       1.658  -1.693 -10.119  1.00  0.81
ATOM   2309 2HE  MET A 144       2.667  -1.539 -11.578  1.00  0.81
ATOM   2310 3HE  MET A 144       1.019  -2.202 -11.701  1.00  0.81
ATOM   2311  N   SER A 145      -0.120  -7.751 -14.092  1.00  0.84
ATOM   2312  CA  SER A 145      -1.360  -8.187 -14.724  1.00  0.84
ATOM   2313  C   SER A 145      -2.397  -8.589 -13.683  1.00  0.84
ATOM   2314  O   SER A 145      -2.054  -8.931 -12.551  1.00  0.84
ATOM   2315  CB  SER A 145      -1.092  -9.349 -15.660  1.00  0.84
ATOM   2316  OG  SER A 145      -0.805 -10.551 -15.001  1.00  0.84
ATOM   2317  H   SER A 145       0.681  -8.365 -14.106  1.00  0.84
ATOM   2318  HG  SER A 145      -0.827 -11.235 -15.675  1.00  0.84
ATOM   2319  HA  SER A 145      -1.763  -7.357 -15.306  1.00  0.84
ATOM   2320 1HB  SER A 145      -1.968  -9.480 -16.295  1.00  0.84
ATOM   2321 2HB  SER A 145      -0.258  -9.077 -16.306  1.00  0.84
ATOM   2322  N   ASP A 146      -3.667  -8.583 -14.060  1.00  0.79
ATOM   2323  CA  ASP A 146      -4.750  -8.951 -13.156  1.00  0.79
ATOM   2324  C   ASP A 146      -4.644 -10.411 -12.735  1.00  0.79
ATOM   2325  O   ASP A 146      -4.928 -10.759 -11.589  1.00  0.79
ATOM   2326  CB  ASP A 146      -6.114  -8.687 -13.798  1.00  0.79
ATOM   2327  CG  ASP A 146      -6.458  -7.209 -13.916  1.00  0.79
ATOM   2328  OD1 ASP A 146      -7.352  -6.884 -14.662  1.00  0.79
ATOM   2329  OD2 ASP A 146      -5.825  -6.418 -13.258  1.00  0.79
ATOM   2330  H   ASP A 146      -3.889  -8.296 -15.003  1.00  0.79
ATOM   2331  HA  ASP A 146      -4.666  -8.347 -12.252  1.00  0.79
ATOM   2332 1HB  ASP A 146      -6.131  -9.130 -14.794  1.00  0.79
ATOM   2333 2HB  ASP A 146      -6.887  -9.180 -13.208  1.00  0.79
ATOM   2334  N   GLU A 147      -4.048 -11.248 -13.588  1.00  0.77
ATOM   2335  CA  GLU A 147      -3.977 -12.682 -13.332  1.00  0.77
ATOM   2336  C   GLU A 147      -2.922 -13.002 -12.280  1.00  0.77
ATOM   2337  O   GLU A 147      -3.091 -13.919 -11.477  1.00  0.77
ATOM   2338  CB  GLU A 147      -3.678 -13.448 -14.623  1.00  0.77
ATOM   2339  CG  GLU A 147      -4.790 -13.417 -15.662  1.00  0.77
ATOM   2340  CD  GLU A 147      -4.772 -12.170 -16.501  1.00  0.77
ATOM   2341  OE1 GLU A 147      -5.664 -11.999 -17.297  1.00  0.77
ATOM   2342  OE2 GLU A 147      -3.865 -11.387 -16.346  1.00  0.77
ATOM   2343  H   GLU A 147      -3.769 -10.895 -14.492  1.00  0.77
ATOM   2344  HA  GLU A 147      -4.943 -13.014 -12.952  1.00  0.77
ATOM   2345 1HB  GLU A 147      -2.779 -13.038 -15.082  1.00  0.77
ATOM   2346 2HB  GLU A 147      -3.475 -14.491 -14.381  1.00  0.77
ATOM   2347 1HG  GLU A 147      -4.675 -14.273 -16.327  1.00  0.77
ATOM   2348 2HG  GLU A 147      -5.751 -13.467 -15.152  1.00  0.77
ATOM   2349  N   TYR A 148      -1.902 -12.102 -12.294  1.00  0.82
ATOM   2350  CA  TYR A 148      -0.769 -12.476 -11.456  1.00  0.82
ATOM   2351  C   TYR A 148      -0.543 -11.455 -10.348  1.00  0.82
ATOM   2352  O   TYR A 148       0.393 -11.579  -9.558  1.00  0.82
ATOM   2353  CB  TYR A 148       0.505 -12.666 -12.283  1.00  0.82
ATOM   2354  CG  TYR A 148       0.429 -13.860 -13.208  1.00  0.82
ATOM   2355  CD1 TYR A 148       0.212 -13.673 -14.565  1.00  0.82
ATOM   2356  CD2 TYR A 148       0.576 -15.142 -12.699  1.00  0.82
ATOM   2357  CE1 TYR A 148       0.142 -14.764 -15.410  1.00  0.82
ATOM   2358  CE2 TYR A 148       0.506 -16.232 -13.544  1.00  0.82
ATOM   2359  CZ  TYR A 148       0.290 -16.043 -14.898  1.00  0.82
ATOM   2360  OH  TYR A 148       0.220 -17.130 -15.740  1.00  0.82
ATOM   2361  H   TYR A 148      -1.821 -11.299 -12.901  1.00  0.82
ATOM   2362  HA  TYR A 148      -0.989 -13.433 -10.984  1.00  0.82
ATOM   2363 1HB  TYR A 148       0.694 -11.778 -12.888  1.00  0.82
ATOM   2364 2HB  TYR A 148       1.362 -12.800 -11.623  1.00  0.82
ATOM   2365 1HD  TYR A 148       0.096 -12.666 -14.965  1.00  0.82
ATOM   2366 1HE  TYR A 148      -0.028 -14.618 -16.476  1.00  0.82
ATOM   2367 2HE  TYR A 148       0.622 -17.240 -13.143  1.00  0.82
ATOM   2368 2HD  TYR A 148       0.746 -15.288 -11.632  1.00  0.82
ATOM   2369  HH  TYR A 148       1.099 -17.498 -15.858  1.00  0.82
ATOM   2370  N   ARG A 149      -1.419 -10.509 -10.247  1.00  0.76
ATOM   2371  CA  ARG A 149      -1.219  -9.473  -9.241  1.00  0.76
ATOM   2372  C   ARG A 149      -1.250 -10.058  -7.835  1.00  0.76
ATOM   2373  O   ARG A 149      -0.421  -9.715  -6.991  1.00  0.76
ATOM   2374  CB  ARG A 149      -2.278  -8.390  -9.383  1.00  0.76
ATOM   2375  CG  ARG A 149      -2.049  -7.194  -8.473  1.00  0.76
ATOM   2376  CD  ARG A 149      -3.081  -6.145  -8.673  1.00  0.76
ATOM   2377  NE  ARG A 149      -2.917  -5.458  -9.944  1.00  0.76
ATOM   2378  CZ  ARG A 149      -3.398  -4.230 -10.217  1.00  0.76
ATOM   2379  NH1 ARG A 149      -4.069  -3.568  -9.301  1.00  0.76
ATOM   2380  NH2 ARG A 149      -3.195  -3.690 -11.406  1.00  0.76
ATOM   2381  H   ARG A 149      -2.214 -10.446 -10.867  1.00  0.76
ATOM   2382  HA  ARG A 149      -0.244  -9.015  -9.405  1.00  0.76
ATOM   2383 1HB  ARG A 149      -2.307  -8.024 -10.408  1.00  0.76
ATOM   2384 2HB  ARG A 149      -3.264  -8.795  -9.153  1.00  0.76
ATOM   2385 1HG  ARG A 149      -2.084  -7.516  -7.432  1.00  0.76
ATOM   2386 2HG  ARG A 149      -1.072  -6.758  -8.685  1.00  0.76
ATOM   2387 1HD  ARG A 149      -4.071  -6.602  -8.658  1.00  0.76
ATOM   2388 2HD  ARG A 149      -3.010  -5.408  -7.875  1.00  0.76
ATOM   2389  HE  ARG A 149      -2.406  -5.936 -10.675  1.00  0.76
ATOM   2390 1HH1 ARG A 149      -4.224  -3.980  -8.392  1.00  0.76
ATOM   2391 2HH1 ARG A 149      -4.429  -2.647  -9.505  1.00  0.76
ATOM   2392 1HH2 ARG A 149      -2.679  -4.199 -12.111  1.00  0.76
ATOM   2393 2HH2 ARG A 149      -3.555  -2.770 -11.611  1.00  0.76
ATOM   2394  N   ALA A 150      -2.293 -10.849  -7.483  1.00  0.85
ATOM   2395  CA  ALA A 150      -2.365 -11.444  -6.154  1.00  0.85
ATOM   2396  C   ALA A 150      -1.123 -12.272  -5.852  1.00  0.85
ATOM   2397  O   ALA A 150      -0.617 -12.264  -4.730  1.00  0.85
ATOM   2398  CB  ALA A 150      -3.630 -12.279  -6.016  1.00  0.85
ATOM   2399  H   ALA A 150      -2.968 -11.124  -8.183  1.00  0.85
ATOM   2400  HA  ALA A 150      -2.413 -10.636  -5.424  1.00  0.85
ATOM   2401 1HB  ALA A 150      -3.674 -12.711  -5.016  1.00  0.85
ATOM   2402 2HB  ALA A 150      -4.503 -11.646  -6.177  1.00  0.85
ATOM   2403 3HB  ALA A 150      -3.620 -13.077  -6.756  1.00  0.85
ATOM   2404  N   PHE A 151      -0.658 -12.965  -6.905  1.00  0.85
ATOM   2405  CA  PHE A 151       0.571 -13.731  -6.733  1.00  0.85
ATOM   2406  C   PHE A 151       1.747 -12.819  -6.409  1.00  0.85
ATOM   2407  O   PHE A 151       2.524 -13.094  -5.494  1.00  0.85
ATOM   2408  CB  PHE A 151       0.837 -14.532  -8.009  1.00  0.85
ATOM   2409  CG  PHE A 151       2.085 -15.365  -7.943  1.00  0.85
ATOM   2410  CD1 PHE A 151       3.201 -15.030  -8.695  1.00  0.85
ATOM   2411  CD2 PHE A 151       2.146 -16.486  -7.129  1.00  0.85
ATOM   2412  CE1 PHE A 151       4.350 -15.797  -8.634  1.00  0.85
ATOM   2413  CE2 PHE A 151       3.293 -17.254  -7.067  1.00  0.85
ATOM   2414  CZ  PHE A 151       4.395 -16.909  -7.820  1.00  0.85
ATOM   2415  H   PHE A 151      -1.138 -12.999  -7.793  1.00  0.85
ATOM   2416  HA  PHE A 151       0.439 -14.412  -5.893  1.00  0.85
ATOM   2417 1HB  PHE A 151      -0.004 -15.194  -8.208  1.00  0.85
ATOM   2418 2HB  PHE A 151       0.927 -13.852  -8.857  1.00  0.85
ATOM   2419 1HD  PHE A 151       3.165 -14.151  -9.338  1.00  0.85
ATOM   2420 2HD  PHE A 151       1.274 -16.759  -6.533  1.00  0.85
ATOM   2421 1HE  PHE A 151       5.220 -15.522  -9.231  1.00  0.85
ATOM   2422 2HE  PHE A 151       3.327 -18.133  -6.423  1.00  0.85
ATOM   2423  HZ  PHE A 151       5.300 -17.514  -7.772  1.00  0.85
ATOM   2424  N   GLY A 152       1.911 -11.716  -7.170  1.00  0.89
ATOM   2425  CA  GLY A 152       2.988 -10.763  -6.928  1.00  0.89
ATOM   2426  C   GLY A 152       2.905 -10.184  -5.522  1.00  0.89
ATOM   2427  O   GLY A 152       3.910 -10.093  -4.817  1.00  0.89
ATOM   2428  H   GLY A 152       1.247 -11.531  -7.909  1.00  0.89
ATOM   2429 1HA  GLY A 152       3.949 -11.258  -7.066  1.00  0.89
ATOM   2430 2HA  GLY A 152       2.933  -9.959  -7.661  1.00  0.89
ATOM   2431  N   ASP A 153       1.707  -9.828  -5.098  1.00  0.85
ATOM   2432  CA  ASP A 153       1.513  -9.288  -3.758  1.00  0.85
ATOM   2433  C   ASP A 153       1.869 -10.316  -2.692  1.00  0.85
ATOM   2434  O   ASP A 153       2.518  -9.993  -1.697  1.00  0.85
ATOM   2435  CB  ASP A 153       0.068  -8.820  -3.567  1.00  0.85
ATOM   2436  CG  ASP A 153      -0.258  -7.518  -4.285  1.00  0.85
ATOM   2437  OD1 ASP A 153      -1.418  -7.203  -4.406  1.00  0.85
ATOM   2438  OD2 ASP A 153       0.656  -6.850  -4.706  1.00  0.85
ATOM   2439  H   ASP A 153       0.914  -9.902  -5.718  1.00  0.85
ATOM   2440  HA  ASP A 153       2.186  -8.439  -3.626  1.00  0.85
ATOM   2441 1HB  ASP A 153      -0.607  -9.597  -3.929  1.00  0.85
ATOM   2442 2HB  ASP A 153      -0.125  -8.689  -2.502  1.00  0.85
ATOM   2443  N   GLY A 154       1.404 -11.533  -2.970  1.00  0.89
ATOM   2444  CA  GLY A 154       1.693 -12.602  -2.021  1.00  0.89
ATOM   2445  C   GLY A 154       3.193 -12.838  -1.898  1.00  0.89
ATOM   2446  O   GLY A 154       3.709 -13.055  -0.801  1.00  0.89
ATOM   2447  H   GLY A 154       0.879 -11.746  -3.805  1.00  0.89
ATOM   2448 1HA  GLY A 154       1.280 -12.344  -1.045  1.00  0.89
ATOM   2449 2HA  GLY A 154       1.202 -13.518  -2.345  1.00  0.89
ATOM   2450  N   LEU A 155       3.875 -12.850  -3.057  1.00  0.86
ATOM   2451  CA  LEU A 155       5.319 -13.046  -3.032  1.00  0.86
ATOM   2452  C   LEU A 155       6.013 -11.937  -2.248  1.00  0.86
ATOM   2453  O   LEU A 155       6.902 -12.199  -1.438  1.00  0.86
ATOM   2454  CB  LEU A 155       5.857 -13.116  -4.467  1.00  0.86
ATOM   2455  CG  LEU A 155       7.356 -13.399  -4.630  1.00  0.86
ATOM   2456  CD1 LEU A 155       7.663 -14.807  -4.140  1.00  0.86
ATOM   2457  CD2 LEU A 155       7.749 -13.231  -6.090  1.00  0.86
ATOM   2458  H   LEU A 155       3.414 -12.699  -3.943  1.00  0.86
ATOM   2459  HA  LEU A 155       5.531 -13.996  -2.544  1.00  0.86
ATOM   2460 1HB  LEU A 155       5.313 -13.898  -4.994  1.00  0.86
ATOM   2461 2HB  LEU A 155       5.645 -12.164  -4.954  1.00  0.86
ATOM   2462  HG  LEU A 155       7.927 -12.701  -4.018  1.00  0.86
ATOM   2463 1HD1 LEU A 155       8.728 -15.009  -4.256  1.00  0.86
ATOM   2464 2HD1 LEU A 155       7.391 -14.894  -3.088  1.00  0.86
ATOM   2465 3HD1 LEU A 155       7.092 -15.528  -4.724  1.00  0.86
ATOM   2466 1HD2 LEU A 155       8.814 -13.431  -6.206  1.00  0.86
ATOM   2467 2HD2 LEU A 155       7.179 -13.929  -6.703  1.00  0.86
ATOM   2468 3HD2 LEU A 155       7.535 -12.211  -6.409  1.00  0.86
ATOM   2469  N   PHE A 156       5.593 -10.708  -2.531  1.00  0.84
ATOM   2470  CA  PHE A 156       6.150  -9.570  -1.809  1.00  0.84
ATOM   2471  C   PHE A 156       5.980  -9.736  -0.304  1.00  0.84
ATOM   2472  O   PHE A 156       6.937  -9.600   0.457  1.00  0.84
ATOM   2473  CB  PHE A 156       5.433  -8.307  -2.289  1.00  0.84
ATOM   2474  CG  PHE A 156       5.871  -7.046  -1.601  1.00  0.84
ATOM   2475  CD1 PHE A 156       5.153  -6.539  -0.528  1.00  0.84
ATOM   2476  CD2 PHE A 156       7.001  -6.364  -2.026  1.00  0.84
ATOM   2477  CE1 PHE A 156       5.556  -5.378   0.105  1.00  0.84
ATOM   2478  CE2 PHE A 156       7.406  -5.203  -1.394  1.00  0.84
ATOM   2479  CZ  PHE A 156       6.683  -4.710  -0.328  1.00  0.84
ATOM   2480  H   PHE A 156       4.852 -10.551  -3.200  1.00  0.84
ATOM   2481  HA  PHE A 156       7.219  -9.518  -2.017  1.00  0.84
ATOM   2482 1HB  PHE A 156       5.598  -8.186  -3.359  1.00  0.84
ATOM   2483 2HB  PHE A 156       4.359  -8.424  -2.135  1.00  0.84
ATOM   2484 1HD  PHE A 156       4.263  -7.067  -0.186  1.00  0.84
ATOM   2485 2HD  PHE A 156       7.573  -6.753  -2.869  1.00  0.84
ATOM   2486 1HE  PHE A 156       4.983  -4.991   0.947  1.00  0.84
ATOM   2487 2HE  PHE A 156       8.296  -4.677  -1.738  1.00  0.84
ATOM   2488  HZ  PHE A 156       7.000  -3.796   0.171  1.00  0.84
ATOM   2489  N   LEU A 157       4.812 -10.039   0.117  1.00  0.87
ATOM   2490  CA  LEU A 157       4.505 -10.156   1.538  1.00  0.87
ATOM   2491  C   LEU A 157       5.215 -11.353   2.160  1.00  0.87
ATOM   2492  O   LEU A 157       5.704 -11.281   3.287  1.00  0.87
ATOM   2493  CB  LEU A 157       2.989 -10.246   1.751  1.00  0.87
ATOM   2494  CG  LEU A 157       2.201  -8.989   1.362  1.00  0.87
ATOM   2495  CD1 LEU A 157       0.709  -9.284   1.426  1.00  0.87
ATOM   2496  CD2 LEU A 157       2.573  -7.848   2.298  1.00  0.87
ATOM   2497  H   LEU A 157       4.069 -10.150  -0.558  1.00  0.87
ATOM   2498  HA  LEU A 157       4.849  -9.253   2.041  1.00  0.87
ATOM   2499 1HB  LEU A 157       2.599 -11.076   1.163  1.00  0.87
ATOM   2500 2HB  LEU A 157       2.791 -10.449   2.803  1.00  0.87
ATOM   2501  HG  LEU A 157       2.443  -8.710   0.336  1.00  0.87
ATOM   2502 1HD1 LEU A 157       0.149  -8.390   1.150  1.00  0.87
ATOM   2503 2HD1 LEU A 157       0.468 -10.090   0.733  1.00  0.87
ATOM   2504 3HD1 LEU A 157       0.440  -9.581   2.439  1.00  0.87
ATOM   2505 1HD2 LEU A 157       2.014  -6.953   2.021  1.00  0.87
ATOM   2506 2HD2 LEU A 157       2.330  -8.124   3.324  1.00  0.87
ATOM   2507 3HD2 LEU A 157       3.641  -7.646   2.219  1.00  0.87
ATOM   2508  N   ALA A 158       5.270 -12.454   1.453  1.00  0.91
ATOM   2509  CA  ALA A 158       5.926 -13.644   1.982  1.00  0.91
ATOM   2510  C   ALA A 158       7.414 -13.402   2.201  1.00  0.91
ATOM   2511  O   ALA A 158       7.977 -13.815   3.215  1.00  0.91
ATOM   2512  CB  ALA A 158       5.687 -14.833   1.062  1.00  0.91
ATOM   2513  H   ALA A 158       4.853 -12.490   0.533  1.00  0.91
ATOM   2514  HA  ALA A 158       5.479 -13.875   2.949  1.00  0.91
ATOM   2515 1HB  ALA A 158       6.176 -15.716   1.474  1.00  0.91
ATOM   2516 2HB  ALA A 158       4.617 -15.018   0.976  1.00  0.91
ATOM   2517 3HB  ALA A 158       6.098 -14.618   0.077  1.00  0.91
ATOM   2518  N   LEU A 159       8.062 -12.723   1.247  1.00  0.91
ATOM   2519  CA  LEU A 159       9.476 -12.411   1.415  1.00  0.91
ATOM   2520  C   LEU A 159       9.696 -11.463   2.590  1.00  0.91
ATOM   2521  O   LEU A 159      10.640 -11.625   3.363  1.00  0.91
ATOM   2522  CB  LEU A 159      10.053 -11.819   0.123  1.00  0.91
ATOM   2523  CG  LEU A 159      10.242 -12.813  -1.030  1.00  0.91
ATOM   2524  CD1 LEU A 159      10.570 -12.053  -2.307  1.00  0.91
ATOM   2525  CD2 LEU A 159      11.350 -13.795  -0.678  1.00  0.91
ATOM   2526  H   LEU A 159       7.592 -12.435   0.400  1.00  0.91
ATOM   2527  HA  LEU A 159      10.013 -13.338   1.617  1.00  0.91
ATOM   2528 1HB  LEU A 159       9.390 -11.030  -0.226  1.00  0.91
ATOM   2529 2HB  LEU A 159      11.025 -11.379   0.344  1.00  0.91
ATOM   2530  HG  LEU A 159       9.313 -13.359  -1.196  1.00  0.91
ATOM   2531 1HD1 LEU A 159      10.705 -12.760  -3.127  1.00  0.91
ATOM   2532 2HD1 LEU A 159       9.753 -11.373  -2.546  1.00  0.91
ATOM   2533 3HD1 LEU A 159      11.488 -11.483  -2.166  1.00  0.91
ATOM   2534 1HD2 LEU A 159      11.484 -14.502  -1.497  1.00  0.91
ATOM   2535 2HD2 LEU A 159      12.280 -13.250  -0.512  1.00  0.91
ATOM   2536 3HD2 LEU A 159      11.081 -14.337   0.229  1.00  0.91
ATOM   2537  N   ALA A 160       8.776 -10.469   2.703  1.00  0.93
ATOM   2538  CA  ALA A 160       8.887  -9.544   3.825  1.00  0.93
ATOM   2539  C   ALA A 160       8.696 -10.265   5.154  1.00  0.93
ATOM   2540  O   ALA A 160       9.432 -10.028   6.111  1.00  0.93
ATOM   2541  CB  ALA A 160       7.901  -8.396   3.672  1.00  0.93
ATOM   2542  H   ALA A 160       8.034 -10.338   2.030  1.00  0.93
ATOM   2543  HA  ALA A 160       9.891  -9.121   3.817  1.00  0.93
ATOM   2544 1HB  ALA A 160       8.005  -7.712   4.514  1.00  0.93
ATOM   2545 2HB  ALA A 160       8.106  -7.862   2.744  1.00  0.93
ATOM   2546 3HB  ALA A 160       6.886  -8.789   3.648  1.00  0.93
ATOM   2547  N   GLU A 161       7.758 -11.141   5.223  1.00  0.82
ATOM   2548  CA  GLU A 161       7.504 -11.883   6.453  1.00  0.82
ATOM   2549  C   GLU A 161       8.697 -12.753   6.827  1.00  0.82
ATOM   2550  O   GLU A 161       9.093 -12.813   7.991  1.00  0.82
ATOM   2551  CB  GLU A 161       6.245 -12.745   6.337  1.00  0.82
ATOM   2552  CG  GLU A 161       4.968 -11.923   6.442  1.00  0.82
ATOM   2553  CD  GLU A 161       3.724 -12.764   6.374  1.00  0.82
ATOM   2554  OE1 GLU A 161       2.654 -12.219   6.501  1.00  0.82
ATOM   2555  OE2 GLU A 161       3.844 -13.953   6.195  1.00  0.82
ATOM   2556  H   GLU A 161       7.180 -11.317   4.414  1.00  0.82
ATOM   2557  HA  GLU A 161       7.342 -11.169   7.260  1.00  0.82
ATOM   2558 1HB  GLU A 161       6.228 -13.270   5.382  1.00  0.82
ATOM   2559 2HB  GLU A 161       6.224 -13.497   7.125  1.00  0.82
ATOM   2560 1HG  GLU A 161       4.966 -11.393   7.395  1.00  0.82
ATOM   2561 2HG  GLU A 161       4.939 -11.209   5.618  1.00  0.82
ATOM   2562  N   THR A 162       9.206 -13.472   5.815  1.00  0.92
ATOM   2563  CA  THR A 162      10.373 -14.309   6.072  1.00  0.92
ATOM   2564  C   THR A 162      11.545 -13.478   6.578  1.00  0.92
ATOM   2565  O   THR A 162      12.219 -13.858   7.536  1.00  0.92
ATOM   2566  CB  THR A 162      10.766 -15.069   4.792  1.00  0.92
ATOM   2567  OG1 THR A 162       9.663 -15.880   4.365  1.00  0.92
ATOM   2568  CG2 THR A 162      11.975 -15.957   5.045  1.00  0.92
ATOM   2569  H   THR A 162       8.845 -13.406   4.875  1.00  0.92
ATOM   2570  HG1 THR A 162       9.122 -15.383   3.747  1.00  0.92
ATOM   2571  HA  THR A 162      10.116 -15.034   6.844  1.00  0.92
ATOM   2572  HB  THR A 162      11.004 -14.358   4.002  1.00  0.92
ATOM   2573 1HG2 THR A 162      12.234 -16.488   4.130  1.00  0.92
ATOM   2574 2HG2 THR A 162      12.819 -15.342   5.359  1.00  0.92
ATOM   2575 3HG2 THR A 162      11.740 -16.677   5.828  1.00  0.92
ATOM   2576  N   THR A 163      11.744 -12.306   5.948  1.00  0.94
ATOM   2577  CA  THR A 163      12.814 -11.411   6.373  1.00  0.94
ATOM   2578  C   THR A 163      12.601 -10.938   7.805  1.00  0.94
ATOM   2579  O   THR A 163      13.530 -10.936   8.613  1.00  0.94
ATOM   2580  CB  THR A 163      12.908 -10.208   5.417  1.00  0.94
ATOM   2581  OG1 THR A 163      13.108 -10.676   4.077  1.00  0.94
ATOM   2582  CG2 THR A 163      14.064  -9.301   5.811  1.00  0.94
ATOM   2583  H   THR A 163      11.150 -12.033   5.179  1.00  0.94
ATOM   2584  HG1 THR A 163      12.260 -10.895   3.685  1.00  0.94
ATOM   2585  HA  THR A 163      13.757 -11.958   6.336  1.00  0.94
ATOM   2586  HB  THR A 163      11.979  -9.639   5.454  1.00  0.94
ATOM   2587 1HG2 THR A 163      14.115  -8.457   5.123  1.00  0.94
ATOM   2588 2HG2 THR A 163      13.909  -8.933   6.826  1.00  0.94
ATOM   2589 3HG2 THR A 163      14.997  -9.861   5.767  1.00  0.94
ATOM   2590  N   MET A 164      11.375 -10.568   8.149  1.00  0.91
ATOM   2591  CA  MET A 164      11.052 -10.093   9.489  1.00  0.91
ATOM   2592  C   MET A 164      11.253 -11.191  10.526  1.00  0.91
ATOM   2593  O   MET A 164      11.726 -10.934  11.633  1.00  0.91
ATOM   2594  CB  MET A 164       9.626  -9.549   9.534  1.00  0.91
ATOM   2595  CG  MET A 164       9.474  -8.235   8.781  1.00  0.91
ATOM   2596  SD  MET A 164       7.809  -7.551   8.903  1.00  0.91
ATOM   2597  CE  MET A 164       6.929  -8.600   7.749  1.00  0.91
ATOM   2598  H   MET A 164      10.640 -10.630   7.459  1.00  0.91
ATOM   2599  HA  MET A 164      11.728  -9.276   9.739  1.00  0.91
ATOM   2600 1HB  MET A 164       8.933 -10.266   9.096  1.00  0.91
ATOM   2601 2HB  MET A 164       9.315  -9.381  10.566  1.00  0.91
ATOM   2602 1HG  MET A 164      10.177  -7.504   9.180  1.00  0.91
ATOM   2603 2HG  MET A 164       9.707  -8.390   7.727  1.00  0.91
ATOM   2604 1HE  MET A 164       5.573  -8.275   7.639  1.00  0.91
ATOM   2605 2HE  MET A 164       7.076  -8.444   6.699  1.00  0.91
ATOM   2606 3HE  MET A 164       6.682  -9.628   7.969  1.00  0.91
ATOM   2607  N   ASP A 165      10.886 -12.410  10.180  1.00  0.88
ATOM   2608  CA  ASP A 165      11.074 -13.524  11.102  1.00  0.88
ATOM   2609  C   ASP A 165      12.549 -13.730  11.424  1.00  0.88
ATOM   2610  O   ASP A 165      12.923 -13.895  12.585  1.00  0.88
ATOM   2611  CB  ASP A 165      10.476 -14.808  10.521  1.00  0.88
ATOM   2612  CG  ASP A 165       8.954 -14.807  10.494  1.00  0.88
ATOM   2613  OD1 ASP A 165       8.389 -15.681   9.881  1.00  0.88
ATOM   2614  OD2 ASP A 165       8.370 -13.931  11.086  1.00  0.88
ATOM   2615  H   ASP A 165      10.496 -12.589   9.265  1.00  0.88
ATOM   2616  HA  ASP A 165      10.568 -13.286  12.039  1.00  0.88
ATOM   2617 1HB  ASP A 165      10.843 -14.947   9.504  1.00  0.88
ATOM   2618 2HB  ASP A 165      10.814 -15.661  11.110  1.00  0.88
ATOM   2619  N   PHE A 166      13.374 -13.621  10.388  1.00  0.86
ATOM   2620  CA  PHE A 166      14.807 -13.783  10.605  1.00  0.86
ATOM   2621  C   PHE A 166      15.382 -12.610  11.388  1.00  0.86
ATOM   2622  O   PHE A 166      16.228 -12.790  12.264  1.00  0.86
ATOM   2623  CB  PHE A 166      15.545 -13.959   9.276  1.00  0.86
ATOM   2624  CG  PHE A 166      15.438 -15.351   8.722  1.00  0.86
ATOM   2625  CD1 PHE A 166      15.500 -15.575   7.354  1.00  0.86
ATOM   2626  CD2 PHE A 166      15.274 -16.439   9.565  1.00  0.86
ATOM   2627  CE1 PHE A 166      15.402 -16.855   6.843  1.00  0.86
ATOM   2628  CE2 PHE A 166      15.175 -17.719   9.057  1.00  0.86
ATOM   2629  CZ  PHE A 166      15.239 -17.927   7.695  1.00  0.86
ATOM   2630  H   PHE A 166      13.031 -13.483   9.448  1.00  0.86
ATOM   2631  HA  PHE A 166      14.968 -14.685  11.195  1.00  0.86
ATOM   2632 1HB  PHE A 166      15.145 -13.266   8.537  1.00  0.86
ATOM   2633 2HB  PHE A 166      16.602 -13.725   9.406  1.00  0.86
ATOM   2634 1HD  PHE A 166      15.629 -14.727   6.682  1.00  0.86
ATOM   2635 2HD  PHE A 166      15.223 -16.274  10.642  1.00  0.86
ATOM   2636 1HE  PHE A 166      15.453 -17.017   5.767  1.00  0.86
ATOM   2637 2HE  PHE A 166      15.046 -18.566   9.731  1.00  0.86
ATOM   2638  HZ  PHE A 166      15.161 -18.937   7.293  1.00  0.86
ATOM   2639  N   ALA A 167      14.924 -11.431  11.023  1.00  0.93
ATOM   2640  CA  ALA A 167      15.415 -10.247  11.717  1.00  0.93
ATOM   2641  C   ALA A 167      15.022 -10.268  13.189  1.00  0.93
ATOM   2642  O   ALA A 167      15.787  -9.835  14.051  1.00  0.93
ATOM   2643  CB  ALA A 167      14.913  -8.982  11.037  1.00  0.93
ATOM   2644  H   ALA A 167      14.245 -11.321  10.283  1.00  0.93
ATOM   2645  HA  ALA A 167      16.504 -10.250  11.662  1.00  0.93
ATOM   2646 1HB  ALA A 167      15.295  -8.108  11.565  1.00  0.93
ATOM   2647 2HB  ALA A 167      15.260  -8.961  10.004  1.00  0.93
ATOM   2648 3HB  ALA A 167      13.824  -8.968  11.054  1.00  0.93
ATOM   2649  N   ALA A 168      13.853 -10.832  13.485  1.00  0.92
ATOM   2650  CA  ALA A 168      13.394 -10.934  14.865  1.00  0.92
ATOM   2651  C   ALA A 168      14.159 -12.012  15.622  1.00  0.92
ATOM   2652  O   ALA A 168      14.478 -11.850  16.800  1.00  0.92
ATOM   2653  CB  ALA A 168      11.895 -11.192  14.912  1.00  0.92
ATOM   2654  H   ALA A 168      13.230 -11.105  12.738  1.00  0.92
ATOM   2655  HA  ALA A 168      13.586  -9.980  15.358  1.00  0.92
ATOM   2656 1HB  ALA A 168      11.569 -11.259  15.950  1.00  0.92
ATOM   2657 2HB  ALA A 168      11.369 -10.375  14.419  1.00  0.92
ATOM   2658 3HB  ALA A 168      11.671 -12.127  14.401  1.00  0.92
ATOM   2659  N   ARG A 169      14.584 -13.045  14.964  1.00  0.82
ATOM   2660  CA  ARG A 169      15.310 -14.143  15.591  1.00  0.82
ATOM   2661  C   ARG A 169      16.752 -13.752  15.887  1.00  0.82
ATOM   2662  O   ARG A 169      17.333 -14.190  16.879  1.00  0.82
ATOM   2663  CB  ARG A 169      15.267 -15.388  14.717  1.00  0.82
ATOM   2664  CG  ARG A 169      13.916 -16.086  14.743  1.00  0.82
ATOM   2665  CD  ARG A 169      13.957 -17.389  14.031  1.00  0.82
ATOM   2666  NE  ARG A 169      14.297 -17.229  12.627  1.00  0.82
ATOM   2667  CZ  ARG A 169      14.046 -18.143  11.670  1.00  0.82
ATOM   2668  NH1 ARG A 169      13.454 -19.275  11.982  1.00  0.82
ATOM   2669  NH2 ARG A 169      14.395 -17.903  10.418  1.00  0.82
ATOM   2670  H   ARG A 169      14.342 -13.109  13.986  1.00  0.82
ATOM   2671  HA  ARG A 169      14.818 -14.391  16.531  1.00  0.82
ATOM   2672 1HB  ARG A 169      15.486 -15.133  13.681  1.00  0.82
ATOM   2673 2HB  ARG A 169      16.017 -16.108  15.043  1.00  0.82
ATOM   2674 1HG  ARG A 169      13.621 -16.269  15.776  1.00  0.82
ATOM   2675 2HG  ARG A 169      13.170 -15.454  14.259  1.00  0.82
ATOM   2676 1HD  ARG A 169      14.707 -18.031  14.492  1.00  0.82
ATOM   2677 2HD  ARG A 169      12.981 -17.868  14.093  1.00  0.82
ATOM   2678  HE  ARG A 169      14.754 -16.370  12.348  1.00  0.82
ATOM   2679 1HH1 ARG A 169      13.188 -19.459  12.938  1.00  0.82
ATOM   2680 2HH1 ARG A 169      13.266 -19.961  11.265  1.00  0.82
ATOM   2681 1HH2 ARG A 169      14.850 -17.033  10.179  1.00  0.82
ATOM   2682 2HH2 ARG A 169      14.207 -18.588   9.702  1.00  0.82
ATOM   2683  N   ASP A 170      17.180 -12.885  15.043  1.00  0.91
ATOM   2684  CA  ASP A 170      18.572 -12.476  15.185  1.00  0.91
ATOM   2685  C   ASP A 170      18.738 -10.985  14.920  1.00  0.91
ATOM   2686  O   ASP A 170      19.171 -10.580  13.841  1.00  0.91
ATOM   2687  CB  ASP A 170      19.418 -13.300  14.211  1.00  0.91
ATOM   2688  CG  ASP A 170      20.908 -13.068  14.427  1.00  0.91
ATOM   2689  OD1 ASP A 170      21.689 -13.652  13.714  1.00  0.91
ATOM   2690  OD2 ASP A 170      21.250 -12.309  15.302  1.00  0.91
ATOM   2691  H   ASP A 170      16.651 -12.561  14.246  1.00  0.91
ATOM   2692  HA  ASP A 170      18.883 -12.657  16.215  1.00  0.91
ATOM   2693 1HB  ASP A 170      19.208 -14.362  14.338  1.00  0.91
ATOM   2694 2HB  ASP A 170      19.170 -13.037  13.183  1.00  0.91
ATOM   2695  N   PRO A 171      18.388 -10.146  15.905  1.00  0.92
ATOM   2696  CA  PRO A 171      18.392  -8.702  15.706  1.00  0.92
ATOM   2697  C   PRO A 171      19.787  -8.197  15.358  1.00  0.92
ATOM   2698  O   PRO A 171      19.938  -7.204  14.646  1.00  0.92
ATOM   2699  CB  PRO A 171      17.905  -8.146  17.048  1.00  0.92
ATOM   2700  CG  PRO A 171      17.069  -9.233  17.633  1.00  0.92
ATOM   2701  CD  PRO A 171      17.740 -10.504  17.186  1.00  0.92
ATOM   2702  HA  PRO A 171      17.678  -8.444  14.911  1.00  0.92
ATOM   2703 1HB  PRO A 171      18.771  -7.888  17.677  1.00  0.92
ATOM   2704 2HB  PRO A 171      17.341  -7.217  16.880  1.00  0.92
ATOM   2705 1HG  PRO A 171      17.032  -9.136  18.728  1.00  0.92
ATOM   2706 2HG  PRO A 171      16.033  -9.151  17.273  1.00  0.92
ATOM   2707 1HD  PRO A 171      18.830 -10.364  17.145  1.00  0.92
ATOM   2708 2HD  PRO A 171      17.551 -11.309  17.911  1.00  0.92
ATOM   2709  N   ALA A 172      20.853  -8.857  15.773  1.00  0.93
ATOM   2710  CA  ALA A 172      22.209  -8.421  15.458  1.00  0.93
ATOM   2711  C   ALA A 172      22.483  -8.510  13.962  1.00  0.93
ATOM   2712  O   ALA A 172      23.290  -7.754  13.423  1.00  0.93
ATOM   2713  CB  ALA A 172      23.226  -9.230  16.249  1.00  0.93
ATOM   2714  H   ALA A 172      20.721  -9.698  16.317  1.00  0.93
ATOM   2715  HA  ALA A 172      22.305  -7.376  15.754  1.00  0.93
ATOM   2716 1HB  ALA A 172      24.232  -8.887  16.006  1.00  0.93
ATOM   2717 2HB  ALA A 172      23.045  -9.098  17.316  1.00  0.93
ATOM   2718 3HB  ALA A 172      23.131 -10.284  15.993  1.00  0.93
ATOM   2719  N   ARG A 173      21.768  -9.410  13.258  1.00  0.88
ATOM   2720  CA  ARG A 173      21.993  -9.583  11.828  1.00  0.88
ATOM   2721  C   ARG A 173      20.822  -9.044  11.016  1.00  0.88
ATOM   2722  O   ARG A 173      20.687  -9.343   9.829  1.00  0.88
ATOM   2723  CB  ARG A 173      22.213 -11.050  11.490  1.00  0.88
ATOM   2724  CG  ARG A 173      23.508 -11.613  12.055  1.00  0.88
ATOM   2725  CD  ARG A 173      23.684 -13.045  11.703  1.00  0.88
ATOM   2726  NE  ARG A 173      23.823 -13.238  10.268  1.00  0.88
ATOM   2727  CZ  ARG A 173      23.772 -14.433   9.648  1.00  0.88
ATOM   2728  NH1 ARG A 173      23.585 -15.529  10.349  1.00  0.88
ATOM   2729  NH2 ARG A 173      23.910 -14.503   8.336  1.00  0.88
ATOM   2730  H   ARG A 173      21.182 -10.071  13.747  1.00  0.88
ATOM   2731  HA  ARG A 173      22.891  -9.031  11.550  1.00  0.88
ATOM   2732 1HB  ARG A 173      21.394 -11.653  11.880  1.00  0.88
ATOM   2733 2HB  ARG A 173      22.236 -11.190  10.409  1.00  0.88
ATOM   2734 1HG  ARG A 173      24.353 -11.054  11.652  1.00  0.88
ATOM   2735 2HG  ARG A 173      23.499 -11.525  13.142  1.00  0.88
ATOM   2736 1HD  ARG A 173      24.580 -13.431  12.187  1.00  0.88
ATOM   2737 2HD  ARG A 173      22.817 -13.611  12.040  1.00  0.88
ATOM   2738  HE  ARG A 173      23.969 -12.417   9.695  1.00  0.88
ATOM   2739 1HH1 ARG A 173      23.479 -15.475  11.352  1.00  0.88
ATOM   2740 2HH1 ARG A 173      23.547 -16.424   9.884  1.00  0.88
ATOM   2741 1HH2 ARG A 173      24.054 -13.660   7.797  1.00  0.88
ATOM   2742 2HH2 ARG A 173      23.872 -15.398   7.871  1.00  0.88
ATOM   2743  N   ALA A 174      19.978  -8.204  11.663  1.00  0.94
ATOM   2744  CA  ALA A 174      18.779  -7.710  10.996  1.00  0.94
ATOM   2745  C   ALA A 174      19.129  -6.954   9.721  1.00  0.94
ATOM   2746  O   ALA A 174      18.491  -7.137   8.684  1.00  0.94
ATOM   2747  CB  ALA A 174      17.973  -6.852  11.961  1.00  0.94
ATOM   2748  H   ALA A 174      20.179  -7.897  12.604  1.00  0.94
ATOM   2749  HA  ALA A 174      18.168  -8.569  10.719  1.00  0.94
ATOM   2750 1HB  ALA A 174      17.073  -6.491  11.463  1.00  0.94
ATOM   2751 2HB  ALA A 174      17.694  -7.446  12.831  1.00  0.94
ATOM   2752 3HB  ALA A 174      18.575  -6.003  12.281  1.00  0.94
ATOM   2753  N   GLY A 175      20.199  -6.144   9.730  1.00  0.94
ATOM   2754  CA  GLY A 175      20.574  -5.368   8.554  1.00  0.94
ATOM   2755  C   GLY A 175      20.940  -6.277   7.388  1.00  0.94
ATOM   2756  O   GLY A 175      20.563  -6.018   6.245  1.00  0.94
ATOM   2757  H   GLY A 175      20.756  -6.067  10.569  1.00  0.94
ATOM   2758 1HA  GLY A 175      19.747  -4.718   8.268  1.00  0.94
ATOM   2759 2HA  GLY A 175      21.419  -4.725   8.797  1.00  0.94
ATOM   2760  N   GLU A 176      21.692  -7.309   7.688  1.00  0.87
ATOM   2761  CA  GLU A 176      22.078  -8.253   6.646  1.00  0.87
ATOM   2762  C   GLU A 176      20.860  -8.961   6.066  1.00  0.87
ATOM   2763  O   GLU A 176      20.734  -9.104   4.849  1.00  0.87
ATOM   2764  CB  GLU A 176      23.062  -9.268   7.230  1.00  0.87
ATOM   2765  CG  GLU A 176      23.564 -10.295   6.225  1.00  0.87
ATOM   2766  CD  GLU A 176      24.533 -11.276   6.824  1.00  0.87
ATOM   2767  OE1 GLU A 176      24.942 -12.176   6.132  1.00  0.87
ATOM   2768  OE2 GLU A 176      24.865 -11.123   7.976  1.00  0.87
ATOM   2769  H   GLU A 176      22.033  -7.449   8.629  1.00  0.87
ATOM   2770  HA  GLU A 176      22.561  -7.700   5.841  1.00  0.87
ATOM   2771 1HB  GLU A 176      23.929  -8.747   7.636  1.00  0.87
ATOM   2772 2HB  GLU A 176      22.590  -9.807   8.051  1.00  0.87
ATOM   2773 1HG  GLU A 176      22.712 -10.856   5.838  1.00  0.87
ATOM   2774 2HG  GLU A 176      24.069  -9.776   5.411  1.00  0.87
ATOM   2775  N   TYR A 177      19.924  -9.425   6.907  1.00  0.91
ATOM   2776  CA  TYR A 177      18.723 -10.116   6.452  1.00  0.91
ATOM   2777  C   TYR A 177      17.848  -9.200   5.606  1.00  0.91
ATOM   2778  O   TYR A 177      17.274  -9.627   4.604  1.00  0.91
ATOM   2779  CB  TYR A 177      17.922 -10.661   7.636  1.00  0.91
ATOM   2780  CG  TYR A 177      18.597 -11.794   8.377  1.00  0.91
ATOM   2781  CD1 TYR A 177      18.465 -11.898   9.754  1.00  0.91
ATOM   2782  CD2 TYR A 177      19.347 -12.728   7.680  1.00  0.91
ATOM   2783  CE1 TYR A 177      19.081 -12.933  10.431  1.00  0.91
ATOM   2784  CE2 TYR A 177      19.964 -13.763   8.357  1.00  0.91
ATOM   2785  CZ  TYR A 177      19.830 -13.865   9.731  1.00  0.91
ATOM   2786  OH  TYR A 177      20.444 -14.895  10.405  1.00  0.91
ATOM   2787  H   TYR A 177      20.058  -9.271   7.897  1.00  0.91
ATOM   2788  HA  TYR A 177      19.024 -10.957   5.826  1.00  0.91
ATOM   2789 1HB  TYR A 177      17.736  -9.853   8.346  1.00  0.91
ATOM   2790 2HB  TYR A 177      16.954 -11.015   7.282  1.00  0.91
ATOM   2791 1HD  TYR A 177      17.875 -11.164  10.302  1.00  0.91
ATOM   2792 1HE  TYR A 177      18.978 -13.015  11.512  1.00  0.91
ATOM   2793 2HE  TYR A 177      20.554 -14.498   7.808  1.00  0.91
ATOM   2794 2HD  TYR A 177      19.451 -12.646   6.598  1.00  0.91
ATOM   2795  HH  TYR A 177      19.852 -15.650  10.442  1.00  0.91
ATOM   2796  N   ILE A 178      17.730  -8.000   6.067  1.00  0.93
ATOM   2797  CA  ILE A 178      16.921  -7.045   5.318  1.00  0.93
ATOM   2798  C   ILE A 178      17.512  -6.787   3.938  1.00  0.93
ATOM   2799  O   ILE A 178      16.797  -6.794   2.935  1.00  0.93
ATOM   2800  CB  ILE A 178      16.782  -5.730   6.106  1.00  0.93
ATOM   2801  CG1 ILE A 178      15.970  -5.956   7.384  1.00  0.93
ATOM   2802  CG2 ILE A 178      16.133  -4.659   5.242  1.00  0.93
ATOM   2803  CD1 ILE A 178      16.012  -4.793   8.349  1.00  0.93
ATOM   2804  H   ILE A 178      18.191  -7.697   6.913  1.00  0.93
ATOM   2805  HA  ILE A 178      15.924  -7.463   5.190  1.00  0.93
ATOM   2806  HB  ILE A 178      17.767  -5.385   6.416  1.00  0.93
ATOM   2807 1HG2 ILE A 178      16.042  -3.736   5.814  1.00  0.93
ATOM   2808 2HG2 ILE A 178      16.749  -4.480   4.362  1.00  0.93
ATOM   2809 3HG2 ILE A 178      15.143  -4.993   4.931  1.00  0.93
ATOM   2810 1HG1 ILE A 178      14.929  -6.146   7.125  1.00  0.93
ATOM   2811 2HG1 ILE A 178      16.344  -6.840   7.902  1.00  0.93
ATOM   2812 1HD1 ILE A 178      15.414  -5.028   9.229  1.00  0.93
ATOM   2813 2HD1 ILE A 178      17.044  -4.607   8.650  1.00  0.93
ATOM   2814 3HD1 ILE A 178      15.609  -3.904   7.864  1.00  0.93
ATOM   2815  N   ALA A 179      18.852  -6.586   3.887  1.00  0.94
ATOM   2816  CA  ALA A 179      19.504  -6.364   2.603  1.00  0.94
ATOM   2817  C   ALA A 179      19.325  -7.562   1.679  1.00  0.94
ATOM   2818  O   ALA A 179      19.013  -7.407   0.499  1.00  0.94
ATOM   2819  CB  ALA A 179      20.978  -6.051   2.816  1.00  0.94
ATOM   2820  H   ALA A 179      19.410  -6.585   4.729  1.00  0.94
ATOM   2821  HA  ALA A 179      19.034  -5.503   2.128  1.00  0.94
ATOM   2822 1HB  ALA A 179      21.458  -5.882   1.852  1.00  0.94
ATOM   2823 2HB  ALA A 179      21.074  -5.156   3.432  1.00  0.94
ATOM   2824 3HB  ALA A 179      21.458  -6.889   3.318  1.00  0.94
ATOM   2825  N   LEU A 180      19.550  -8.758   2.182  1.00  0.91
ATOM   2826  CA  LEU A 180      19.386  -9.971   1.389  1.00  0.91
ATOM   2827  C   LEU A 180      17.937 -10.152   0.952  1.00  0.91
ATOM   2828  O   LEU A 180      17.664 -10.528  -0.188  1.00  0.91
ATOM   2829  CB  LEU A 180      19.857 -11.197   2.181  1.00  0.91
ATOM   2830  CG  LEU A 180      21.369 -11.319   2.411  1.00  0.91
ATOM   2831  CD1 LEU A 180      21.634 -12.322   3.525  1.00  0.91
ATOM   2832  CD2 LEU A 180      22.046 -11.747   1.118  1.00  0.91
ATOM   2833  H   LEU A 180      19.845  -8.836   3.145  1.00  0.91
ATOM   2834  HA  LEU A 180      20.006  -9.887   0.497  1.00  0.91
ATOM   2835 1HB  LEU A 180      19.374 -11.178   3.157  1.00  0.91
ATOM   2836 2HB  LEU A 180      19.528 -12.092   1.653  1.00  0.91
ATOM   2837  HG  LEU A 180      21.768 -10.355   2.728  1.00  0.91
ATOM   2838 1HD1 LEU A 180      22.708 -12.409   3.689  1.00  0.91
ATOM   2839 2HD1 LEU A 180      21.155 -11.981   4.443  1.00  0.91
ATOM   2840 3HD1 LEU A 180      21.230 -13.294   3.244  1.00  0.91
ATOM   2841 1HD2 LEU A 180      23.120 -11.834   1.281  1.00  0.91
ATOM   2842 2HD2 LEU A 180      21.648 -12.712   0.801  1.00  0.91
ATOM   2843 3HD2 LEU A 180      21.855 -11.004   0.344  1.00  0.91
ATOM   2844  N   GLY A 181      17.012  -9.906   1.875  1.00  0.94
ATOM   2845  CA  GLY A 181      15.594 -10.019   1.555  1.00  0.94
ATOM   2846  C   GLY A 181      15.205  -9.065   0.433  1.00  0.94
ATOM   2847  O   GLY A 181      14.468  -9.435  -0.481  1.00  0.94
ATOM   2848  H   GLY A 181      17.286  -9.599   2.797  1.00  0.94
ATOM   2849 1HA  GLY A 181      15.367 -11.044   1.262  1.00  0.94
ATOM   2850 2HA  GLY A 181      15.003  -9.801   2.444  1.00  0.94
ATOM   2851  N   PHE A 182      15.676  -7.829   0.536  1.00  0.90
ATOM   2852  CA  PHE A 182      15.397  -6.869  -0.526  1.00  0.90
ATOM   2853  C   PHE A 182      15.916  -7.367  -1.868  1.00  0.90
ATOM   2854  O   PHE A 182      15.216  -7.302  -2.879  1.00  0.90
ATOM   2855  CB  PHE A 182      16.009  -5.507  -0.194  1.00  0.90
ATOM   2856  CG  PHE A 182      16.032  -4.569  -1.366  1.00  0.90
ATOM   2857  CD1 PHE A 182      17.222  -4.278  -2.017  1.00  0.90
ATOM   2858  CD2 PHE A 182      14.865  -3.975  -1.822  1.00  0.90
ATOM   2859  CE1 PHE A 182      17.245  -3.414  -3.096  1.00  0.90
ATOM   2860  CE2 PHE A 182      14.884  -3.112  -2.900  1.00  0.90
ATOM   2861  CZ  PHE A 182      16.075  -2.831  -3.538  1.00  0.90
ATOM   2862  H   PHE A 182      16.234  -7.539   1.327  1.00  0.90
ATOM   2863  HA  PHE A 182      14.317  -6.753  -0.611  1.00  0.90
ATOM   2864 1HB  PHE A 182      15.446  -5.034   0.609  1.00  0.90
ATOM   2865 2HB  PHE A 182      17.034  -5.638   0.158  1.00  0.90
ATOM   2866 1HD  PHE A 182      18.146  -4.739  -1.667  1.00  0.90
ATOM   2867 2HD  PHE A 182      13.924  -4.197  -1.318  1.00  0.90
ATOM   2868 1HE  PHE A 182      18.187  -3.194  -3.598  1.00  0.90
ATOM   2869 2HE  PHE A 182      13.960  -2.652  -3.248  1.00  0.90
ATOM   2870  HZ  PHE A 182      16.092  -2.151  -4.388  1.00  0.90
ATOM   2871  N   GLU A 183      17.150  -7.809  -1.923  1.00  0.87
ATOM   2872  CA  GLU A 183      17.732  -8.288  -3.171  1.00  0.87
ATOM   2873  C   GLU A 183      16.922  -9.441  -3.750  1.00  0.87
ATOM   2874  O   GLU A 183      16.686  -9.503  -4.956  1.00  0.87
ATOM   2875  CB  GLU A 183      19.186  -8.710  -2.952  1.00  0.87
ATOM   2876  CG  GLU A 183      20.135  -7.557  -2.657  1.00  0.87
ATOM   2877  CD  GLU A 183      20.192  -6.547  -3.768  1.00  0.87
ATOM   2878  OE1 GLU A 183      20.721  -5.483  -3.552  1.00  0.87
ATOM   2879  OE2 GLU A 183      19.707  -6.840  -4.836  1.00  0.87
ATOM   2880  H   GLU A 183      17.670  -7.918  -1.064  1.00  0.87
ATOM   2881  HA  GLU A 183      17.720  -7.473  -3.894  1.00  0.87
ATOM   2882 1HB  GLU A 183      19.242  -9.411  -2.119  1.00  0.87
ATOM   2883 2HB  GLU A 183      19.554  -9.227  -3.839  1.00  0.87
ATOM   2884 1HG  GLU A 183      19.800  -7.047  -1.754  1.00  0.87
ATOM   2885 2HG  GLU A 183      21.139  -7.955  -2.510  1.00  0.87
ATOM   2886  N   ALA A 184      16.512 -10.347  -2.832  1.00  0.93
ATOM   2887  CA  ALA A 184      15.678 -11.458  -3.277  1.00  0.93
ATOM   2888  C   ALA A 184      14.368 -10.958  -3.873  1.00  0.93
ATOM   2889  O   ALA A 184      13.930 -11.434  -4.921  1.00  0.93
ATOM   2890  CB  ALA A 184      15.422 -12.416  -2.124  1.00  0.93
ATOM   2891  H   ALA A 184      16.752 -10.274  -1.854  1.00  0.93
ATOM   2892  HA  ALA A 184      16.217 -11.995  -4.057  1.00  0.93
ATOM   2893 1HB  ALA A 184      14.802 -13.244  -2.469  1.00  0.93
ATOM   2894 2HB  ALA A 184      16.372 -12.804  -1.755  1.00  0.93
ATOM   2895 3HB  ALA A 184      14.909 -11.890  -1.320  1.00  0.93
ATOM   2896  N   MET A 185      13.758 -10.013  -3.127  1.00  0.89
ATOM   2897  CA  MET A 185      12.518  -9.433  -3.627  1.00  0.89
ATOM   2898  C   MET A 185      12.731  -8.751  -4.972  1.00  0.89
ATOM   2899  O   MET A 185      11.973  -8.968  -5.917  1.00  0.89
ATOM   2900  CB  MET A 185      11.979  -8.431  -2.608  1.00  0.89
ATOM   2901  CG  MET A 185      10.708  -7.723  -3.056  1.00  0.89
ATOM   2902  SD  MET A 185      10.366  -6.235  -2.096  1.00  0.89
ATOM   2903  CE  MET A 185      11.619  -5.126  -2.732  1.00  0.89
ATOM   2904  H   MET A 185      14.120  -9.707  -2.235  1.00  0.89
ATOM   2905  HA  MET A 185      11.795 -10.235  -3.775  1.00  0.89
ATOM   2906 1HB  MET A 185      11.764  -8.939  -1.669  1.00  0.89
ATOM   2907 2HB  MET A 185      12.732  -7.669  -2.404  1.00  0.89
ATOM   2908 1HG  MET A 185      10.799  -7.442  -4.105  1.00  0.89
ATOM   2909 2HG  MET A 185       9.860  -8.399  -2.957  1.00  0.89
ATOM   2910 1HE  MET A 185      11.585  -3.861  -2.136  1.00  0.89
ATOM   2911 2HE  MET A 185      12.636  -5.269  -2.424  1.00  0.89
ATOM   2912 3HE  MET A 185      11.559  -4.682  -3.715  1.00  0.89
ATOM   2913  N   TRP A 186      13.710  -7.869  -5.001  1.00  0.85
ATOM   2914  CA  TRP A 186      13.997  -7.125  -6.222  1.00  0.85
ATOM   2915  C   TRP A 186      14.212  -8.065  -7.401  1.00  0.85
ATOM   2916  O   TRP A 186      13.652  -7.863  -8.479  1.00  0.85
ATOM   2917  CB  TRP A 186      15.234  -6.253  -5.998  1.00  0.85
ATOM   2918  CG  TRP A 186      15.606  -5.449  -7.206  1.00  0.85
ATOM   2919  CD1 TRP A 186      16.562  -5.756  -8.127  1.00  0.85
ATOM   2920  CD2 TRP A 186      15.028  -4.191  -7.632  1.00  0.85
ATOM   2921  NE1 TRP A 186      16.619  -4.782  -9.093  1.00  0.85
ATOM   2922  CE2 TRP A 186      15.687  -3.817  -8.806  1.00  0.85
ATOM   2923  CE3 TRP A 186      14.019  -3.367  -7.120  1.00  0.85
ATOM   2924  CZ2 TRP A 186      15.373  -2.649  -9.483  1.00  0.85
ATOM   2925  CZ3 TRP A 186      13.704  -2.195  -7.799  1.00  0.85
ATOM   2926  CH2 TRP A 186      14.364  -1.847  -8.950  1.00  0.85
ATOM   2927  H   TRP A 186      14.350  -7.802  -4.222  1.00  0.85
ATOM   2928  HA  TRP A 186      13.144  -6.484  -6.445  1.00  0.85
ATOM   2929 1HB  TRP A 186      15.057  -5.567  -5.169  1.00  0.85
ATOM   2930 2HB  TRP A 186      16.083  -6.880  -5.728  1.00  0.85
ATOM   2931 1HD  TRP A 186      17.189  -6.645  -8.100  1.00  0.85
ATOM   2932 1HE  TRP A 186      17.244  -4.775  -9.886  1.00  0.85
ATOM   2933  HZ2 TRP A 186      15.886  -2.354 -10.399  1.00  0.85
ATOM   2934  HH2 TRP A 186      14.092  -0.921  -9.457  1.00  0.85
ATOM   2935  HZ3 TRP A 186      12.917  -1.559  -7.393  1.00  0.85
ATOM   2936  HE3 TRP A 186      13.492  -3.639  -6.206  1.00  0.85
ATOM   2937  N   ARG A 187      14.969  -9.117  -7.261  1.00  0.82
ATOM   2938  CA  ARG A 187      15.257 -10.063  -8.333  1.00  0.82
ATOM   2939  C   ARG A 187      14.005 -10.827  -8.744  1.00  0.82
ATOM   2940  O   ARG A 187      13.818 -11.146  -9.918  1.00  0.82
ATOM   2941  CB  ARG A 187      16.348 -11.038  -7.917  1.00  0.82
ATOM   2942  CG  ARG A 187      17.728 -10.403  -7.857  1.00  0.82
ATOM   2943  CD  ARG A 187      18.783 -11.406  -7.562  1.00  0.82
ATOM   2944  NE  ARG A 187      20.078 -10.784  -7.344  1.00  0.82
ATOM   2945  CZ  ARG A 187      21.220 -11.457  -7.102  1.00  0.82
ATOM   2946  NH1 ARG A 187      21.210 -12.771  -7.052  1.00  0.82
ATOM   2947  NH2 ARG A 187      22.350 -10.797  -6.917  1.00  0.82
ATOM   2948  H   ARG A 187      15.398  -9.252  -6.357  1.00  0.82
ATOM   2949  HA  ARG A 187      15.623  -9.507  -9.196  1.00  0.82
ATOM   2950 1HB  ARG A 187      16.133 -11.451  -6.932  1.00  0.82
ATOM   2951 2HB  ARG A 187      16.399 -11.872  -8.617  1.00  0.82
ATOM   2952 1HG  ARG A 187      17.957  -9.937  -8.816  1.00  0.82
ATOM   2953 2HG  ARG A 187      17.747  -9.645  -7.072  1.00  0.82
ATOM   2954 1HD  ARG A 187      18.515 -11.961  -6.664  1.00  0.82
ATOM   2955 2HD  ARG A 187      18.873 -12.096  -8.401  1.00  0.82
ATOM   2956  HE  ARG A 187      20.126  -9.774  -7.375  1.00  0.82
ATOM   2957 1HH1 ARG A 187      20.346 -13.275  -7.194  1.00  0.82
ATOM   2958 2HH1 ARG A 187      22.065 -13.276  -6.871  1.00  0.82
ATOM   2959 1HH2 ARG A 187      22.358  -9.787  -6.956  1.00  0.82
ATOM   2960 2HH2 ARG A 187      23.205 -11.302  -6.736  1.00  0.82
ATOM   2961  N   ALA A 188      13.203 -11.083  -7.784  1.00  0.90
ATOM   2962  CA  ALA A 188      12.020 -11.890  -8.056  1.00  0.90
ATOM   2963  C   ALA A 188      10.947 -11.073  -8.764  1.00  0.90
ATOM   2964  O   ALA A 188      10.181 -11.601  -9.570  1.00  0.90
ATOM   2965  CB  ALA A 188      11.474 -12.510  -6.778  1.00  0.90
ATOM   2966  H   ALA A 188      13.377 -10.768  -6.840  1.00  0.90
ATOM   2967  HA  ALA A 188      12.311 -12.705  -8.720  1.00  0.90
ATOM   2968 1HB  ALA A 188      10.596 -13.112  -7.012  1.00  0.90
ATOM   2969 2HB  ALA A 188      12.237 -13.142  -6.325  1.00  0.90
ATOM   2970 3HB  ALA A 188      11.197 -11.720  -6.082  1.00  0.90
ATOM   2971  N   LEU A 189      10.875  -9.783  -8.496  1.00  0.88
ATOM   2972  CA  LEU A 189       9.692  -9.046  -8.922  1.00  0.88
ATOM   2973  C   LEU A 189      10.041  -8.005  -9.980  1.00  0.88
ATOM   2974  O   LEU A 189       9.157  -7.420 -10.605  1.00  0.88
ATOM   2975  CB  LEU A 189       9.006  -8.375  -7.725  1.00  0.88
ATOM   2976  CG  LEU A 189       8.404  -9.315  -6.674  1.00  0.88
ATOM   2977  CD1 LEU A 189       7.929  -8.502  -5.477  1.00  0.88
ATOM   2978  CD2 LEU A 189       7.256 -10.100  -7.291  1.00  0.88
ATOM   2979  H   LEU A 189      11.542  -9.334  -7.885  1.00  0.88
ATOM   2980  HA  LEU A 189       8.982  -9.751  -9.354  1.00  0.88
ATOM   2981 1HB  LEU A 189       9.735  -7.741  -7.224  1.00  0.88
ATOM   2982 2HB  LEU A 189       8.203  -7.741  -8.102  1.00  0.88
ATOM   2983  HG  LEU A 189       9.170 -10.008  -6.324  1.00  0.88
ATOM   2984 1HD1 LEU A 189       7.502  -9.171  -4.730  1.00  0.88
ATOM   2985 2HD1 LEU A 189       8.774  -7.967  -5.043  1.00  0.88
ATOM   2986 3HD1 LEU A 189       7.173  -7.788  -5.800  1.00  0.88
ATOM   2987 1HD2 LEU A 189       6.829 -10.769  -6.544  1.00  0.88
ATOM   2988 2HD2 LEU A 189       6.489  -9.408  -7.641  1.00  0.88
ATOM   2989 3HD2 LEU A 189       7.627 -10.685  -8.133  1.00  0.88
ATOM   2990  N   THR A 190      11.224  -7.697 -10.227  1.00  0.85
ATOM   2991  CA  THR A 190      11.528  -6.605 -11.145  1.00  0.85
ATOM   2992  C   THR A 190      12.282  -7.108 -12.369  1.00  0.85
ATOM   2993  O   THR A 190      12.810  -8.221 -12.371  1.00  0.85
ATOM   2994  CB  THR A 190      12.357  -5.501 -10.464  1.00  0.85
ATOM   2995  OG1 THR A 190      13.648  -5.977 -10.062  1.00  0.85
ATOM   2996  CG2 THR A 190      11.608  -4.987  -9.244  1.00  0.85
ATOM   2997  H   THR A 190      11.966  -8.318  -9.939  1.00  0.85
ATOM   2998  HG1 THR A 190      13.572  -6.884  -9.755  1.00  0.85
ATOM   2999  HA  THR A 190      10.589  -6.168 -11.485  1.00  0.85
ATOM   3000  HB  THR A 190      12.490  -4.684 -11.172  1.00  0.85
ATOM   3001 1HG2 THR A 190      12.177  -4.181  -8.781  1.00  0.85
ATOM   3002 2HG2 THR A 190      10.630  -4.614  -9.548  1.00  0.85
ATOM   3003 3HG2 THR A 190      11.480  -5.797  -8.528  1.00  0.85
ATOM   3004  N   ARG A 191      12.338  -6.226 -13.244  1.00  0.68
ATOM   3005  CA  ARG A 191      13.092  -6.468 -14.469  1.00  0.68
ATOM   3006  C   ARG A 191      14.567  -6.137 -14.282  1.00  0.68
ATOM   3007  O   ARG A 191      14.916  -5.174 -13.598  1.00  0.68
ATOM   3008  CB  ARG A 191      12.540  -5.625 -15.608  1.00  0.68
ATOM   3009  CG  ARG A 191      11.155  -6.020 -16.097  1.00  0.68
ATOM   3010  CD  ARG A 191      10.714  -5.177 -17.237  1.00  0.68
ATOM   3011  NE  ARG A 191       9.347  -5.473 -17.633  1.00  0.68
ATOM   3012  CZ  ARG A 191       8.662  -4.804 -18.581  1.00  0.68
ATOM   3013  NH1 ARG A 191       9.230  -3.805 -19.219  1.00  0.68
ATOM   3014  NH2 ARG A 191       7.420  -5.151 -18.869  1.00  0.68
ATOM   3015  H   ARG A 191      11.777  -5.390 -13.169  1.00  0.68
ATOM   3016  HA  ARG A 191      13.004  -7.524 -14.727  1.00  0.68
ATOM   3017 1HB  ARG A 191      12.494  -4.583 -15.295  1.00  0.68
ATOM   3018 2HB  ARG A 191      13.219  -5.681 -16.460  1.00  0.68
ATOM   3019 1HG  ARG A 191      11.168  -7.060 -16.424  1.00  0.68
ATOM   3020 2HG  ARG A 191      10.436  -5.903 -15.285  1.00  0.68
ATOM   3021 1HD  ARG A 191      10.767  -4.126 -16.954  1.00  0.68
ATOM   3022 2HD  ARG A 191      11.363  -5.355 -18.094  1.00  0.68
ATOM   3023  HE  ARG A 191       8.876  -6.236 -17.164  1.00  0.68
ATOM   3024 1HH1 ARG A 191      10.180  -3.539 -18.999  1.00  0.68
ATOM   3025 2HH1 ARG A 191       8.718  -3.303 -19.930  1.00  0.68
ATOM   3026 1HH2 ARG A 191       6.983  -5.919 -18.378  1.00  0.68
ATOM   3027 2HH2 ARG A 191       6.908  -4.649 -19.579  1.00  0.68
ATOM   3028  N   GLU A 192      15.071  -6.335 -14.292  1.00  0.58
ATOM   3029  CA  GLU A 192      16.464  -5.909 -14.258  1.00  0.58
ATOM   3030  C   GLU A 192      16.829  -5.116 -15.507  1.00  0.58
ATOM   3031  O   GLU A 192      16.322  -5.386 -16.595  1.00  0.58
ATOM   3032  CB  GLU A 192      17.454  -7.072 -14.167  1.00  0.58
ATOM   3033  CG  GLU A 192      17.360  -7.696 -12.782  1.00  0.58
ATOM   3034  CD  GLU A 192      18.427  -8.725 -12.530  1.00  0.58
ATOM   3035  OE1 GLU A 192      18.527  -9.190 -11.420  1.00  0.58
ATOM   3036  OE2 GLU A 192      19.143  -9.046 -13.449  1.00  0.58
ATOM   3037  H   GLU A 192      14.843  -7.243 -14.673  1.00  0.58
ATOM   3038  HA  GLU A 192      16.606  -5.259 -13.394  1.00  0.58
ATOM   3039 1HB  GLU A 192      17.243  -7.850 -14.900  1.00  0.58
ATOM   3040 2HB  GLU A 192      18.484  -6.749 -14.319  1.00  0.58
ATOM   3041 1HG  GLU A 192      17.464  -6.912 -12.033  1.00  0.58
ATOM   3042 2HG  GLU A 192      16.390  -8.184 -12.680  1.00  0.58
ATOM   3043  N   GLU A 193      16.689  -4.224 -14.853  1.00  0.52
ATOM   3044  CA  GLU A 193      17.367  -3.536 -15.946  1.00  0.52
ATOM   3045  C   GLU A 193      18.873  -3.760 -15.887  1.00  0.52
ATOM   3046  O   GLU A 193      19.482  -3.673 -14.821  1.00  0.52
ATOM   3047  CB  GLU A 193      17.157  -2.020 -15.944  1.00  0.52
ATOM   3048  CG  GLU A 193      15.719  -1.694 -16.325  1.00  0.52
ATOM   3049  CD  GLU A 193      15.471  -0.217 -16.461  1.00  0.52
ATOM   3050  OE1 GLU A 193      14.383   0.151 -16.831  1.00  0.52
ATOM   3051  OE2 GLU A 193      16.372   0.543 -16.193  1.00  0.52
ATOM   3052  H   GLU A 193      16.537  -3.734 -13.983  1.00  0.52
ATOM   3053  HA  GLU A 193      17.003  -3.942 -16.889  1.00  0.52
ATOM   3054 1HB  GLU A 193      17.349  -1.587 -14.962  1.00  0.52
ATOM   3055 2HB  GLU A 193      17.813  -1.521 -16.656  1.00  0.52
ATOM   3056 1HG  GLU A 193      15.493  -2.164 -17.282  1.00  0.52
ATOM   3057 2HG  GLU A 193      15.053  -2.079 -15.553  1.00  0.52
ATOM   3058  N   GLN A 194      19.581  -3.468 -15.932  1.00  0.39
ATOM   3059  CA  GLN A 194      21.001  -3.775 -16.061  1.00  0.39
ATOM   3060  C   GLN A 194      21.809  -2.524 -16.379  1.00  0.39
ATOM   3061  O   GLN A 194      21.256  -1.430 -16.496  1.00  0.39
ATOM   3062  CB  GLN A 194      21.322  -4.804 -17.148  1.00  0.39
ATOM   3063  CG  GLN A 194      20.835  -6.118 -16.560  1.00  0.39
ATOM   3064  CD  GLN A 194      21.165  -7.305 -17.445  1.00  0.39
ATOM   3065  OE1 GLN A 194      21.562  -7.143 -18.602  1.00  0.39
ATOM   3066  NE2 GLN A 194      21.002  -8.508 -16.905  1.00  0.39
ATOM   3067  H   GLN A 194      19.056  -3.215 -16.756  1.00  0.39
ATOM   3068  HA  GLN A 194      21.357  -4.172 -15.110  1.00  0.39
ATOM   3069 1HB  GLN A 194      20.801  -4.644 -18.091  1.00  0.39
ATOM   3070 2HB  GLN A 194      22.383  -4.909 -17.373  1.00  0.39
ATOM   3071 1HG  GLN A 194      21.313  -6.271 -15.592  1.00  0.39
ATOM   3072 2HG  GLN A 194      19.753  -6.072 -16.440  1.00  0.39
ATOM   3073 1HE2 GLN A 194      21.202  -9.323 -17.437  1.00  0.39
ATOM   3074 2HE2 GLN A 194      20.678  -8.594 -15.963  1.00  0.39
HETATM 3075    O LG1 B 229       7.888  -1.066  -4.202  1.00  0.78           O
HETATM 3076    O LG1 B 229       9.036  -3.068  -5.731  1.00  0.80           O
HETATM 3077    O LG1 B 229       0.257  -1.808   0.496  1.00  0.63           O
HETATM 3078    O LG1 B 229      -0.152  -4.492   1.221  1.00  0.66           O
HETATM 3079    N LG1 B 229       2.724  -4.529  -4.736  1.00  0.78           N
HETATM 3080    C LG1 B 229       3.560  -3.557  -3.995  1.00  0.76           C
HETATM 3081    C LG1 B 229       5.029  -3.407  -4.477  1.00  0.82           C
HETATM 3082    C LG1 B 229       5.581  -4.449  -5.217  1.00  0.82           C
HETATM 3083    C LG1 B 229       4.738  -5.631  -5.654  1.00  0.76           C
HETATM 3084    C LG1 B 229       3.336  -5.319  -5.740  1.00  0.75           C
HETATM 3085    C LG1 B 229       3.155  -2.767  -3.104  1.00  0.71           C
HETATM 3086    C LG1 B 229       5.801  -2.275  -4.115  1.00  0.80           C
HETATM 3087    C LG1 B 229       2.339  -3.407  -1.895  1.00  0.71           C
HETATM 3088    C LG1 B 229       6.946  -4.353  -5.613  1.00  0.80           C
HETATM 3089    C LG1 B 229       7.130  -2.175  -4.518  1.00  0.80           C
HETATM 3090    C LG1 B 229       7.692  -3.215  -5.311  1.00  0.81           C
HETATM 3091    C LG1 B 229       1.754  -2.440  -1.233  1.00  0.67           C
HETATM 3092    C LG1 B 229       2.244  -4.743  -1.602  1.00  0.65           C
HETATM 3093    C LG1 B 229       0.913  -2.792  -0.185  1.00  0.66           C
HETATM 3094    C LG1 B 229       1.413  -5.135  -0.520  1.00  0.60           C
HETATM 3095    C LG1 B 229       0.744  -4.132   0.156  1.00  0.68           C
HETATM 3096    C LG1 B 229       7.338   0.094  -3.554  1.00  0.75           C
HETATM 3097    C LG1 B 229       9.654  -4.040  -6.578  1.00  0.77           C
HETATM 3098    C LG1 B 229       0.529  -0.403   0.388  1.00  0.53           C
HETATM 3099    C LG1 B 229      -0.160  -5.854   1.789  1.00  0.60           C
CONECT 3075 3089
CONECT 3075 3096
CONECT 3076 3090
CONECT 3076 3097
CONECT 3077 3093
CONECT 3077 3098
CONECT 3078 3095
CONECT 3078 3099
CONECT 3079 3080
CONECT 3079 3084
CONECT 3080 3079
CONECT 3080 3081
CONECT 3080 3085
CONECT 3081 3080
CONECT 3081 3082
CONECT 3081 3086
CONECT 3082 3081
CONECT 3082 3083
CONECT 3082 3088
CONECT 3083 3082
CONECT 3083 3084
CONECT 3084 3079
CONECT 3084 3083
CONECT 3085 3080
CONECT 3085 3087
CONECT 3086 3081
CONECT 3086 3089
CONECT 3087 3085
CONECT 3087 3091
CONECT 3087 3092
CONECT 3088 3082
CONECT 3088 3090
CONECT 3089 3075
CONECT 3089 3086
CONECT 3089 3090
CONECT 3090 3076
CONECT 3090 3088
CONECT 3090 3089
CONECT 3091 3087
CONECT 3091 3093
CONECT 3092 3087
CONECT 3092 3094
CONECT 3093 3077
CONECT 3093 3091
CONECT 3093 3095
CONECT 3094 3092
CONECT 3094 3095
CONECT 3095 3078
CONECT 3095 3093
CONECT 3095 3094
CONECT 3096 3075
CONECT 3097 3076
CONECT 3098 3077
CONECT 3099 3078
